# Supplementary material for: Transcriptional integration of mitogenic and mechanical signals by Myc and YAP
Source: Genes Dev. 2017 Oct 15;31(20):2017–22. doi: 10.1101/gad.301184.117 (PMC5733494; doi:10.1101/gad.301184.117)
Supplement: Supplemental Material [file supp_gad.301184.117_Supplemental_data_Croci.xlsx]

## Sheet: info
SHEET	description	Columns	content
DEGs_3T9	RNA-seq analysis of 3T9MycER/YAP cells. Text figure 1	Lg2FC	log2 fold change
		padj	adjusted p-value (q-value)
		DEGs	Y= Differentially expressed genes, N= not differentially expressed gene
Myc_UP_Y27	RNA-seq data of Myc upregulated genes expression following Y27 treatment. Text figure 2.
myc_up_VP	RNA-seq data of Myc upregulated genes expression following VP treatment. Text figure 2.		Z-score normalized mRNA expression
DEGs_R26	RNA-seq analysis of R26-rtTA mice
		Lg2FC	log2 fold change
		padj	adjusted p-value (q-value)
		DEGs	Y= Differentially expressed genes, N= not differentially expressed gene
		cluster	Cluster number (from HC analysis shown in figure 3)
laptTA_DEGs	RNA-seq analysis of LaptTA-mice. Text figure 3.	Lg2FC	log2 fold change
		padj	adjusted p-value (q-value)
		DEGs	Y= Differentially expressed genes, N= not differentially expressed gene
MDSR_UP laptta	Expression of MDSR genes in LaptTA-mice. Text figure 3.	Lg2FC	log2 fold change
		padj	adjusted p-value (q-value)
		DEGs	Y= Differentially expressed genes, N= not differentially expressed gene
Myc signature	Myc target genes (human) as reported by Ji et al. PLoS One. 2011;6:e26057.
YAP/TAZ signature	YAP/TAZ gene signature, from Zanconato et. Al. (2015)

## Sheet: DEGs_3T9
gene symbol	baseMean	FC-Myc	pvalue	padj	DEGs-Myc	baseMean 2	FC-YAP	pvalue 2	padj 2	DEGs-YAP	baseMean 3	FC-MycYAP	pvalue 3	padj 3	DEGs-YAPMYC
0610007P14Rik	227.93	0.423699	0.00200732	0.0128913	N	210.96	0.275779	0.0264334	0.1261	N	231.43	0.532192	0.000178636	0.000821873	Y
1110004E09Rik	84.6684	0.239498	0.190966	0.38298	N	82.6735	0.198455	0.203699	0.458225	N	95.5038	0.578172	0.00311758	0.0100382	Y
1190007I07Rik	56.2347	0.840994	2.67e-05	0.000342897	Y	34.9288	0.0385478	0.819002		N	62.0925	1.1879	1.07e-07	1e-06	Y
1500011K16Rik	127.894	0.367708	0.0220378	0.0833701	N	115.162	0.158166	0.274596	0.545236	N	138.131	0.61761	0.000199559	0.000907018	Y
1700020L24Rik	91.6065	-0.742906	2.22e-05	0.00029509	Y	104.46	-0.269313	0.0667353	0.231114	N	86.6134	-0.948826	1.3e-06	9.84e-06	Y
1700029J07Rik	88.5891	0.65617	0.000200506	0.00193673	Y	59.1708	-0.112719	0.484717	0.732318	N	78.9342	0.520307	0.0158153	0.0401951	Y
1810011O10Rik	72.5723	-0.512522	0.00889118	0.0414934	Y	82.0639	-0.149988	0.339227	0.611976	N	66.2849	-0.84193	0.000132681	0.000629064	Y
1810014B01Rik	111.502	0.339409	0.0357438	0.118743	N	97.14	0.0661133	0.654776	0.844653	N	115.726	0.500342	0.00458528	0.013993	Y
1810032O08Rik	214.137	0.506707	0.000159351	0.00158336	Y	189.795	0.25502	0.0421765	0.172307	N	215.042	0.587094	3.87e-05	0.000210792	Y
2010204K13Rik	49.697	1.62721	2.54e-14	2.32e-12	Y	18.689	0.284309	0.0795319		N	56.1911	2.217	1.36e-18	6.93e-17	Y
2200002D01Rik	90.6609	-0.459312	0.00753268	0.0362377	N	107.995	0.0424618	0.768506	0.900835	N	88.6998	-0.500568	0.0097497	0.0267018	Y
2310015A10Rik	97.5786	-0.135126	0.425856	0.633236	N	87.6634	-0.315143	0.0399325	0.166514	N	80.1439	-0.676351	0.000887921	0.00338816	Y
2310047M10Rik	303.034	-0.254835	0.0300778	0.104964	N	293.763	-0.270245	0.0161606	0.0895704	N	270.118	-0.565857	6.91e-06	4.5e-05	Y
2310057M21Rik	213.695	0.292526	0.0394062	0.127549	N	204.868	0.221158	0.0883484	0.276528	N	228.092	0.512714	0.000330562	0.00141767	Y
2310061I04Rik	196.123	1.00993	9.46e-13	6.73e-11	Y	148.521	0.450456	0.000743968	0.00879325	N	215.289	1.29224	7.39e-19	3.85e-17	Y
2410002F23Rik	1216.76	0.585341	1.03e-09	4.42e-08	Y	1044.81	0.263489	0.0023895	0.0219198	N	1274.69	0.756673	1.56e-17	6.97e-16	Y
2410016O06Rik	304.254	0.628799	1.98e-06	3.76e-05	Y	269.66	0.391694	0.000640398	0.00776482	N	355.491	1.04333	4.97e-17	2.13e-15	Y
2410089E03Rik	1855.27	-0.258617	0.0265505	0.0954927	N	1840.28	-0.218168	0.0282921	0.131553	N	1675.01	-0.536797	9.23e-08	8.77e-07	Y
2410127L17Rik	397.723	0.572662	8.12e-07	1.7e-05	Y	343.815	0.268292	0.0103495	0.0653808	N	433.257	0.833522	2.86e-14	7.99e-13	Y
2510009E07Rik	352.154	-0.312585	0.0253532	0.0924422	N	355.014	-0.233233	0.036565	0.157248	N	319.632	-0.59158	4.1e-06	2.82e-05	Y
2610318N02Rik	40.1757	0.499497	0.0168622	0.0680163	N	36.0731	0.277711	0.0990237		N	45.6006	0.856995	0.00049214	0.00202109	Y
2700029M09Rik	128.365	0.318974	0.0457814	0.141777	N	116.446	0.124196	0.389291	0.65467	N	140.991	0.60254	0.000170908	0.000791016	Y
2810004N23Rik	349.933	0.274495	0.0241209	0.0893799	N	342.081	0.254487	0.0222124	0.112306	N	381.418	0.545699	7.75e-06	4.98e-05	Y
2810008D09Rik	168.088	0.548979	0.000188909	0.00184013	Y	146.012	0.258563	0.0681537	0.234091	N	169.579	0.655961	2.64e-05	0.000150387	Y
2810408A11Rik	31.7046	-0.386838	0.0751217	0.202807	N	30.9647	-0.298411	0.0760428		N	26.7566	-0.84133	0.00360344	0.0113953	Y
2810408M09Rik	377.605	0.504684	2.67e-05	0.000343277	Y	322.1	0.167348	0.137125	0.363579	N	407.788	0.750458	5.59e-11	9.68e-10	Y
3000002C10Rik	34.2835	0.400843	0.063449	0.179178	N	27.4646	0.0527055	0.753111		N	35.9303	0.606112	0.0203221	0.0497118	Y
3110082I17Rik	284.865	1.46708	2.67e-25	7.25e-23	Y	165.995	0.432241	0.00171213	0.0170174	N	330.686	1.86613	1.09e-41	3.28e-39	Y
4833418N02Rik	36.501	-0.314048	0.140916	0.313278	N	34.2058	-0.316277	0.0605272		N	31.9475	-0.64984	0.0183329	0.0456204	Y
4921531C22Rik	41.3822	-0.631638	0.00232906	0.014532	Y	44.6412	-0.316774	0.0578309		N	40.811	-0.711989	0.00460904	0.0140448	Y
4930402H24Rik	456.976	-0.618267	1.32e-07	3.38e-06	Y	519.873	-0.151235	0.127595	0.348029	N	425.034	-0.834227	6.86e-12	1.37e-10	Y
4931406H21Rik	16.9278	-0.457889	0.0365495		N	19.218	-0.184532	0.24753		N	15.1669	-0.918707	0.00263009	0.00868316	Y
4931414P19Rik	161.446	-0.192936	0.210732	0.410049	N	146.475	-0.366449	0.0100479	0.0641057	N	141.741	-0.54305	0.00130585	0.004735	Y
4933404O12Rik	213.147	0.482868	0.000664248	0.00513844	N	167.706	-0.0342639	0.792594	0.913947	N	208.596	0.512113	0.000221797	0.000999296	Y
4933411K16Rik	22.9672	-0.468713	0.0353125	0.117632	N	25.7242	-0.21172	0.205165		N	21.727	-0.778177	0.00720067	0.0205947	Y
5330426P16Rik	10.4773	-0.467455	0.0269471		N	12.274	-0.173072	0.242501		N	9.53875	-0.841134	0.00643488	0.018739	Y
6030458C11Rik	1089.93	0.478349	7.93e-08	2.14e-06	N	941.344	0.16005	0.0578878	0.210202	N	1130.84	0.627198	2.06e-14	5.89e-13	Y
6430548M08Rik	151.835	-0.39474	0.00940902	0.0433642	N	162.173	-0.14401	0.28943	0.562537	N	141.49	-0.587665	0.000335713	0.00143586	Y
8430408G22Rik	76.5467	-0.65841	0.000553146	0.00444595	Y	89.3338	-0.166064	0.297357	0.571161	N	76.8194	-0.65766	0.00285079	0.00930976	Y
9330151L19Rik	178.124	0.744583	2.98e-07	7e-06	Y	129.435	0.0811855	0.576606	0.797324	N	173.808	0.777626	1.93e-06	1.42e-05	Y
9530082P21Rik	168.692	-0.533456	0.000239758	0.00224886	Y	177.883	-0.285813	0.0279319	0.130627	N	157.262	-0.730497	4.28e-06	2.93e-05	Y
9630033F20Rik	134.848	0.890327	6.91e-08	1.91e-06	Y	117.961	0.622205	1.28e-05	0.000309609	Y	194.907	1.67849	8.87e-23	7.13e-21	Y
Aaed1	249.775	-0.313798	0.0153318	0.0633006	N	255.89	-0.173583	0.135693	0.361341	N	228.63	-0.538286	0.000267104	0.00118109	Y
Aasdhppt	752.475	0.539437	9.59e-09	3.26e-07	Y	705.322	0.423333	1.16e-06	4.07e-05	N	814.961	0.784933	2.53e-18	1.23e-16	Y
Aatf	465.473	0.555818	8.11e-07	1.7e-05	Y	401.758	0.247773	0.0176501	0.0954824	N	482.499	0.70803	1.38e-10	2.21e-09	Y
Aatk	101.828	-0.189579	0.257448	0.466185	N	84.4958	-0.575664	0.000177068	0.00279784	Y	83.1052	-0.779536	8.21e-05	0.000411447	Y
Abca1	360.339	-0.237274	0.104687	0.255154	N	334.317	-0.379095	0.00203214	0.0193886	N	324.239	-0.510238	0.00222836	0.00751072	Y
Abca3	820.457	-0.462747	7.13e-06	0.000111719	N	856.96	-0.253888	0.00846279	0.0562896	N	738.512	-0.775619	1.46e-12	3.24e-11	Y
Abca7	315.87	-0.865949	3.19e-11	1.68e-09	Y	349.844	-0.429118	7.79e-05	0.00143589	N	296.374	-1.08649	2.31e-16	8.77e-15	Y
Abcb10	691.212	0.720182	1.53e-11	8.52e-10	Y	577.009	0.345895	0.000228794	0.00344051	N	760.887	0.997015	2.62e-22	2e-20	Y
Abcb1b	275.012	0.920899	4.56e-11	2.32e-09	Y	200.13	0.278084	0.0273224	0.129049	N	292.738	1.13487	2.43e-14	6.87e-13	Y
Abcb6	309.665	0.431987	0.000802253	0.00601795	N	280.93	0.236145	0.0497966	0.190173	N	313.628	0.534582	3.57e-05	0.000195956	Y
Abcc4	205.954	0.830897	4.19e-09	1.55e-07	Y	136.748	-0.0286042	0.839096	0.935465	N	214.345	1.00028	3.07e-11	5.6e-10	Y
Abcd4	96.3808	-0.176314	0.319889	0.535577	N	89.854	-0.254234	0.103612	0.304813	N	82.3841	-0.591859	0.00308851	0.00996008	Y
Abce1	2444.88	0.413667	1.33e-06	2.64e-05	N	2327.76	0.338706	4.21e-06	0.000121064	N	2560.66	0.588572	1.51e-16	5.94e-15	Y
Abcf1	1413.04	0.423838	1.02e-05	0.000151851	N	1206.83	0.0756399	0.38939	0.65467	N	1461.59	0.569517	1.31e-10	2.1e-09	Y
Abcf2	1142.26	0.388465	1.42e-05	0.000202929	N	1115.21	0.371214	3.4e-06	0.000101789	N	1240.49	0.645991	3.35e-14	9.2e-13	Y
Abhd10	169.81	0.480508	0.00125176	0.00870725	N	139.063	0.0660605	0.631043	0.829357	N	182.099	0.718734	1.44e-06	1.09e-05	Y
Abhd11	272.136	0.703267	1.46e-07	3.68e-06	Y	210.452	0.164212	0.193918	0.444949	N	281.165	0.862333	4.04e-11	7.21e-10	Y
Abhd14a	383.076	0.462985	8.81e-05	0.00095342	N	313.354	0.01761	0.872519	0.949985	N	388.139	0.561992	7.99e-07	6.31e-06	Y
Abhd4	823.764	-0.470137	1.11e-06	2.24e-05	N	842.977	-0.324508	0.000117821	0.00201352	N	734.484	-0.808091	3.78e-11	6.79e-10	Y
Abtb1	595.521	-0.301246	0.00175405	0.0115387	N	578.125	-0.32124	0.000443793	0.00576106	N	539.383	-0.565206	6.32e-08	6.25e-07	Y
Abtb2	458.189	-0.167349	0.113025	0.269701	N	394.529	-0.543418	2.83e-07	1.21e-05	Y	388.006	-0.643891	1.64e-08	1.85e-07	Y
Acaca	1779.3	0.639791	3.5e-12	2.13e-10	Y	1580.42	0.405561	1.86e-07	8.57e-06	N	1903.27	0.854475	9.98e-23	7.87e-21	Y
Acacb	35.6935	-0.378258	0.0819309	0.215717	N	31.5555	-0.45764	0.00637829		N	29.2722	-0.969719	0.00057379	0.0023082	Y
Acad11	413.104	-0.363408	0.000803234	0.00602135	N	418.71	-0.251372	0.0148064	0.084467	N	366.679	-0.707376	2.06e-08	2.27e-07	Y
Acad12	87.9615	-0.352699	0.0436445	0.136834	N	83.9802	-0.367316	0.0176261	0.0954761	N	81.7083	-0.546976	0.00746549	0.0212296	Y
Acadl	147.781	-0.528811	0.00255606	0.0156231	Y	161.445	-0.207897	0.165713	0.407131	N	130.544	-0.978	5.68e-08	5.69e-07	Y
Acbd4	528.189	-0.322287	0.00249191	0.0153464	N	526.071	-0.265231	0.00536849	0.0403074	N	484.707	-0.5466	1.86e-07	1.67e-06	Y
Ackr3	240.834	-0.602527	4.51e-06	7.54e-05	Y	268.799	-0.200403	0.081089	0.262026	N	242.324	-0.546763	4.14e-05	0.000224119	Y
Ackr4	282.252	-0.51054	0.000404721	0.00346769	Y	288.575	-0.363761	0.00391688	0.0319536	N	230.369	-1.26409	3.13e-15	1.01e-13	Y
Acly	2150.44	0.409306	3.74e-06	6.43e-05	N	1920.76	0.17591	0.0152912	0.0863097	N	2209.65	0.539394	4.83e-13	1.14e-11	Y
Acot11	115.864	-0.822426	6.94e-07	1.49e-05	Y	117.595	-0.636537	1.06e-05	0.00026597	Y	97.0358	-1.58966	9.9e-16	3.47e-14	Y
Acox3	377.766	-0.542711	1.91e-06	3.64e-05	Y	384.159	-0.406227	0.000108338	0.0018979	N	339.384	-0.879282	8.11e-13	1.85e-11	Y
Acp6	238.919	0.574666	1.27e-05	0.000184373	Y	180.455	-0.0401413	0.755273	0.894982	N	227.207	0.533873	0.000151218	0.000707549	Y
Acsl3	330.516	0.754976	2.33e-08	7.34e-07	Y	285.408	0.471332	3.36e-05	0.000725462	N	378.114	1.12134	6.43e-18	3.03e-16	Y
Acsl5	706.882	0.765347	1.73e-13	1.36e-11	Y	543.168	0.191953	0.0594967	0.213601	N	722.098	0.882815	2.2e-18	1.09e-16	Y
Actl6a	495.315	0.308317	0.00611167	0.0307936	N	486.645	0.303866	0.00224294	0.0208492	N	538.574	0.573615	1.02e-07	9.58e-07	Y
Actr3b	20.0628	0.880083	7.49e-05		N	8.32712	0.0310869	0.813757		N	16.2591	0.91738	0.00278871	0.00912388	Y
Acvr1	534.2	-0.156529	0.448106	0.651254	N	544.185	-0.0554722	0.741952	0.88895	N	473.451	-0.523299	0.000494987	0.00202807	Y
Acvr2b	73.1252	-0.19712	0.30093	0.514814	N	72.1752	-0.155604	0.333187	0.605774	N	64.6125	-0.522979	0.0178957	0.0447033	Y
Adam19	26.4683	-1.02522	3.69e-06	6.37e-05	Y	37.3317	-0.137661	0.41385		N	26.9288	-1.10396	0.000128875	0.000614609	Y
Adam22	27.324	-0.260597	0.232795	0.437636	N	25.7095	-0.256261	0.125855		N	21.9388	-0.823106	0.00450141	0.0137744	Y
Adamts1	1780.37	0.0598887	0.481879	0.680016	N	2186.37	0.610331	7.07e-17	2.55e-14	Y	2240.74	0.692564	5.14e-20	3.01e-18	Y
Adamts14	192.478	0.509838	0.000506874	0.00416134	Y	175.643	0.318418	0.0206025	0.106795	N	207.778	0.739753	2.2e-05	0.000127483	Y
Adamts15	69.6797	-0.777258	5.91e-05	0.000675368	Y	65.8481	-0.693259	3.2e-05	0.000701445	Y	57.8325	-1.5638	1.98e-10	3.07e-09	Y
Adamts16	19.4983	-0.676142	0.00240252		N	26.8893	-0.0565527	0.735423		N	18.9418	-0.941561	0.0016148	0.0056839	Y
Adamts2	440.038	-0.436046	0.000104698	0.00110593	N	499.606	-0.00693349	0.946299	0.980266	N	416.004	-0.573456	2.77e-07	2.4e-06	Y
Adamts4	441.882	-0.900879	8.38e-17	1.05e-14	Y	533.029	-0.196826	0.0417893	0.171333	N	398.762	-1.29772	2.88e-31	4.77e-29	Y
Adamts5	1983.39	-0.385074	2.58e-06	4.73e-05	N	2871.19	0.638155	6.42e-17	2.4e-14	Y	2495.31	0.328776	2.83e-06	2.01e-05	N
Adamts7	299.728	-0.641337	1.59e-07	3.99e-06	Y	313.067	-0.412283	0.000206262	0.00316536	N	246.585	-1.40499	1.64e-24	1.6e-22	Y
Adamtsl4	818.884	-0.532248	0.00602579	0.0304959	Y	934.096	-0.165539	0.161239	0.400176	N	772.214	-0.818938	3.71e-10	5.42e-09	Y
Adat1	183.425	1.40151	7.4e-22	1.59e-19	Y	99.24	0.211152	0.156162	0.393568	N	178.671	1.48146	4.79e-22	3.45e-20	Y
Adck3	430.48	0.623459	4.44e-07	9.9e-06	Y	286.583	-0.334648	0.00386553	0.0316369	N	368.089	0.333036	0.00278691	0.00912224	N
Adcy3	147.525	0.50861	0.00107031	0.00766034	Y	120.243	0.0900753	0.541052	0.769804	N	142.258	0.512043	0.00263018	0.00868316	Y
Adcy7	312.129	-0.351219	0.00281808	0.0168955	N	322.571	-0.188107	0.0785885	0.256558	N	280.587	-0.654457	1.37e-07	1.26e-06	Y
Adcy9	406.916	-0.267418	0.0147658	0.0614091	N	367.473	-0.50054	2.09e-06	6.76e-05	Y	368.207	-0.530312	7.03e-06	4.57e-05	Y
Add3	1280.64	-0.236075	0.00590476	0.0300839	N	1198.77	-0.370073	5.22e-06	0.000146606	N	1153.73	-0.509512	3.97e-08	4.12e-07	Y
Adk	731.171	0.558851	2.59e-08	8.05e-07	Y	664.322	0.3718	5.1e-05	0.0010148	N	764.988	0.731317	1.36e-15	4.68e-14	Y
Ado	1321.74	0.338115	0.00025662	0.00237378	N	1237.87	0.219705	0.00585429	0.0429178	N	1415.33	0.567176	8.52e-13	1.94e-11	Y
Adpgk	1005.17	0.707931	1.14e-12	8.04e-11	Y	825.274	0.288114	0.00176304	0.0174312	N	1046.1	0.865377	9.29e-21	5.97e-19	Y
Adra1b	89.1469	-0.464417	0.0159813	0.0652721	N	94.9859	-0.232466	0.132041	0.355137	N	86.6948	-0.564929	0.00535169	0.0159769	Y
Adrb2	39.2376	-0.0807789	0.69921	0.835895	N	55.3037	0.493737	0.00271316	0.0241354	N	52.8927	0.575423	0.0185814	0.0460816	Y
Adsl	638.226	0.595119	5.86e-09	2.11e-07	Y	546.97	0.269843	0.00401644	0.0325164	N	682.611	0.812021	6.27e-16	2.24e-14	Y
Aen	453.98	0.918083	1.73e-12	1.16e-10	Y	462.286	0.964982	5.19e-19	3.02e-16	Y	607.833	1.56994	4.69e-34	9.36e-32	Y
Afap1	1602.78	-0.396604	0.00021452	0.00204756	N	1658.89	-0.217564	0.0439999	0.17643	N	1510.11	-0.544095	1.15e-08	1.34e-07	Y
Aff2	348.099	-0.239547	0.13002	0.295753	N	344.625	-0.200017	0.138518	0.365082	N	309.611	-0.575492	5.57e-05	0.000292604	Y
Afg3l2	582.758	0.340704	0.00102274	0.00734762	N	555.485	0.261651	0.00726503	0.0506714	N	624.667	0.569395	1.89e-08	2.11e-07	Y
Agap2	151.101	-0.350835	0.0215856	0.0820685	N	152.319	-0.253972	0.0566585	0.207001	N	129.623	-0.826897	6.59e-07	5.33e-06	Y
Agk	343.578	0.801019	2.1e-11	1.15e-09	Y	262.296	0.2266	0.0483356	0.186781	N	343.679	0.874916	5.59e-12	1.14e-10	Y
Ago4	46.6645	-0.309641	0.128911	0.294655	N	47.4322	-0.192711	0.245393		N	42.081	-0.598125	0.0155774	0.0396719	Y
Agpat4	288.016	-0.357976	0.00589726	0.0300684	N	283.399	-0.326837	0.00657292	0.0469585	N	244.852	-0.877225	4.67e-11	8.19e-10	Y
Agpat5	523.923	0.805971	2.53e-13	1.96e-11	Y	422.839	0.359065	0.000421436	0.00556314	N	607.553	1.18606	1.67e-28	2.18e-26	Y
Agpat9	54.5278	-0.413582	0.0374672	0.123449	N	62.3427	-0.0361277	0.822405	0.92865	N	50.8427	-0.610361	0.00833995	0.0233085	Y
Agtrap	370.869	-0.374653	0.00131634	0.00905687	N	355.901	-0.415282	0.00026865	0.00391974	N	333.833	-0.674742	8.9e-08	8.5e-07	Y
Ahctf1	2145.82	0.348929	7.61e-06	0.000118031	N	2011.82	0.232839	0.000801681	0.00925955	N	2298.44	0.57535	1.77e-15	5.95e-14	Y
Ahcy	936.353	0.556401	6.37e-09	2.28e-07	Y	807.507	0.24559	0.00435553	0.0346369	N	933.746	0.617437	5.86e-12	1.19e-10	Y
Ahdc1	1055.17	-0.154001	0.478748	0.677136	N	1037.99	-0.109154	0.515419	0.753151	N	919.003	-0.541132	0.0194638	0.0478959	Y
Ahi1	172.268	-0.323024	0.0275671	0.0982494	N	184.427	-0.0841096	0.505964	0.747167	N	159.542	-0.532156	0.000449262	0.00186478	Y
Ahsa1	726.322	0.320018	0.00129274	0.00893227	N	670.584	0.164951	0.0771776	0.253293	N	762.628	0.503158	8.87e-08	8.47e-07	Y
AI429214	128.971	-0.215295	0.166747	0.349999	N	113.053	-0.473902	0.00108163	0.0117421	N	102.596	-0.870372	4.35e-05	0.00023474	Y
AI464131	316.975	-0.46029	0.000177099	0.00174054	N	302.051	-0.516354	9.18e-06	0.000235253	Y	260.879	-1.13413	6.02e-16	2.17e-14	Y
AI506816	750.337	0.971763	1.32e-21	2.68e-19	Y	666.792	0.742676	2.06e-15	6.01e-13	Y	832.583	1.25022	3.03e-32	5.22e-30	Y
Aif1l	119.896	1.31547	1.46e-12	9.87e-11	Y	88.0923	0.767781	9.7e-07	3.52e-05	Y	179.586	2.15938	9.38e-27	1.07e-24	Y
Aim1	1005.89	-0.522935	4.11e-08	1.22e-06	Y	1208.57	0.0839102	0.288925	0.562026	N	1003.26	-0.473059	2.1e-07	1.87e-06	N
Aimp2	369.066	0.333199	0.00410849	0.0226335	N	376.861	0.410271	0.00010109	0.00178287	N	416.467	0.682105	8.35e-10	1.15e-08	Y
AK129341	20.4722	0.90157	5.27e-05		N	8.71268	-0.00135257	0.992207		N	20.182	1.17212	7.64e-05	0.00038665	Y
Ak2	556.998	0.353975	0.00150819	0.01018	N	526.955	0.257645	0.0118052	0.0719436	N	627.065	0.696263	9.51e-11	1.58e-09	Y
Ak4	263.452	1.44868	9.96e-24	2.41e-21	Y	193.708	0.877931	7.91e-12	1.17e-09	Y	381.374	2.17495	5.18e-41	1.49e-38	Y
Akap1	1217.66	0.661872	3.31e-11	1.74e-09	Y	1000.68	0.243029	0.00501028	0.0383682	N	1258.06	0.805199	4.73e-20	2.78e-18	Y
Akap13	2932.4	-0.25273	0.0200203	0.0772282	N	2860.84	-0.25876	0.00739719	0.0511763	N	2588.68	-0.606325	3.6e-10	5.31e-09	Y
Akap5	31.7004	0.448454	0.0373173	0.12299	N	24.3388	0.0415023	0.803129		N	35.4997	0.764673	0.00410504	0.0127345	Y
Akap6	64.3001	-0.335032	0.0779262	0.208261	N	63.4193	-0.259897	0.109613	0.316342	N	55.41	-0.738227	0.00209185	0.00711058	Y
Alcam	646.756	-0.112992	0.227195	0.431035	N	828.108	0.553031	9.84e-11	1.11e-08	Y	766.994	0.400586	3.2e-06	2.24e-05	N
Aldh18a1	1079.08	0.135432	0.143212	0.316406	N	1218.86	0.478855	1.81e-09	1.53e-07	N	1227.41	0.520304	1.67e-10	2.63e-09	Y
Aldh1l2	293.629	0.0785047	0.595974	0.768192	N	377.86	0.655018	6.35e-08	3.5e-06	Y	323.574	0.373431	0.0218077	0.0528246	N
Aldh4a1	388.92	-0.327111	0.00331906	0.0191751	N	377.621	-0.340831	0.001017	0.0111795	N	347.077	-0.647402	9.71e-08	9.2e-07	Y
Aldh6a1	779.74	-0.293425	0.00397163	0.0220553	N	778.656	-0.230424	0.0177533	0.0958679	N	716.357	-0.50638	2.61e-05	0.000148981	Y
Alg3	94.179	0.243686	0.148644	0.324196	N	90.9602	0.184087	0.222079	0.481178	N	103.802	0.528985	0.00579695	0.0171418	Y
Alg5	346.528	0.384115	0.00113471	0.00803542	N	313.319	0.181982	0.101781	0.301708	N	356.705	0.521738	8.44e-06	5.4e-05	Y
Alg8	68.438	0.526131	0.00595079	0.0302256	Y	62.637	0.340916	0.0333871	0.147704	N	85.1118	1.0722	5.04e-08	5.11e-07	Y
Alpl	85.8114	0.52167	0.00403394	0.0223308	Y	65.2347	-0.000486781	0.997621	0.999433	N	90.6067	0.725045	0.000478385	0.00197179	Y
Als2	495.417	-0.613944	1.04e-07	2.7e-06	Y	550.487	-0.217999	0.0176637	0.0954824	N	478.258	-0.693313	6.44e-10	9.1e-09	Y
Als2cl	522.928	-0.555375	1.82e-07	4.48e-06	Y	710.526	0.356466	6.81e-05	0.00128454	N	588.303	-0.128619	0.187296	0.30291	N
Amd1	1431.59	0.45644	5.41e-07	1.18e-05	N	1385.26	0.42138	2.15e-08	1.38e-06	N	1582.39	0.752578	4.71e-20	2.78e-18	Y
Amdhd2	407.801	-0.251352	0.025677	0.0932601	N	376.287	-0.411924	0.000178858	0.00282186	N	363.271	-0.563902	4.05e-06	2.79e-05	Y
Ampd3	105.762	-0.395778	0.0250946	0.0918518	N	100.736	-0.419657	0.00609079	0.0443737	N	83.9854	-1.18624	1.53e-08	1.73e-07	Y
Anapc15	107.086	0.452621	0.0111682	0.0499648	N	94.5338	0.213865	0.157817	0.395714	N	120.646	0.797767	1.9e-05	0.000111211	Y
Angptl2	1181.36	0.690366	1.35e-12	9.24e-11	Y	769.424	-0.358338	6.86e-05	0.00128999	N	1022.72	0.419614	2.24e-05	0.000129313	N
Angptl4	59.1375	-0.787862	8.99e-05	0.000971204	Y	74.8276	-0.107304	0.509465	0.749389	N	59.82	-0.782383	0.00115411	0.0042545	Y
Ank3	675.074	-0.449155	0.00113865	0.00805331	N	845.11	0.206729	0.0581691	0.210639	N	634.821	-0.621397	7.18e-07	5.74e-06	Y
Ankib1	2010.1	0.349364	9.25e-06	0.000138979	N	1896.78	0.249359	0.000410164	0.00545289	N	2109.63	0.527616	1.21e-13	3.11e-12	Y
Ankmy2	444.781	-0.446144	3.37e-05	0.000417982	N	461.259	-0.258542	0.00890726	0.0581748	N	410.204	-0.662456	1.68e-08	1.89e-07	Y
Ankrd12	1519.24	-0.347262	0.000111316	0.00116723	N	1532.53	-0.254682	0.00065056	0.00786075	N	1367.87	-0.640284	1.59e-12	3.5e-11	Y
Ankrd13b	450.943	0.430504	0.000547133	0.0044112	N	380.061	0.0586148	0.637646	0.834163	N	457.036	0.528465	3.68e-05	0.000201334	Y
Ankrd27	674.276	0.412806	0.000276789	0.00252547	N	619.82	0.254867	0.00442355	0.0350273	N	721.079	0.637967	1.88e-10	2.92e-09	Y
Ankrd35	10.9668	-0.291813	0.176246		N	9.04444	-0.323963	0.0186913		N	8.14085	-0.88634	0.00356673	0.0113051	Y
Ankrd44	662.119	-0.519491	1.42e-06	2.78e-05	Y	691.823	-0.311759	0.000546562	0.0068083	N	598.633	-0.826524	7.36e-13	1.69e-11	Y
Ankrd49	434.004	0.579721	8.72e-06	0.000133318	Y	391.563	0.386357	0.000261611	0.00385088	N	463.198	0.811373	1.4e-14	4.13e-13	Y
Ankrd50	1742.05	-0.370999	2.12e-05	0.000284274	N	1878.75	-0.0823442	0.263694	0.53206	N	1627.46	-0.538339	4.27e-11	7.58e-10	Y
Ankrd6	246.877	1.68937	2.35e-29	9.57e-27	Y	97.428	-0.0527233	0.72236	0.879833	N	261.547	1.94716	8.83e-37	1.99e-34	Y
Anp32b	256.374	0.470137	0.00146722	0.00993886	N	233.684	0.278885	0.0425508	0.173246	N	257.9	0.562313	0.00024971	0.00111052	Y
Anp32e	582.623	0.357232	0.00125338	0.00870789	N	528.404	0.158539	0.117432	0.330083	N	642.214	0.649912	9.21e-10	1.26e-08	Y
Aoc2	109.31	0.547022	0.00100287	0.00723223	Y	81.1916	-0.0479055	0.76458	0.89927	N	100.473	0.447734	0.0192239	0.0474282	N
Aoc3	95.2648	-0.580928	0.00405564	0.0224219	Y	100.705	-0.319928	0.052301	0.19575	N	82.9132	-1.1197	1.09e-06	8.4e-06	Y
Aox1	41.2845	-0.399483	0.0553745	0.16232	N	39.8083	-0.337893	0.0446059		N	36.2886	-0.769808	0.00355326	0.0112682	Y
Ap1ar	591.783	0.362236	0.000339801	0.00300179	N	541.302	0.184481	0.0506336	0.191885	N	618.806	0.533532	3.52e-08	3.67e-07	Y
Ap1s2	177.608	-0.352796	0.0195751	0.0757764	N	199.68	0.0117337	0.925724	0.97298	N	167.199	-0.505726	0.00149689	0.005322	Y
Ap3m2	350.436	-0.257795	0.0291321	0.102322	N	340.283	-0.274956	0.0120818	0.0731193	N	305.507	-0.652303	4.72e-07	3.92e-06	Y
Ap4m1	388.134	-0.10691	0.338278	0.55488	N	353.96	-0.301294	0.00452322	0.0356808	N	334.565	-0.506074	2.82e-05	0.000159093	Y
Ap5s1	194.833	-0.240598	0.0781604	0.208727	N	188.751	-0.25301	0.0504101	0.191409	N	172.904	-0.563425	0.000318629	0.00137315	Y
Apbb1	753.719	-0.186857	0.0466222	0.143755	N	690.002	-0.384237	1.23e-05	0.00030228	N	662.28	-0.535623	4.34e-07	3.63e-06	Y
Apex1	178.279	0.283312	0.0548356	0.161097	N	171.918	0.230479	0.0740896	0.24677	N	193.864	0.551316	0.000134311	0.000635885	Y
Aph1c	60.4077	-0.478184	0.0119704	0.0524678	N	59.2595	-0.395172	0.0149298	0.0849562	N	56.3128	-0.645549	0.0101422	0.0276121	Y
Apln	292.986	0.874466	6.1e-12	3.6e-10	Y	234.679	0.418952	0.000409678	0.00545289	N	329.277	1.194	8.36e-21	5.39e-19	Y
Apobr	47.937	0.048977	0.813878	0.903712	N	58.202	0.369163	0.0250326	0.121521	N	68.5934	0.847118	9.08e-05	0.000449597	Y
Apoe	39.8665	0.652507	0.00177537	0.0116654	Y	30.1974	0.171412	0.308553		N	38.9087	0.749932	0.00337467	0.0107735	Y
Apoo	77.6622	0.626364	0.000650303	0.00505342	Y	67.1788	0.325379	0.0429937	0.174363	N	81.0623	0.823443	5.49e-05	0.000289446	Y
Arap1	421.59	-0.571331	2.81e-07	6.64e-06	Y	492.48	-0.03725	0.697338	0.864637	N	387.09	-0.830234	4.41e-14	1.19e-12	Y
Arc	186.014	-0.441496	0.0461409	0.142657	N	439.887	0.571066	0.000595833	0.00730053	Y	308.304	0.24767	0.414532	0.550783	N
Arfgap3	619.541	-0.732403	6.97e-14	5.75e-12	Y	697.754	-0.260532	0.0037409	0.0308337	N	574.07	-0.952375	9.14e-14	2.38e-12	Y
Arhgap17	204.066	-0.434902	0.0114769	0.0508394	N	227.083	-0.0916992	0.526526	0.761959	N	193.405	-0.604748	0.000198482	0.000902787	Y
Arhgap18	259.197	-0.818358	1.32e-09	5.62e-08	Y	321.234	-0.079916	0.500669	0.743111	N	252.559	-0.884629	1.01e-10	1.66e-09	Y
Arhgap19	96.9158	-0.241296	0.155205	0.334213	N	91.6716	-0.291584	0.0541257	0.200052	N	84.7915	-0.599292	0.00273934	0.0089742	Y
Arhgap20	631.634	-0.126506	0.268992	0.479571	N	529.633	-0.592371	3.77e-09	3.04e-07	Y	522.849	-0.57604	0.0149907	0.0384307	Y
Arhgap28	738.181	-0.439105	4.05e-05	0.00048946	N	785.108	-0.189148	0.0342089	0.150387	N	706.615	-0.536215	2.08e-08	2.29e-07	Y
Arhgap31	676.608	-0.205322	0.104522	0.254858	N	621.737	-0.373419	0.00155663	0.0157361	N	585.348	-0.618078	6.94e-07	5.58e-06	Y
Arhgap33	28.3871	-0.0736133	0.740613	0.861685	N	23.7585	-0.266111	0.107973		N	21.0862	-0.74555	0.0113547	0.0303451	Y
Arhgap39	553.16	0.77044	9.95e-14	7.93e-12	Y	414.305	0.132767	0.215197	0.472213	N	570.774	0.908016	1.96e-19	1.05e-17	Y
Arhgap4	63.7379	1.01334	1.82e-07	4.48e-06	Y	31.2513	-0.149863	0.372737		N	59.7335	1.08172	1.52e-06	1.14e-05	Y
Arhgdig	62.718	2.18317	4.22e-26	1.2e-23	Y	15.1939	0.251766	0.108944		N	71.0491	2.76357	2.02e-28	2.61e-26	Y
Arhgef10	1143.03	-0.511444	4.27e-08	1.26e-06	Y	1288	-0.0804188	0.279306	0.551047	N	1081.31	-0.63975	1.14e-09	1.55e-08	Y
Arhgef10l	942.036	-0.115045	0.189488	0.380681	N	831.069	-0.425655	6.45e-07	2.43e-05	N	816.595	-0.502621	4.93e-08	5.02e-07	Y
Arhgef19	239.642	-0.411984	0.00326668	0.0189978	N	233.628	-0.398363	0.00187028	0.0182261	N	202.404	-0.955755	6.95e-09	8.32e-08	Y
Arhgef3	50.006	-0.14442	0.466658	0.666842	N	47.3503	-0.170215	0.307423		N	38.9704	-0.792897	0.00209409	0.007114	Y
Arhgef39	38.5253	0.617215	0.00380561	0.0212946	Y	24.1085	-0.0777341	0.639058		N	35.0891	0.611714	0.0191939	0.0473635	Y
Arhgef40	1224.19	-0.416195	3.66e-05	0.00044955	N	1249.08	-0.283616	0.00178984	0.0176557	N	1090.72	-0.76499	1.9e-15	6.38e-14	Y
Arhgef5	886.346	-0.359368	0.000193615	0.00187793	N	920.099	-0.178724	0.0432939	0.175043	N	831.875	-0.508243	1.49e-07	1.36e-06	Y
Arhgef9	166.813	-0.10454	0.461097	0.661513	N	148.724	-0.33563	0.0127828	0.0760002	N	142.359	-0.522493	0.00166508	0.00582778	Y
Arid1b	1262.55	-0.229099	0.215778	0.416663	N	1248.14	-0.165329	0.312222	0.586486	N	1125.59	-0.593178	8.18e-08	7.88e-07	Y
Arid4a	498.998	-0.31373	0.00204993	0.0131054	N	504.553	-0.2147	0.024175	0.118662	N	453.576	-0.567443	6.2e-07	5.04e-06	Y
Arid5a	206.112	-0.58037	3.53e-05	0.000435674	Y	250.61	0.0314775	0.79495	0.914852	N	202.704	-0.60165	4.46e-05	0.000239815	Y
Arl4c	502.955	-0.289815	0.0314087	0.108195	N	713.659	0.620885	9.58e-11	1.1e-08	Y	642.214	0.411842	0.000728719	0.00284193	N
Arl4d	82.2137	0.350704	0.0480019	0.146698	N	76.3945	0.207467	0.185942	0.434322	N	93.0311	0.693667	0.000465507	0.00192511	Y
Armc2	21.2116	-0.237635	0.285527		N	19.9708	-0.219658	0.177529		N	17.2379	-0.731722	0.0149008	0.0382395	Y
Armcx2	1065.63	-0.409561	1.71e-06	3.31e-05	N	1104.86	-0.228479	0.00340222	0.0287546	N	993.792	-0.583314	3.37e-11	6.11e-10	Y
Armcx3	651.863	-0.622807	4.13e-11	2.13e-09	Y	729.434	-0.191796	0.0306833	0.138657	N	602.606	-0.850946	4.1e-15	1.31e-13	Y
Arnt2	1393.13	-0.402777	5.02e-05	0.000589019	N	1400.86	-0.317257	0.000241102	0.00361343	N	1269.96	-0.66416	3.38e-12	7.12e-11	Y
Arntl	83.807	-1.25662	3.45e-12	2.13e-10	Y	115.147	-0.149391	0.304835	0.579049	N	76.8332	-1.69751	1.17e-14	3.46e-13	Y
Arrb1	553.168	-0.280033	0.00431525	0.0235199	N	525.305	-0.364579	8.46e-05	0.00154151	N	501.336	-0.538092	1.13e-07	1.05e-06	Y
Arrdc3	1263.33	-0.262758	0.00793238	0.0377459	N	1143.76	-0.497039	1.42e-07	6.78e-06	N	1016.91	-0.959289	8.86e-16	3.12e-14	Y
Arv1	111.826	0.846015	2.6e-07	6.21e-06	Y	83.1703	0.253154	0.101003	0.300258	N	114.428	0.999028	2.51e-08	2.71e-07	Y
Arxes2	114.72	0.223514	0.158111	0.338292	N	154.038	0.79826	4.77e-09	3.7e-07	Y	155.301	0.955568	2.02e-09	2.67e-08	Y
Asah2	285.256	-0.294142	0.0213251	0.0812232	N	290.1	-0.182524	0.105022	0.307322	N	261.936	-0.519637	5.12e-05	0.000272129	Y
Asap3	422.149	-0.305424	0.010301	0.0466019	N	399.853	-0.389027	0.000421266	0.00556314	N	381.435	-0.57558	1.96e-05	0.000114421	Y
Asb13	263.021	0.656865	2.19e-06	4.11e-05	Y	193.47	-0.00101052	0.993975	0.998334	N	252.719	0.654082	1.03e-06	7.97e-06	Y
Asf1b	49.243	0.459077	0.0243142	0.08995	N	36.7601	-0.0269619	0.87288		N	53.4262	0.721906	0.00299077	0.00969393	Y
Asns	517.463	0.890614	3.8e-13	2.83e-11	Y	551.85	1.0296	1.54e-23	1.35e-20	Y	688.686	1.54235	1.91e-43	6.56e-41	Y
Asrgl1	227.392	0.746411	4.81e-08	1.39e-06	Y	159.414	-0.0138966	0.916387	0.970096	N	239.316	0.938376	2.13e-11	4e-10	Y
Atad3a	1019.22	1.00492	1.24e-28	4.88e-26	Y	767.109	0.410803	2.32e-06	7.39e-05	N	1005.93	1.04823	2.36e-35	5.21e-33	Y
Atad5	310.449	0.455148	0.000239476	0.00224808	N	244.184	-0.0826843	0.485928	0.732775	N	312.568	0.540459	2.22e-05	0.000128069	Y
Atf3	83.3535	-0.694264	0.000150325	0.00150682	Y	86.4499	-0.445504	0.00481833	0.0374537	N	72.7568	-1.19029	1.67e-07	1.51e-06	Y
Atf5	367.328	0.270296	0.0340867	0.114429	N	378.84	0.379334	0.000393092	0.00527696	N	430.062	0.707447	5.92e-09	7.18e-08	Y
Atf6b	914.742	0.40122	1.22e-05	0.000179336	N	789.88	0.0779819	0.350566	0.621305	N	949.659	0.552786	4.83e-10	6.94e-09	Y
Atf7ip	792.265	-0.225197	0.0482018	0.146986	N	761.412	-0.274904	0.00658371	0.0469585	N	689.377	-0.624129	1.63e-08	1.84e-07	Y
Atg16l1	835.04	0.363349	0.000125919	0.00130112	N	769.248	0.203143	0.0169869	0.0928823	N	866.48	0.513622	5.47e-08	5.52e-07	Y
Atg2a	990.458	-0.221153	0.0203671	0.0783512	N	976.549	-0.190566	0.0659734	0.229385	N	889.773	-0.504819	7.11e-08	6.92e-07	Y
Athl1	768.942	-0.328145	0.000292896	0.00263445	N	808.552	-0.114936	0.173755	0.417873	N	704.063	-0.558529	3.78e-09	4.72e-08	Y
Atic	1147.13	0.424087	2.89e-06	5.23e-05	N	1097.62	0.360033	5.14e-06	0.000144755	N	1201.61	0.598424	1.22e-13	3.11e-12	Y
Atm	1625.25	0.630337	5.78e-15	5.68e-13	Y	1279.8	0.0862092	0.302354	0.57622	N	1598.89	0.650622	1.04e-13	2.69e-12	Y
Atp2b4	1170.62	-0.421473	0.00020254	0.00195286	N	1264.87	-0.126808	0.220349	0.479476	N	1089.96	-0.617519	2.84e-10	4.24e-09	Y
Atp8b2	2400.64	-0.28163	0.000142749	0.00144103	N	2431.71	-0.178424	0.00848921	0.0563679	N	2195.45	-0.507854	2.41e-09	3.13e-08	Y
Atr	989.582	0.917547	3.42e-21	6.49e-19	Y	770.259	0.395705	4.44e-06	0.000126623	N	1015.99	1.04453	3.18e-31	5.19e-29	Y
Atrip	383.666	0.457372	0.000295029	0.00264944	N	336.734	0.189309	0.0770516	0.252959	N	392.934	0.584723	6.9e-07	5.55e-06	Y
Atxn7l2	193.861	0.487601	0.000288382	0.0026082	N	142.295	-0.200233	0.142064	0.371509	N	197.472	0.602789	1.69e-05	0.000100432	Y
Aunip	16.7657	0.612866	0.00594809		N	10.2948	0.0587934	0.68722		N	18.8968	0.968285	0.00127148	0.00462935	Y
Aurkb	77.6073	0.524259	0.00573241	0.0294031	Y	55.0487	-0.100381	0.545718	0.773082	N	76.94	0.613081	0.00449216	0.0137529	Y
Aven	140.686	0.897372	2.74e-09	1.08e-07	Y	109.352	0.371843	0.012091	0.0731322	N	145.471	1.0627	9.58e-11	1.59e-09	Y
AW209491	252.647	0.246636	0.0575127	0.167151	N	241.842	0.174524	0.152163	0.387848	N	276.253	0.524188	2.43e-05	0.000139406	Y
B3galnt2	733.537	0.489041	2.11e-06	3.97e-05	N	654.725	0.256792	0.00488021	0.0377307	N	760.676	0.640386	4.87e-12	9.96e-11	Y
B3galt6	437.978	0.788504	3.39e-12	2.1e-10	Y	372.429	0.458055	1.25e-05	0.000304309	N	434.746	0.850996	2.35e-15	7.77e-14	Y
B3gnt9	353.859	-0.678639	4.26e-09	1.57e-07	Y	418.291	-0.0912715	0.374372	0.642727	N	321.005	-0.99839	4.31e-15	1.37e-13	Y
B4galnt4	343.495	0.851743	4.55e-12	2.74e-10	Y	225.535	-0.0702613	0.570071	0.792576	N	354.546	0.994591	2.17e-14	6.17e-13	Y
B4galt1	839.444	-0.23179	0.0143403	0.0602779	N	793.154	-0.334395	0.00012742	0.00213576	N	735.261	-0.604806	1.87e-10	2.92e-09	Y
B930041F14Rik	374.173	0.572718	6.38e-07	1.38e-05	Y	264.064	-0.238211	0.0430082	0.174363	N	345.857	0.458927	0.000117752	0.000568792	N
Bach2	183.816	-0.839178	1.02e-06	2.09e-05	Y	222.121	-0.110916	0.506028	0.747167	N	167.396	-1.25008	1.97e-12	4.26e-11	Y
Bag2	467.089	0.531857	2.04e-06	3.87e-05	Y	416.686	0.302985	0.00222192	0.0207459	N	499.097	0.753364	6.41e-13	1.49e-11	Y
Bag3	326.18	-0.262061	0.230988	0.435762	N	356.484	-0.0376677	0.819835	0.927746	N	293.206	-0.685627	5.5e-05	0.000289648	Y
Bag4	1091.9	0.447535	2.37e-06	4.38e-05	N	929.825	0.0926377	0.277765	0.549121	N	1118	0.566712	1.08e-10	1.78e-09	Y
Bahd1	516.399	-0.349941	0.00300376	0.0178052	N	517.106	-0.274441	0.00871054	0.057211	N	484.979	-0.50358	3.01e-06	2.12e-05	Y
Baiap2	599.621	-0.207116	0.0375153	0.123508	N	594.851	-0.164223	0.0800728	0.259945	N	529.238	-0.547066	5.48e-08	5.52e-07	Y
Basp1	387.206	-0.366957	0.00101553	0.00730965	N	582.925	0.705758	2.14e-14	5.47e-12	Y	491.656	0.349271	0.00125258	0.00456725	N
Baz1a	487.253	0.451764	0.000187356	0.00182813	N	509.08	0.582225	2.75e-09	2.26e-07	Y	623.801	1.05717	2.89e-19	1.53e-17	Y
Bbs1	246.523	-0.253823	0.0524925	0.156351	N	233.199	-0.335836	0.00576084	0.0424705	N	221.352	-0.530233	0.00117654	0.00432703	Y
Bbs4	190.546	-0.490151	0.000488488	0.00403951	N	185.697	-0.473828	0.000246261	0.00367498	N	172.64	-0.793512	2.25e-07	1.99e-06	Y
Bbs9	355.453	-0.323737	0.00842821	0.0396742	N	348.221	-0.309772	0.00501576	0.0383821	N	309.55	-0.730776	6.11e-08	6.06e-07	Y
BC003965	434.999	0.472184	3.23e-05	0.000403175	N	404.7	0.336456	0.000929548	0.0104113	N	463.185	0.6824	1.91e-09	2.53e-08	Y
BC022687	388.269	-0.347187	0.00235718	0.0146834	N	398.824	-0.195707	0.0613066	0.218007	N	360.119	-0.531459	8.97e-06	5.72e-05	Y
BC027231	419.622	0.528391	2.44e-06	4.49e-05	Y	401.218	0.452147	8.22e-06	0.000214164	N	480.784	0.888956	4.12e-13	9.8e-12	Y
BC030336	767.874	0.359906	0.000561909	0.00450279	N	721.697	0.247132	0.0103238	0.065309	N	798.686	0.517191	1.39e-07	1.27e-06	Y
BC039771	118.094	-0.257773	0.149742	0.325794	N	108.668	-0.374578	0.013916	0.0807669	N	103.37	-0.619724	0.002238	0.00753911	Y
BC052040	76.9803	-0.210693	0.248178	0.455147	N	69.8001	-0.344495	0.0303717	0.137976	N	68.5121	-0.500999	0.0185916	0.0460976	Y
BC100451	90.2125	-0.436614	0.0269278	0.0965369	N	100.887	-0.103712	0.505408	0.746672	N	88.3347	-0.511854	0.0139202	0.0360365	Y
Bcar3	139.116	-0.275107	0.104501	0.254858	N	121.535	-0.538998	0.000280494	0.00405864	Y	112.075	-0.934345	4.16e-06	2.86e-05	Y
Bcat1	380.456	0.665957	9.88e-07	2.04e-05	Y	385.095	0.715899	6.07e-11	7.34e-09	Y	483.471	1.23386	4.75e-19	2.51e-17	Y
Bckdhb	198.313	0.485782	0.000650313	0.00505342	N	162.664	0.0678179	0.604103	0.812822	N	199.357	0.57555	5.67e-05	0.000296899	Y
Bcl2l11	545.524	-0.3455	0.0163633	0.0665394	N	473.864	-0.717407	6.15e-10	5.6e-08	Y	431.938	-1.18295	1.61e-21	1.1e-19	Y
Bcl3	42.2103	-0.303393	0.149805	0.325794	N	45.4455	-0.0851757	0.610846		N	37.3749	-0.644387	0.0122754	0.0323668	Y
Bcorl1	149.318	-0.320222	0.150859	0.327496	N	161.692	-0.0836805	0.573651	0.794812	N	129.005	-1.01281	2.9e-06	2.06e-05	Y
Bcr	1401.12	-0.297469	0.0056425	0.0290466	N	1393.82	-0.242057	0.0168609	0.0923819	N	1288.48	-0.51449	1.64e-07	1.49e-06	Y
Bcs1l	237.488	0.477551	0.000344865	0.00303624	N	190.057	-0.00691171	0.956161	0.985027	N	251.823	0.684056	1.74e-07	1.57e-06	Y
Bdh2	132.453	-0.535796	0.0014778	0.00999269	Y	146.475	-0.180741	0.194841	0.446446	N	122.086	-0.77285	0.000103704	0.000507261	Y
Bdkrb1	18.551	-0.30841	0.166704		N	19.9337	-0.103393	0.522103		N	15.3421	-0.774078	0.0109761	0.029487	Y
Bend3	549.119	0.486302	9.45e-05	0.00101296	N	543.884	0.471293	9.26e-05	0.00165191	N	625.102	0.847792	7.18e-13	1.66e-11	Y
Bend5	210.609	-0.419936	0.00168942	0.0111521	N	213.207	-0.306636	0.0117974	0.0719383	N	181.031	-0.89771	2.35e-08	2.56e-07	Y
Bend6	89.9538	0.977815	3.8e-08	1.14e-06	Y	56.2404	0.104555	0.521551	0.757928	N	91.5196	1.1544	2.34e-09	3.05e-08	Y
Best1	47.0582	-0.336365	0.0944963	0.238221	N	44.2807	-0.35206	0.0348073		N	42.4293	-0.619885	0.0131325	0.0343272	Y
Bhlhe41	36.7546	0.387404	0.0694473	0.191106	N	28.2042	-0.0172482	0.918207		N	38.4501	0.598613	0.0195086	0.0479776	Y
Bicd1	168.366	0.812202	9.83e-08	2.59e-06	Y	127.79	0.252697	0.0728541	0.243996	N	186.037	1.10746	3.73e-12	7.79e-11	Y
Blm	56.6626	0.680848	0.000610649	0.00480875	Y	37.9579	-0.000828908	0.996073		N	58.2767	0.876296	0.000126767	0.000605022	Y
Blvrb	194.032	-0.362131	0.00885674	0.0413496	N	192.63	-0.303884	0.0158189	0.0884778	N	180.365	-0.547957	0.000538424	0.00218223	Y
Bmf	797.41	-0.397034	0.000679219	0.00524713	N	590.278	-1.47154	1.31e-43	6.88e-40	Y	568.766	-1.34593	1.42e-06	1.07e-05	Y
Bms1	1399.1	0.340419	0.000292243	0.00263065	N	1264.77	0.132198	0.115255	0.32606	N	1507.79	0.583548	8.1e-12	1.61e-10	Y
Bok	123.285	0.932708	7.92e-08	2.14e-06	Y	95.4835	0.453068	0.00249982	0.0226912	N	137.897	1.25855	9.92e-11	1.64e-09	Y
Bola2	245.705	0.536327	3.45e-05	0.000425935	Y	207.133	0.178801	0.142252	0.371814	N	242.055	0.579393	1.72e-05	0.000102414	Y
Bola3	95.524	0.40745	0.0188558	0.0738321	N	93.2926	0.358293	0.0170994	0.0932426	N	106.706	0.734256	5.99e-05	0.000311309	Y
Bop1	1107.74	0.720264	1.17e-12	8.18e-11	Y	944.543	0.390898	3.56e-05	0.000760158	N	1214.36	0.987271	2.43e-23	2.01e-21	Y
Bora	147.835	0.611111	4.54e-05	0.000538519	Y	121.116	0.196616	0.172118	0.416721	N	159.751	0.858802	1.11e-07	1.03e-06	Y
Bpnt1	318.973	0.246667	0.0435071	0.136481	N	348.329	0.480125	6.73e-06	0.000181337	N	365.235	0.634421	4.27e-08	4.38e-07	Y
Brdt	38.3103	-0.221015	0.306232	0.520147	N	34.01	-0.342662	0.0417943		N	31.1428	-0.805277	0.00278747	0.00912224	Y
Bri3bp	1555.02	0.653091	6.37e-13	4.68e-11	Y	1283.82	0.241856	0.00134766	0.0140199	N	1640.17	0.839042	2.26e-26	2.46e-24	Y
Brix1	746.212	0.353721	0.000465364	0.00389354	N	726.444	0.324211	0.000653458	0.00788667	N	819.273	0.638393	6.13e-12	1.24e-10	Y
Brms1l	453.316	0.34741	0.00377965	0.0211701	N	436.551	0.292353	0.00572513	0.0423052	N	486.276	0.581671	8.65e-08	8.28e-07	Y
Brpf3	550.278	-0.335148	0.0142997	0.0601963	N	567.264	-0.179008	0.141876	0.371294	N	500.348	-0.603017	3.74e-06	2.6e-05	Y
Bsn	23.6359	-0.42096	0.0588983	0.169791	N	30.5698	0.0428063	0.796382		N	20.1086	-0.899301	0.00267682	0.00880897	Y
Btaf1	1493.78	0.254102	0.00268016	0.0162335	N	1518.84	0.340281	4.61e-06	0.000130846	N	1620.85	0.51523	4.67e-10	6.73e-09	Y
Btd	569.399	-0.344244	0.000464935	0.0038928	N	574.642	-0.245954	0.00890472	0.0581748	N	512.348	-0.633715	8.52e-08	8.16e-07	Y
Btg2	529.87	-0.288712	0.00445683	0.0240863	N	526.81	-0.238818	0.0106481	0.0668761	N	450.245	-0.788233	5.84e-14	1.57e-12	Y
Bysl	394.145	0.648892	4.7e-08	1.37e-06	Y	411.604	0.750047	2.25e-12	4.13e-10	Y	476.057	1.12466	2.49e-24	2.34e-22	Y
Bzw2	742.629	1.2639	1.94e-36	1.38e-33	Y	503.459	0.477827	5.76e-07	2.23e-05	N	798.655	1.4877	1.54e-58	1.36e-55	Y
C030006K11Rik	251.954	0.478991	0.000213608	0.00204228	N	224.202	0.240299	0.0448574	0.178747	N	265.043	0.668879	1.41e-07	1.29e-06	Y
C1qbp	504.186	0.66622	7.17e-09	2.53e-07	Y	443.202	0.39683	0.000432299	0.00566096	N	537.87	0.880216	4.59e-15	1.45e-13	Y
C1qtnf1	1088.97	-0.29396	0.0119143	0.0523209	N	1037.02	-0.355533	0.00249547	0.0226912	N	917.088	-0.836162	1.08e-14	3.21e-13	Y
C1qtnf6	625.825	-0.34034	0.000579357	0.00462308	N	631.24	-0.247991	0.00579223	0.042582	N	580.811	-0.530205	6.08e-08	6.03e-07	Y
C2cd3	571.01	-0.220379	0.0831553	0.217876	N	547.84	-0.267833	0.0231327	0.115454	N	505.663	-0.560206	3.59e-06	2.5e-05	Y
C2cd5	386.447	-0.385959	0.00161677	0.0107536	N	380.792	-0.361266	0.000664893	0.00801545	N	340.322	-0.769184	2.16e-08	2.37e-07	Y
Cachd1	168.888	-0.245983	0.114855	0.272586	N	151.745	-0.455988	0.00117484	0.0126273	N	149.66	-0.584891	0.000303457	0.00131739	Y
Cacna1b	74.6773	-0.350714	0.0859037	0.223177	N	78.7065	-0.154778	0.3504	0.621305	N	63.2572	-0.891671	0.000137424	0.000648642	Y
Cacna1g	1734.96	-0.577309	3.82e-06	6.53e-05	Y	2009.97	-0.0721931	0.511319	0.750851	N	1675.04	-0.664541	3.99e-11	7.12e-10	Y
Cacna2d3	416.687	-0.217765	0.0713752	0.194904	N	390.394	-0.332336	0.0039252	0.0319536	N	360.507	-0.621246	1.93e-05	0.000112957	Y
Cacnb2	254.228	0.112939	0.408913	0.619106	N	192.41	-0.559828	3.68e-05	0.000782163	Y	232.012	-0.0741186	0.605394	0.721832	N
Cacnb3	1071.99	-0.454965	5.3e-07	1.16e-05	N	1104.94	-0.284227	0.00118358	0.0126911	N	963.59	-0.768984	1.37e-15	4.68e-14	Y
Cacnb4	95.6775	-0.0437089	0.799438	0.89572	N	81.7189	-0.342869	0.0266286	0.126628	N	76.1161	-0.639066	0.00310949	0.0100173	Y
Cacybp	659.55	0.260936	0.0124969	0.0541898	N	673.402	0.353028	8.98e-05	0.00161997	N	714.766	0.521288	5.85e-08	5.84e-07	Y
Cad	2465.31	0.867274	6.18e-20	1.04e-17	Y	1912.49	0.322355	0.000969995	0.0107504	N	2504.64	0.970147	8.03e-27	9.22e-25	Y
Camk1d	1265.61	-0.0632116	0.55405	0.736888	N	1055.51	-0.52941	3.98e-07	1.61e-05	Y	1060.14	-0.556317	1.14e-07	1.06e-06	Y
Camk2n1	183.273	-0.717076	2.61e-06	4.77e-05	Y	201.469	-0.347455	0.00550203	0.0410536	N	162.67	-1.1749	7.49e-13	1.72e-11	Y
Camta2	322.198	-0.158793	0.315499	0.530798	N	303.163	-0.245083	0.0804573	0.260547	N	281.4	-0.527064	0.000722752	0.00282222	Y
Cap2	18.848	-0.0989521	0.656258		N	18.112	-0.0846953	0.587167		N	13.2632	-0.774383	0.0123326	0.0324832	Y
Capg	591.889	-0.313086	0.00216551	0.0136889	N	604.471	-0.182457	0.0468191	0.183513	N	537.542	-0.569225	7.83e-09	9.25e-08	Y
Capn1	500.019	-0.555568	5.08e-08	1.45e-06	Y	500.82	-0.466216	9.78e-07	3.52e-05	N	432.994	-1.03399	2.84e-16	1.07e-14	Y
Capn5	515.83	-0.0825802	0.455404	0.656749	N	415.653	-0.66087	1.21e-09	1.05e-07	Y	441.021	-0.506699	1.73e-05	0.000102861	Y
Capn6	174.709	-0.297151	0.0532551	0.157928	N	178.879	-0.170524	0.19133	0.441395	N	155.478	-0.620471	0.000543098	0.0021983	Y
Car5b	579.425	-0.492604	6.98e-06	0.000109761	N	605.044	-0.285635	0.0024981	0.0226912	N	511.038	-0.880784	2.41e-11	4.48e-10	Y
Card10	230.559	-0.544351	0.000223419	0.00212006	Y	290.348	0.132237	0.289958	0.563248	N	241.661	-0.364271	0.0185267	0.0460013	N
Cars	496.906	-0.151669	0.145141	0.31959	N	635.317	0.509795	4.37e-08	2.54e-06	Y	614.48	0.464373	2.11e-06	1.54e-05	N
Casp4	77.8387	-0.294849	0.113367	0.270123	N	78.0273	-0.209031	0.183692	0.43176	N	70.0206	-0.587108	0.00622027	0.0181724	Y
Casp6	140.057	-0.569695	0.000285533	0.00258661	Y	152.533	-0.250158	0.0633229	0.222942	N	122.817	-1.03304	4.86e-09	5.97e-08	Y
Casp9	349.243	-0.577472	2.53e-06	4.65e-05	Y	356.023	-0.435928	4.55e-05	0.000924792	N	320.692	-0.836897	5.1e-10	7.29e-09	Y
Cast	783.844	-0.447562	6.25e-07	1.36e-05	N	843.312	-0.154048	0.0666381	0.23093	N	717.195	-0.692488	2.88e-12	6.11e-11	Y
Casz1	69.501	-0.560919	0.00438874	0.0238314	Y	73.7776	-0.262756	0.115306	0.32606	N	63.4061	-0.863826	0.000223963	0.00100649	Y
Cblb	399.838	-0.34856	0.0134049	0.0572118	N	385.644	-0.375157	0.00273857	0.0242923	N	351.778	-0.727553	3.79e-06	2.63e-05	Y
Cbx4	663.348	-0.316671	0.00134181	0.00920989	N	651.513	-0.300387	0.00130637	0.013713	N	611.647	-0.522785	2.13e-07	1.89e-06	Y
Ccbl2	77.2316	0.540109	0.00287428	0.0171765	Y	60.9858	0.0912317	0.572341	0.794279	N	66.524	0.328882	0.118259	0.210672	N
Ccdc101	145.956	0.493915	0.00138266	0.00944469	N	137.791	0.363149	0.011622	0.0712191	N	163.085	0.81365	3.65e-07	3.1e-06	Y
Ccdc107	329.147	0.463887	5.72e-05	0.000655834	N	267.121	-7.81e-05	0.999448	0.999592	N	328.52	0.526798	1.33e-05	8.2e-05	Y
Ccdc120	115.005	-0.339991	0.036492	0.12076	N	110.764	-0.357159	0.0138759	0.0806234	N	98.4605	-0.8122	3.36e-05	0.000186201	Y
Ccdc136	137.527	-0.783075	4.71e-06	7.82e-05	Y	159.131	-0.272403	0.0455143	0.180549	N	126.03	-1.1435	1.28e-10	2.06e-09	Y
Ccdc137	825.161	1.0392	3.48e-19	5.36e-17	Y	581.691	0.322068	0.00157255	0.0158709	N	918.423	1.33062	1.61e-29	2.34e-27	Y
Ccdc148	85.5425	-0.390739	0.0276127	0.0983665	N	84.2811	-0.323214	0.0372642	0.159209	N	75.8125	-0.723755	0.0011171	0.00414456	Y
Ccdc152	29.4914	-0.0577948	0.795195	0.893251	N	29.1121	-0.054411	0.74643		N	21.3613	-0.822794	0.00528329	0.0158154	Y
Ccdc157	757.762	-0.513646	4.94e-08	1.42e-06	Y	790.741	-0.302216	0.00055481	0.0068702	N	699.83	-0.734304	7.19e-14	1.9e-12	Y
Ccdc28b	140.057	-0.486966	0.00184332	0.0120148	N	138.896	-0.410198	0.0031784	0.0272478	N	129.538	-0.713104	3.28e-05	0.000182094	Y
Ccdc38	25.6197	0.608927	0.00570007	0.0292636	Y	21.4481	0.279379	0.0906002		N	28.6377	0.969173	0.000396844	0.00167014	Y
Ccdc57	113.174	0.729916	1.31e-05	0.000189353	Y	75.0736	-0.0886474	0.568094	0.790878	N	97.2317	0.513987	0.00498668	0.0150365	Y
Ccdc58	104.466	0.462175	0.00848856	0.0399253	N	89.4612	0.172279	0.256687	0.523671	N	105.042	0.580433	0.00178157	0.0061943	Y
Ccdc65	24.1072	-0.503776	0.0232844	0.0869879	N	25.4544	-0.26305	0.113677		N	22.8424	-0.712871	0.0137078	0.035579	Y
Ccdc85c	118.185	0.604831	0.000196084	0.00189865	Y	87.1656	-0.0118341	0.938548	0.978446	N	120.255	0.732909	3.49e-05	0.000192656	Y
Ccdc88c	26.5521	0.671947	0.00229418	0.0143616	Y	17.2428	0.0723896	0.652885		N	28.8594	0.987562	0.000390367	0.0016468	Y
Cchcr1	330.566	-0.326116	0.00531749	0.0276738	N	325.93	-0.296951	0.00563392	0.0417686	N	303.141	-0.557379	2.75e-06	1.96e-05	Y
Ccl25	62.7411	0.372245	0.0499024	0.150847	N	58.0856	0.211525	0.19673	0.448813	N	70.6922	0.704447	0.00091492	0.00347619	Y
Ccl28	100.644	0.944949	8.09e-08	2.17e-06	Y	60.4077	-0.00912804	0.955593	0.98483	N	90.2217	0.870347	7.8e-06	5.01e-05	Y
Ccna2	214.295	0.502543	0.000415231	0.00354441	Y	161.497	-0.110155	0.420297	0.681796	N	237.27	0.792343	8.56e-07	6.73e-06	Y
Ccnb2	61.2524	-0.30136	0.112887	0.269484	N	62.4498	-0.173047	0.287334	0.560021	N	55.9609	-0.536286	0.0183931	0.0457336	Y
Ccne1	102.183	1.19628	1.08e-10	5.25e-09	Y	62.4492	0.312919	0.0579745	0.210317	N	122.445	1.61787	5.73e-13	1.34e-11	Y
Ccne2	66.095	0.933068	8.41e-07	1.75e-05	Y	47.5472	0.316295	0.0559973		N	91.3143	1.65996	1.53e-16	5.96e-15	Y
Ccng2	1285.4	-0.293067	0.000590684	0.00470358	N	1243.61	-0.325284	4.79e-05	0.000967143	N	1104.4	-0.738515	2.67e-11	4.93e-10	Y
Ccrn4l	255.138	0.442111	0.00412143	0.0226828	N	292.73	0.660101	5.62e-06	0.000155446	Y	306.93	0.920927	1.29e-09	1.73e-08	Y
Cd248	589.044	-0.276962	0.0176591	0.0704569	N	539.586	-0.474451	9.27e-07	3.37e-05	N	492.197	-0.83072	2.73e-12	5.81e-11	Y
Cd320	380.392	0.496389	1.69e-05	0.000234723	N	333.334	0.220928	0.0461773	0.182273	N	383.982	0.58656	7.58e-07	6.03e-06	Y
Cd3eap	498.255	0.80204	3.63e-10	1.65e-08	Y	404.791	0.380746	0.000932986	0.0104311	N	559.292	1.13458	1.08e-22	8.45e-21	Y
Cd59a	81.0318	-0.512915	0.00440285	0.0238903	Y	97.5326	0.0131895	0.929976	0.975292	N	87.4288	-0.273439	0.167339	0.276961	N
Cd82	329.742	-0.678869	3.21e-07	7.47e-06	Y	360.908	-0.315888	0.00304815	0.0263686	N	306.03	-0.904489	1.78e-09	2.37e-08	Y
Cdc14a	213.328	-0.184218	0.198089	0.3929	N	194.252	-0.363968	0.0055178	0.041142	N	186.792	-0.541054	0.000625087	0.0024879	Y
Cdc25a	535.947	0.440592	2.12e-05	0.000284071	N	500.251	0.310928	0.00120049	0.0128414	N	587.262	0.715174	1.69e-12	3.7e-11	Y
Cdc34	366.961	0.335265	0.00446769	0.0241221	N	344.238	0.218885	0.0403814	0.167738	N	405.232	0.633268	5.27e-08	5.34e-07	Y
Cdc6	100.982	1.12612	6.63e-10	2.95e-08	Y	56.6823	0.0941412	0.56873	0.791657	N	120.957	1.57975	2.57e-14	7.24e-13	Y
Cdc7	209.52	0.7462	4.01e-08	1.2e-06	Y	171.744	0.321535	0.0178334	0.0962011	N	228.106	0.994163	8.47e-11	1.42e-09	Y
Cdca5	47.0447	0.713941	0.000486049	0.00402519	Y	31.4025	0.0408045	0.808549		N	48.9917	0.929161	0.000132517	0.000628594	Y
Cdca7	558.807	1.16252	1.49e-21	2.97e-19	Y	425.577	0.630741	7.6e-09	5.64e-07	Y	644.476	1.53201	2.03e-40	5.6e-38	Y
Cdca7l	214.446	1.84816	3.22e-30	1.41e-27	Y	91.4085	0.364902	0.0162728	0.090055	N	242.096	2.2636	2.34e-45	9.07e-43	Y
Cdk1	251.133	0.427484	0.000726031	0.00553368	N	219.739	0.146881	0.224415	0.484636	N	260.961	0.584104	1.05e-05	6.56e-05	Y
Cdk19	724.562	-0.588308	2.8e-09	1.1e-07	Y	771.081	-0.314272	0.000223944	0.00338534	N	636.272	-1.01441	4.14e-16	1.54e-14	Y
Cdk20	68.2524	-0.217015	0.244801	0.451515	N	58.0362	-0.471496	0.00423631	0.0339294	N	59.8305	-0.560202	0.012039	0.0318998	Y
Cdk5rap2	618.887	-0.323495	0.00181891	0.011903	N	594.62	-0.3767	5.57e-05	0.00108507	N	562.785	-0.581631	1.31e-08	1.51e-07	Y
Cdk6	237.101	0.543849	0.000265138	0.00243674	Y	216.394	0.354549	0.00916608	0.0594618	N	279.045	0.971256	8.09e-11	1.36e-09	Y
Cdkl2	80.6926	-0.482669	0.00751819	0.0362057	N	80.9202	-0.370272	0.0165859	0.0912576	N	73.9344	-0.752583	0.000340682	0.00145353	Y
Cdkn1a	18.3897	-0.898229	5.43e-05		N	22.8568	-0.310202	0.0603779		N	16.8202	-1.34174	1.34e-05	8.2e-05	Y
Cdkn2aipnl	370.657	0.330904	0.0065	0.0323476	N	356.986	0.276988	0.0099602	0.0637015	N	396.869	0.559703	2.65e-06	1.89e-05	Y
Cdon	1824.15	-0.284351	0.00532921	0.0277221	N	1846.03	-0.186436	0.0279911	0.130733	N	1643.99	-0.568726	9.07e-10	1.24e-08	Y
Cdr2	145.163	-0.203902	0.214148	0.41457	N	207.426	0.609195	3.36e-06	0.00010121	Y	189.607	0.493552	0.00478376	0.0145094	N
Cdr2l	539.242	0.507566	5.25e-06	8.57e-05	Y	435.243	0.0285774	0.774782	0.903955	N	536.869	0.560843	2.19e-06	1.59e-05	Y
Cdt1	139.83	0.635338	0.000484716	0.00401707	Y	116.59	0.284779	0.0682619	0.234309	N	153.903	0.935528	2.5e-06	1.79e-05	Y
Cebpd	387.813	-0.363893	0.00110291	0.00785909	N	537.788	0.530287	1.59e-08	1.06e-06	Y	478.491	0.279961	0.0116938	0.0311249	N
Cebpz	1237.23	0.380552	0.000108062	0.0011383	N	1137.32	0.217256	0.0106699	0.0669731	N	1329.97	0.618201	1.95e-13	4.83e-12	Y
Celf4	322.857	0.559701	2.74e-05	0.000350156	Y	284.393	0.303477	0.0096029	0.0617178	N	356.281	0.848883	2.53e-10	3.82e-09	Y
Cemip	4889.58	-0.402291	6.61e-07	1.43e-05	N	5169.8	-0.165802	0.0116495	0.0712854	N	4561.34	-0.576259	2.35e-17	1.03e-15	Y
Cenpe	150.746	-0.227495	0.130582	0.296556	N	142.09	-0.314454	0.0209242	0.107663	N	132.271	-0.586645	0.000603816	0.00241566	Y
Cenpi	62.4661	0.368643	0.0519845	0.155204	N	49.8542	-0.0426622	0.796459		N	64.7157	0.531002	0.0153323	0.0391524	Y
Cenpj	123.449	-0.312585	0.0590947	0.170185	N	120.754	-0.289656	0.0448092	0.178691	N	109.037	-0.670616	0.000347002	0.00147846	Y
Cenpm	18.3856	0.60886	0.00629133		N	10.8165	0.0228996	0.869907		N	20.9837	1.00272	0.000768086	0.00298232	Y
Cenpv	64.2907	0.716706	0.000174718	0.00172103	Y	41.5208	-0.0664802	0.690979		N	59.5747	0.689506	0.00211555	0.00717539	Y
Cep152	275.039	0.470113	0.000433785	0.00367523	N	224.554	0.0322087	0.794091	0.914366	N	278.33	0.570895	2.02e-05	0.000117805	Y
Cep162	344.273	-0.334333	0.00676117	0.0332138	N	323.065	-0.456942	2.71e-05	0.0006157	N	307.681	-0.664043	5.44e-08	5.49e-07	Y
Cep55	59.7527	0.616428	0.00182873	0.011954	Y	42.0112	-0.000478143	0.997727		N	59.9738	0.743013	0.00147372	0.00525149	Y
Cep70	125.464	-0.334086	0.0403959	0.12972	N	126.186	-0.241207	0.0887258	0.276881	N	112.389	-0.646556	0.000297784	0.00129594	Y
Cep78	98.2766	0.474199	0.00468746	0.0250474	N	84.1193	0.162111	0.292824	0.566526	N	104.747	0.692795	0.000248036	0.00110387	Y
Cetn3	362.868	0.497262	1.33e-05	0.00019162	N	310.074	0.161983	0.134466	0.359079	N	372.603	0.627951	2.19e-08	2.4e-07	Y
Cflar	1152.99	-0.431259	7.58e-07	1.6e-05	N	1240.4	-0.140682	0.0813727	0.262082	N	1073.04	-0.616118	9.69e-13	2.19e-11	Y
Cfp	71.9914	-0.252526	0.17343	0.358346	N	69.4188	-0.252982	0.112543	0.321605	N	63.3304	-0.597935	0.00660578	0.0191631	Y
Cftr	19.6393	-0.0827977	0.710398		N	34.8646	0.575487	0.000609354		N	33.1116	0.875921	0.00111181	0.00412929	Y
Cgref1	171.39	0.697453	2.36e-05	0.000310377	Y	124.935	0.0713965	0.61391	0.819903	N	173.289	0.828188	1.13e-06	8.68e-06	Y
Chac1	135.262	-0.106137	0.502913	0.69621	N	246.448	1.13179	1.75e-19	1.09e-16	Y	259.691	1.36089	1.21e-17	5.47e-16	Y
Chaf1a	308.412	0.545235	1.2e-05	0.000175941	Y	235.843	-0.0521598	0.670792	0.852048	N	315.492	0.662416	1.67e-06	1.24e-05	Y
Chaf1b	86.3735	0.231825	0.20139	0.398061	N	72.6574	-0.0967586	0.541971	0.770296	N	95.4862	0.51958	0.0109044	0.0293389	Y
Chchd4	274.61	0.847198	2.02e-09	8.26e-08	Y	240.164	0.59469	5.66e-07	2.2e-05	Y	323.815	1.27824	4.11e-22	3.03e-20	Y
Chchd6	77.7036	0.410105	0.0238445	0.0885865	N	63.822	0.0360029	0.824319	0.929762	N	81.649	0.605497	0.00279222	0.00912921	Y
Chd1	1376.68	0.172406	0.0643132	0.181002	N	1385.05	0.235656	0.00196051	0.0188598	N	1535.37	0.505118	3.42e-09	4.32e-08	Y
Chek1	133.321	0.836528	6.29e-07	1.36e-05	Y	96.9836	0.215268	0.155447	0.392589	N	139.578	1.0417	4.99e-09	6.12e-08	Y
Chkb	585.551	-0.245575	0.0179235	0.0711379	N	565.749	-0.278389	0.00248157	0.022606	N	522.593	-0.551947	5.65e-08	5.66e-07	Y
Chml	265.085	0.65508	1e-06	2.07e-05	Y	227.263	0.334358	0.00738148	0.0511093	N	298.776	0.98938	4.24e-14	1.15e-12	Y
Chrd	54.1701	-0.381408	0.0552614	0.162097	N	65.1333	0.0644867	0.686421	0.859764	N	51.3072	-0.549532	0.01858	0.0460816	Y
Chst1	60.0964	-0.415004	0.0375413	0.123508	N	63.4192	-0.199711	0.219381	0.477863	N	48.6042	-1.10028	9.32e-06	5.91e-05	Y
Chst11	297.261	-0.428605	0.000456565	0.003829	N	298.959	-0.334017	0.00225135	0.0208903	N	271.496	-0.685653	9.94e-08	9.39e-07	Y
Chst12	375.473	-0.278385	0.0437461	0.136926	N	391.465	-0.0945325	0.475086	0.725224	N	340.918	-0.536513	9.12e-05	0.000451413	Y
Chst2	143.342	-0.406079	0.00863111	0.0404621	N	134.186	-0.490828	0.000472201	0.0060548	N	122.951	-0.88872	3.69e-07	3.12e-06	Y
Chst3	39.1651	-0.301239	0.150609	0.327144	N	39.9863	-0.169819	0.311817		N	30.8757	-0.981235	0.000312731	0.00135284	Y
Chst7	80.8269	0.293029	0.105474	0.256603	N	69.2335	0.0019939	0.989941	0.996994	N	86.9962	0.530588	0.00868176	0.0241561	Y
Chtf18	114.741	0.958661	6.75e-09	2.39e-07	Y	69.4938	-0.0127752	0.936598	0.977953	N	117.768	1.10852	1.4e-08	1.6e-07	Y
Ciart	51.9176	0.700538	0.000525741	0.00428534	Y	44.4274	0.383297	0.0218436		N	88.6352	1.78364	3.01e-17	1.32e-15	Y
Cinp	462.557	0.795133	7.5e-12	4.38e-10	Y	352.561	0.219872	0.0351259	0.153516	N	512.637	1.09108	6.25e-24	5.57e-22	Y
Cipc	505.823	0.304661	0.00581441	0.0297166	N	469.676	0.159508	0.121612	0.337754	N	553.032	0.578861	1.2e-07	1.11e-06	Y
Cirh1a	577.901	0.790975	1.32e-12	9.08e-11	Y	459.229	0.308426	0.00257815	0.0231834	N	636.186	1.06611	3.14e-22	2.37e-20	Y
Cisd1	297.584	0.309303	0.0105608	0.0476069	N	298.843	0.350524	0.00147823	0.0151378	N	316.043	0.520325	1.79e-05	0.000105694	Y
Cish	15.8423	-0.503067	0.0234123		N	20.5594	-0.0462091	0.778109		N	15.2364	-0.724189	0.0173113	0.0434976	Y
Cited1	14.4628	0.648093	0.00326455		N	6.01927	-0.0762049	0.531353		N	15.6638	0.993286	0.00117933	0.0043346	Y
Ckap2	106.252	0.492583	0.00413361	0.0227389	N	80.4589	-0.0535773	0.729584	0.883597	N	109.73	0.656649	0.00049255	0.0020221	Y
Ckb	160.378	-0.552161	0.000188092	0.00183373	Y	192.455	0.0139279	0.911257	0.967844	N	155.226	-0.619401	0.000308337	0.00133623	Y
Cklf	166.204	-0.52687	0.000475957	0.00395312	Y	174.41	-0.299245	0.0225048	0.113291	N	150.6	-0.82766	2.09e-06	1.52e-05	Y
Cks2	104.157	0.453961	0.00979976	0.0447433	N	91.3645	0.188435	0.226875	0.488037	N	114.198	0.742849	4.93e-05	0.000262765	Y
Cldn12	864.253	-0.0149973	0.870925	0.933842	N	1066.26	0.55447	1.55e-12	2.9e-10	Y	1009.06	0.447814	1.53e-07	1.4e-06	N
Cldn19	180.836	-0.886753	1.06e-07	2.76e-06	Y	247.161	0.0663664	0.617984	0.821426	N	188.098	-0.746469	1.7e-05	0.00010119	Y
Clec3b	99.3447	-0.320117	0.0903383	0.231113	N	99.0207	-0.250952	0.110007	0.317387	N	83.9339	-0.825095	0.000283108	0.00123816	Y
Clip3	483.348	-0.217182	0.322386	0.538374	N	482.922	-0.143474	0.393631	0.658352	N	403.039	-0.710035	0.00936094	0.0257795	Y
Clip4	261.499	-0.245675	0.067516	0.187651	N	255.042	-0.249683	0.0383956	0.162317	N	234.478	-0.547549	5.62e-05	0.000294806	Y
Clns1a	564.324	0.354459	0.000794208	0.00597335	N	533.479	0.259069	0.00567963	0.0420421	N	600.445	0.568632	8.78e-09	1.03e-07	Y
Clpb	481.87	0.533073	7.16e-07	1.53e-05	Y	388.712	0.0535005	0.601544	0.810944	N	491.187	0.644961	2.53e-10	3.82e-09	Y
Clspn	95.6855	0.689047	0.000157381	0.00156927	Y	61.3787	-0.138658	0.404414	0.667608	N	108.836	1.052	1.29e-07	1.19e-06	Y
Cluap1	231.36	0.512706	0.000342861	0.00302179	Y	181.696	-0.00378324	0.97799	0.992154	N	218.777	0.465473	0.00118227	0.00434151	N
Cluh	2033.23	1.15736	1.13e-47	1.84e-44	Y	1454.59	0.456681	6.64e-08	3.64e-06	N	2026.81	1.21689	1.17e-59	1.12e-56	Y
Cmss1	79.4457	1.04997	1.14e-08	3.82e-07	Y	50.0265	0.201398	0.22626		N	92.3292	1.4656	1.41e-12	3.14e-11	Y
Cmtm3	564.092	-0.421268	1.53e-05	0.000216005	N	593.086	-0.198608	0.0318164	0.14244	N	539.451	-0.509357	2.07e-06	1.51e-05	Y
Cmtr2	466.134	0.696762	1.84e-09	7.6e-08	Y	404.36	0.407173	0.000119818	0.00203568	N	499.34	0.919871	3.23e-16	1.21e-14	Y
Cnbd2	73.0956	-0.266032	0.153922	0.332141	N	66.359	-0.393902	0.0146367	0.0838141	N	64.7892	-0.59427	0.00726726	0.0207564	Y
Cndp2	165.058	0.651412	4.77e-05	0.000560998	Y	153.133	0.496388	0.000337264	0.00471165	N	203.691	1.18397	2.81e-15	9.15e-14	Y
Cnih4	725.373	0.387275	0.000366567	0.00319121	N	638.69	0.118894	0.20536	0.460519	N	759.476	0.563293	1.62e-08	1.83e-07	Y
Cnnm2	650.888	-0.372486	0.00165253	0.0109595	N	618.115	-0.458539	5.87e-06	0.000161094	N	562.398	-0.831132	4.44e-13	1.05e-11	Y
Cnst	329.941	-0.328536	0.00424495	0.023239	N	332.925	-0.228275	0.0338513	0.149128	N	295.255	-0.636943	4.34e-07	3.63e-06	Y
Coa7	178.168	0.278904	0.0804009	0.212962	N	150.453	-0.074153	0.593236	0.806357	N	193.491	0.538732	0.000606953	0.00242507	Y
Cobll1	125.121	-0.414427	0.021303	0.0811838	N	135.27	-0.142464	0.346183	0.617642	N	111.854	-0.764187	0.00011375	0.000550101	Y
Cog6	478.563	-0.413792	9.57e-05	0.00102243	N	491.027	-0.263588	0.00605471	0.0442053	N	442.974	-0.61565	1.11e-07	1.04e-06	Y
Col10a1	43.8366	-0.328079	0.116032	0.274006	N	46.9665	-0.104729	0.531964		N	38.318	-0.692251	0.00863259	0.0240355	Y
Col23a1	127.158	-0.407337	0.00969817	0.0444399	N	123.474	-0.386308	0.00728389	0.0507017	N	116.992	-0.631099	0.000827255	0.00318412	Y
Col27a1	161.253	-0.431863	0.00311141	0.0183099	N	178.728	-0.0762619	0.561388	0.78601	N	147.276	-0.684549	3.16e-05	0.000176278	Y
Comtd1	170.385	0.434541	0.00265953	0.0161428	N	145.831	0.115538	0.387166	0.652777	N	180.217	0.63665	3.86e-05	0.000210397	Y
Coq10b	262.433	-0.400641	0.00126888	0.0087941	N	373.639	0.539722	2.94e-07	1.26e-05	Y	329.831	0.286538	0.0200237	0.0490886	N
Coq2	330.133	0.542867	4.96e-06	8.17e-05	Y	271.637	0.120438	0.280924	0.553396	N	330.494	0.616465	1.39e-07	1.27e-06	Y
Coro1c	1031.52	0.134482	0.206074	0.40472	N	1144.74	0.430865	1.58e-06	5.28e-05	N	1210.1	0.589941	2.4e-09	3.11e-08	Y
Coro2b	24.1766	-0.687857	0.00202964	0.0129986	Y	26.6706	-0.350095	0.0356255		N	21.3211	-1.24206	3.12e-05	0.000174055	Y
Cox10	269.937	0.393539	0.00576169	0.0295052	N	245.191	0.206943	0.0910619	0.281738	N	314.585	0.814683	2.86e-10	4.27e-09	Y
Cox18	231.045	0.550687	9.4e-05	0.00100902	Y	217.572	0.440894	0.000248858	0.00370318	N	253.46	0.833165	7.65e-10	1.06e-08	Y
Cpeb2	39.8782	-0.478681	0.0291796	0.102457	N	50.687	0.0237631	0.887342	0.957737	N	35.1331	-0.945655	0.000546099	0.00220828	Y
Cpeb4	470.438	-0.396953	0.000315956	0.00281958	N	494.322	-0.181335	0.0616237	0.218808	N	408.681	-0.832376	3.72e-12	7.77e-11	Y
Cplx2	901.925	-0.383497	0.000234942	0.00221281	N	964.096	-0.115498	0.311958	0.586202	N	817.951	-0.66227	1.49e-11	2.9e-10	Y
Cpt1a	588.591	-0.879844	7.78e-14	6.37e-12	Y	581.174	-0.828391	2.83e-16	9.89e-14	Y	491.8	-1.42035	5.94e-09	7.2e-08	Y
Cpt1b	36.0236	-0.397917	0.0659114	0.183999	N	36.1654	-0.290595	0.0842893		N	32.6118	-0.721919	0.00628057	0.0183226	Y
Cracr2b	39.7453	-0.607348	0.00445646	0.0240863	Y	42.7358	-0.334922	0.0448233		N	36.6046	-0.950327	0.000216827	0.00098011	Y
Creb3l1	213.081	-0.332218	0.116295	0.274456	N	289.545	0.0305874	0.834513	0.934159	N	196.967	-0.769428	0.010429	0.0282748	Y
Creb3l2	1543.6	-0.239229	0.247188	0.453916	N	1539.26	-0.177083	0.282099	0.554239	N	1291.97	-0.781058	0.000493469	0.00202386	Y
Creb5	48.5838	-0.504714	0.0177917	0.0707381	N	49.0403	-0.358923	0.0326813		N	41.626	-1.06975	3.6e-05	0.000197395	Y
Crem	156.142	-0.202327	0.169767	0.353622	N	159.347	-0.0888792	0.505762	0.746985	N	136.464	-0.560918	0.00162256	0.00570474	Y
Crlf1	555.424	-0.286351	0.00632066	0.0316089	N	550.875	-0.237078	0.0211761	0.10848	N	501.42	-0.560417	2.62e-07	2.29e-06	Y
Crnde	88.6224	0.534627	0.00252358	0.0154926	Y	55.6943	-0.372466	0.0236996	0.117112	N	83.6161	0.504134	0.0107454	0.0289866	Y
Cry1	196.565	0.416752	0.00391742	0.0217917	N	205.984	0.522704	3.54e-05	0.000757372	Y	241.181	0.936718	1.09e-11	2.15e-10	Y
Cryl1	34.2672	-0.384062	0.0802198	0.212741	N	34.0994	-0.280366	0.095799		N	30.5094	-0.712917	0.0124443	0.0327495	Y
Cryz	450.408	-0.231726	0.035058	0.117146	N	421.027	-0.353978	0.00138707	0.0143728	N	395.816	-0.589969	9.41e-07	7.33e-06	Y
Cse1l	1078.74	0.448978	5.49e-07	1.2e-05	N	995.292	0.295459	0.000207648	0.00317565	N	1157.51	0.675813	1.73e-15	5.84e-14	Y
Csgalnact1	221.248	-0.5381	8.08e-05	0.000886812	Y	231.85	-0.31145	0.0107315	0.0672791	N	197.724	-0.857125	5.38e-06	3.6e-05	Y
Cspg4	629.543	-0.578878	1.55e-05	0.000218259	Y	644.681	-0.402816	0.00147032	0.0150863	N	531.284	-1.21428	3.13e-21	2.11e-19	Y
Cspg5	38.993	1.08679	4.66e-07	1.03e-05	Y	15.4458	-0.117624	0.452551		N	38.4978	1.3234	6.97e-07	5.6e-06	Y
Csrnp1	64.1689	-0.463846	0.0140015	0.0592476	N	72.111	-0.106481	0.499878	0.742376	N	58.0567	-0.776444	0.000493235	0.00202357	Y
Csrp2	162.854	-0.395912	0.00600116	0.0303982	N	174.918	-0.117898	0.405854	0.669539	N	151.288	-0.585791	0.000191915	0.000876457	Y
Cstf2	838.642	0.777623	1.01e-14	9.78e-13	Y	714.324	0.451686	3.73e-07	1.53e-05	N	954.342	1.11714	1.58e-29	2.34e-27	Y
Ctc1	496.951	-0.279639	0.00689827	0.0337417	N	470.161	-0.377568	0.000112966	0.0019636	N	455.038	-0.508893	8.39e-07	6.61e-06	Y
Ctgf	1411.57	-0.305949	0.000636358	0.00496996	N	1967.08	0.607152	3.53e-15	9.99e-13	Y	1810.94	0.436219	4.79e-07	3.98e-06	N
Cth	72.2877	0.858893	4.69e-06	7.8e-05	Y	63.3425	0.55485	0.000608335	0.00743631	Y	87.0086	1.30021	4.43e-09	5.47e-08	Y
Ctif	446.29	-0.453233	0.00200725	0.0128913	N	487.668	-0.132362	0.311277	0.585342	N	428.43	-0.55569	6.68e-05	0.000343648	Y
Ctns	683.214	-0.35065	0.000316392	0.00282126	N	647.35	-0.442439	2.32e-06	7.39e-05	N	598.066	-0.742853	4.66e-11	8.18e-10	Y
Ctps	1220.97	0.415711	5.84e-06	9.41e-05	N	1286.17	0.5736	1.36e-12	2.58e-10	Y	1380.74	0.767446	5.28e-22	3.78e-20	Y
Ctso	215.317	-0.556023	2.71e-05	0.000347702	Y	254.051	-0.0157584	0.891512	0.960062	N	202.651	-0.715657	3.19e-06	2.24e-05	Y
Cttnbp2nl	934.276	-0.558341	2.33e-09	9.29e-08	Y	1039.45	-0.156357	0.0489767	0.188255	N	868.337	-0.764141	1.53e-16	5.96e-15	Y
Ctu2	387.356	0.639108	8.75e-08	2.34e-06	Y	329.627	0.304713	0.00513535	0.0389558	N	446.194	1.01466	2.04e-17	9.01e-16	Y
Ctxn1	124.987	-0.403191	0.0123151	0.0536055	N	121.392	-0.386236	0.00795547	0.0540126	N	108.609	-0.842963	5.45e-06	3.64e-05	Y
Cxcl12	1354.8	-0.346941	0.00069846	0.00535941	N	1210.71	-0.637353	2.67e-12	4.73e-10	Y	1168.88	-0.799157	1.3e-13	3.29e-12	Y
Cxcl15	424.343	-0.158429	0.470077	0.669599	N	342.815	-0.771448	1.81e-08	1.18e-06	Y	366.785	-0.473036	0.1024	0.187738	N
Cxcr4	11.0982	-0.375487	0.0812427		N	8.45155	-0.439894	0.00105856		N	8.44473	-1.01127	0.000946714	0.0035849	Y
Cyb561a3	229.105	-0.471722	0.000231463	0.00218728	N	226.381	-0.416345	0.000595537	0.00730053	N	205.363	-0.799755	5.58e-08	5.61e-07	Y
Cyb5r1	540.461	0.561514	5.18e-07	1.14e-05	Y	485.813	0.352775	0.000296376	0.00422915	N	587.437	0.819039	1.74e-14	5.04e-13	Y
Cyb5rl	192.5	0.836492	3.56e-09	1.36e-07	Y	125.794	-0.0607021	0.672464	0.852702	N	183.615	0.830475	4.03e-08	4.16e-07	Y
Cycs	507.884	0.337579	0.00236565	0.014712	N	547.439	0.543519	1.59e-08	1.06e-06	Y	579.503	0.711816	1.59e-11	3.07e-10	Y
Cyp26b1	29.1971	-0.104763	0.631707	0.794044	N	46.2258	0.536599	0.00144142		N	41.5415	0.647839	0.00910849	0.0251794	Y
Cyp2c55	73.7825	-0.199511	0.276111	0.487756	N	70.9143	-0.220334	0.160654	0.398912	N	64.2615	-0.570279	0.00771941	0.0218464	Y
Cyp2j6	187.201	-0.238111	0.0847776	0.220856	N	185.604	-0.195426	0.120535	0.335297	N	169.114	-0.507407	0.000806308	0.00310929	Y
Cyp39a1	139.048	-0.798563	2.23e-06	4.16e-05	Y	167.636	-0.176793	0.191216	0.441395	N	141.896	-0.730983	3.51e-05	0.000193538	Y
Cyp4f16	146.12	-0.210938	0.173629	0.358561	N	155.971	0.00327755	0.981013	0.993127	N	130.949	-0.504977	0.00265692	0.00875512	Y
Cyp4f17	145.014	-0.367156	0.0154126	0.0635653	N	150.467	-0.192161	0.153718	0.390484	N	129.012	-0.707116	2.88e-05	0.000161976	Y
Cyp4v3	332.327	-0.304271	0.0092668	0.0428425	N	329.289	-0.256118	0.0193221	0.102335	N	296.627	-0.616957	2.9e-06	2.06e-05	Y
Cyp51	986.708	0.470932	6.17e-06	9.85e-05	N	1051.6	0.650939	2.83e-14	6.91e-12	Y	1122.93	0.822047	9.06e-13	2.06e-11	Y
D10Wsu102e	816.65	0.332624	0.00105829	0.00758384	N	831.551	0.417638	5.97e-07	2.29e-05	N	920.776	0.676646	5.63e-11	9.73e-10	Y
D16Ertd472e	240.237	0.211713	0.135603	0.304873	N	257.335	0.401467	0.000460355	0.00593195	N	276.152	0.606494	5.43e-06	3.63e-05	Y
D19Bwg1357e	785.16	0.518511	3.01e-07	7.06e-06	Y	745.215	0.431322	2.18e-06	7.03e-05	N	871.547	0.820065	4.77e-17	2.05e-15	Y
D1Ertd622e	333.856	0.388009	0.00298853	0.0177334	N	334.974	0.424813	0.000115139	0.00198061	N	379.265	0.748374	1.27e-09	1.71e-08	Y
D2Wsu81e	440.491	0.451488	6.07e-05	0.00069033	N	387.082	0.180415	0.0806415	0.261008	N	450.089	0.571022	7.16e-08	6.97e-07	Y
D430020J02Rik	297.988	-0.418002	0.000856665	0.00633432	N	326.43	-0.0872093	0.429876	0.689501	N	280.393	-0.560972	7.6e-05	0.000384959	Y
D4Ertd617e	14.4472	0.519304	0.0187965		N	10.3199	0.125712	0.386865		N	15.0407	0.778151	0.0107179	0.0289375	Y
Daam1	400.733	-0.307545	0.00707813	0.0344881	N	380.067	-0.395495	0.000170736	0.00271828	N	356.601	-0.641323	6.81e-08	6.67e-07	Y
Dact1	139.539	-0.319702	0.0417303	0.132903	N	123.333	-0.567995	7.27e-05	0.00136015	Y	123.858	-0.661389	0.000170747	0.000790568	Y
Daglb	144.788	0.654025	5.54e-05	0.000638324	Y	102.183	-0.0527568	0.729221	0.883362	N	150.305	0.820209	4.82e-06	3.26e-05	Y
Dap	814.667	-0.422793	3.38e-06	5.98e-05	N	869.408	-0.154694	0.0679477	0.233552	N	764.588	-0.575149	2.55e-10	3.84e-09	Y
Dbf4	198.024	0.513573	0.000553255	0.00444595	Y	161.098	0.0866259	0.505098	0.74632	N	225.989	0.87272	3.49e-08	3.64e-07	Y
Dbp	182.497	0.519049	0.000282397	0.00256227	Y	107.028	-0.745045	4.71e-07	1.86e-05	Y	147.005	0.0751226	0.64485	0.754031	N
Dbr1	337.679	0.381719	0.0025471	0.0155851	N	303.736	0.165276	0.151392	0.386637	N	365.84	0.638388	4.15e-08	4.27e-07	Y
Dcaf17	434.077	0.600932	1.6e-07	4.01e-06	Y	334.12	0.0153754	0.890257	0.959291	N	418.747	0.587693	3.36e-07	2.86e-06	Y
Dcbld1	120.46	0.291215	0.0680312	0.188393	N	120.976	0.305035	0.0361482	0.156404	N	132.489	0.572602	0.00132512	0.00479644	Y
Dchs1	68.1764	0.554515	0.00307313	0.0181127	Y	45.7197	-0.183032	0.27039		N	55.7063	0.224557	0.325748	0.463112	N
Dck	97.7247	0.537839	0.00218125	0.0137606	Y	77.8849	0.0881289	0.5857	0.802904	N	106.589	0.807285	3.38e-05	0.00018717	Y
Dclre1b	232.167	0.568066	2.1e-05	0.000282646	Y	193.008	0.175651	0.158601	0.396823	N	258.179	0.875347	1.52e-11	2.95e-10	Y
Dctd	517.431	1.45938	4.91e-34	2.8e-31	Y	346	0.68454	1.69e-09	1.44e-07	Y	546.554	1.66459	4.57e-46	1.89e-43	Y
Dctpp1	158.332	1.26512	1.63e-15	1.67e-13	Y	110.824	0.586885	5.57e-05	0.00108507	Y	171.648	1.54846	4.32e-20	2.57e-18	Y
Ddah2	324.543	-0.525449	4.92e-06	8.12e-05	Y	326.533	-0.41788	0.000141184	0.00232982	N	278.936	-1.03409	5.91e-15	1.83e-13	Y
Ddb2	156.407	-0.124418	0.409331	0.619574	N	141.302	-0.31283	0.0233175	0.115974	N	132.339	-0.565273	0.00159032	0.00560412	Y
Ddhd2	1277.84	0.446758	1.16e-07	2.99e-06	N	1065.88	0.0328494	0.679623	0.856097	N	1294.84	0.538621	4.83e-11	8.44e-10	Y
Ddx1	868.194	0.361337	0.000254946	0.00236485	N	796.923	0.193599	0.026337	0.125755	N	909.936	0.539871	4.23e-10	6.15e-09	Y
Ddx10	578.817	0.494456	9.04e-05	0.000974662	N	527.901	0.317479	0.00386912	0.0316416	N	648.423	0.83156	9.39e-16	3.3e-14	Y
Ddx11	143.943	0.408752	0.00708814	0.0345073	N	127.632	0.163139	0.245976	0.511076	N	145.375	0.504239	0.00246138	0.00819136	Y
Ddx18	729.577	0.497263	2.24e-06	4.19e-05	N	667.357	0.326607	0.000379756	0.00515327	N	789.42	0.746819	1.04e-14	3.11e-13	Y
Ddx21	2105.63	0.661898	2e-15	2.03e-13	Y	2009.93	0.592879	1.12e-15	3.45e-13	Y	2358.38	0.972957	2.81e-33	5.27e-31	Y
Ddx26b	323.435	-0.428397	0.00194683	0.012554	N	311.009	-0.464828	0.000118022	0.00201367	N	264.506	-1.12697	3.33e-13	7.97e-12	Y
Ddx27	750.619	0.559435	4.5e-07	9.99e-06	Y	628.308	0.176927	0.0903502	0.280198	N	818.448	0.824171	3.18e-15	1.03e-13	Y
Ddx31	291.407	0.235384	0.0844574	0.220134	N	305.137	0.376684	0.000689013	0.00826814	N	326.726	0.572865	1.06e-05	6.63e-05	Y
Ddx39	517.223	0.463415	0.000124257	0.00128688	N	490.99	0.378164	0.00027681	0.00401088	N	569.832	0.755645	5.26e-11	9.15e-10	Y
Ddx51	740.356	0.457457	5.94e-05	0.000677003	N	648.095	0.181212	0.0488029	0.188032	N	754.931	0.57438	1.51e-09	2.02e-08	Y
Ddx55	247.205	0.437588	0.000658536	0.00510467	N	210.416	0.0958153	0.435308	0.693942	N	250.671	0.541988	2.39e-05	0.000137165	Y
Ddx58	713.07	-0.470392	1.29e-06	2.57e-05	N	749.998	-0.24311	0.00499868	0.0383259	N	634.821	-0.822896	7.24e-14	1.91e-12	Y
Dennd2a	415.117	-0.315078	0.00550607	0.0284674	N	415.58	-0.240974	0.0259652	0.12449	N	377.593	-0.572223	8.62e-07	6.78e-06	Y
Dennd3	374.429	-0.703664	4.26e-09	1.57e-07	Y	365.321	-0.688534	2.25e-10	2.33e-08	Y	315.773	-1.35783	1.55e-21	1.08e-19	Y
Denr	431.759	0.328089	0.00415435	0.022818	N	400.026	0.181034	0.0738258	0.246384	N	466.141	0.574569	1.06e-07	9.91e-07	Y
Deptor	1331.68	0.651401	2.24e-10	1.06e-08	Y	871.094	-0.383964	0.000187911	0.0029294	N	1205.15	0.490353	1.37e-08	1.57e-07	N
Dfna5	270.523	1.55038	2.54e-28	8.52e-26	Y	177.14	0.741058	4.5e-08	2.59e-06	Y	319.587	1.96293	6.85e-41	1.93e-38	Y
Dgat2	157.149	2.11421	4.37e-37	3.32e-34	Y	58.9858	0.44085	0.00678221	0.0481501	N	184.562	2.61091	3.79e-52	2.23e-49	Y
Dgka	148.747	-0.542397	0.000931168	0.00681002	Y	150.847	-0.414605	0.00223778	0.0208492	N	126.693	-1.08123	7.7e-08	7.44e-07	Y
Dgke	297.009	0.356657	0.00289948	0.0173133	N	296.415	0.378663	0.000554291	0.0068702	N	340.003	0.730004	5.99e-09	7.25e-08	Y
Dgkz	572.462	0.579063	4.73e-08	1.37e-06	Y	484.841	0.224489	0.0206585	0.106873	N	609.248	0.785773	9.78e-15	2.93e-13	Y
Dhcr24	484.527	0.128291	0.296234	0.510243	N	584.144	0.590619	1.48e-08	1.02e-06	Y	564.221	0.550955	7.46e-05	0.000378485	Y
Dhcr7	293.698	0.62285	3.61e-06	6.26e-05	Y	225.216	0.0520471	0.684973	0.858654	N	300.207	0.750203	3.43e-08	3.59e-07	Y
Dhfr	110.427	0.691766	4.51e-05	0.000537367	Y	76.4405	-0.032019	0.837794	0.935465	N	113.822	0.849327	1.1e-05	6.83e-05	Y
Dhodh	310.903	0.645599	5.06e-07	1.11e-05	Y	246.657	0.151584	0.193331	0.443861	N	330.628	0.860129	7.58e-13	1.74e-11	Y
Dhrs13	305.561	0.914076	2.26e-13	1.77e-11	Y	241.854	0.435134	0.000185977	0.00290791	N	351.87	1.28153	1.53e-25	1.56e-23	Y
Dhrs7	70.085	-0.353855	0.0569503	0.165728	N	71.5489	-0.210811	0.18495	0.432872	N	62.9844	-0.645502	0.00427877	0.0131876	Y
Dhtkd1	144.102	-0.313906	0.042859	0.13519	N	143.059	-0.246705	0.0784451	0.256169	N	133.481	-0.502603	0.00366077	0.0115295	Y
Dhx33	1906.06	0.355046	1.41e-05	0.000201771	N	1803.66	0.262987	0.000251688	0.00373468	N	1982.61	0.512529	9.37e-13	2.12e-11	Y
Dhx37	541.883	0.922209	1.19e-14	1.13e-12	Y	411.773	0.341123	0.00563341	0.0417686	N	570.099	1.11385	4.61e-24	4.17e-22	Y
Dhx40	709.467	-0.423982	6.72e-06	0.000106463	N	767.091	-0.122309	0.159998	0.398346	N	648.1	-0.675809	3.36e-12	7.1e-11	Y
Dhx58	13.9779	0.359115	0.102519		N	14.0417	0.260517	0.0868974		N	15.9183	0.705051	0.0203346	0.0497325	Y
Diexf	304.24	0.493464	8.96e-05	0.000969338	N	274.213	0.283772	0.0126499	0.0755102	N	318.537	0.66997	1.45e-08	1.66e-07	Y
Dimt1	372.041	0.730644	5.88e-10	2.64e-08	Y	315.876	0.393115	0.000378354	0.0051409	N	407.462	0.999759	6.56e-18	3.08e-16	Y
Dis3	562.269	0.683645	2.99e-09	1.17e-07	Y	507.788	0.488283	8.83e-07	3.22e-05	N	627.186	0.989042	1.04e-17	4.74e-16	Y
Dkc1	672.767	0.672093	3.52e-09	1.35e-07	Y	649.889	0.626114	6.71e-11	7.9e-09	Y	756.822	1.00546	1.23e-24	1.21e-22	Y
Dleu2	711.539	-0.203168	0.102643	0.251895	N	661.157	-0.350506	0.000887259	0.0100563	N	606.414	-0.664392	3.07e-07	2.64e-06	Y
Dlg3	397.51	-0.222131	0.0420895	0.133724	N	383.695	-0.259202	0.0116274	0.0712191	N	355.392	-0.521371	1.84e-05	0.000108265	Y
Dlg5	732.614	-0.34072	0.115992	0.273979	N	804.899	-0.086293	0.608546	0.816278	N	688.174	-0.593251	0.00832276	0.0232774	Y
Dlk2	268.545	0.585793	1.23e-05	0.000180168	Y	301.645	0.826869	9.03e-13	1.89e-10	Y	363.799	1.28519	1.47e-21	1.02e-19	Y
Dll1	41.4922	-0.480834	0.0224645	0.0846471	N	40.3107	-0.431315	0.0100285		N	35.5738	-1.0225	8.23e-05	0.000411976	Y
Dlx2	38.4785	0.851126	5.22e-05	0.000608467	Y	27.6027	0.261058	0.118197		N	43.9288	1.26249	4.09e-07	3.44e-06	Y
Dlx5	79.3609	-0.311241	0.0814427	0.214922	N	81.045	-0.180213	0.241928	0.505976	N	69.6407	-0.661132	0.0038658	0.01208	Y
Dmp1	26.9009	-0.93535	2.22e-05	0.00029509	Y	40.7612	0.0283584	0.865784		N	26.7246	-1.10549	7.96e-05	0.000401114	Y
Dmpk	370.334	-0.557357	3.57e-06	6.2e-05	Y	368.641	-0.483004	9.34e-06	0.000238608	N	338.365	-0.832723	3.85e-11	6.89e-10	Y
Dmtn	22.1497	0.849524	0.00013905		N	9.09989	-0.0430606	0.757134		N	23.8414	1.25311	2.21e-05	0.000127993	Y
Dmxl2	385.84	0.639731	6.25e-08	1.75e-06	Y	307.028	0.144095	0.200726	0.454366	N	396.429	0.771029	7.76e-11	1.32e-09	Y
Dnaaf2	132.47	0.600861	0.000133006	0.00136199	Y	100.801	0.0387022	0.793201	0.9142	N	152.681	0.967856	5.48e-08	5.52e-07	Y
Dnah17	34.8384	0.278785	0.191453	0.383681	N	33.8897	0.205526	0.222551		N	40.0243	0.636182	0.0129794	0.0339631	Y
Dnaja3	599.751	0.447814	1.88e-05	0.000256338	N	530.034	0.190379	0.0480065	0.186127	N	617.643	0.585254	7.17e-10	1e-08	Y
Dnajb5	147.089	-0.481102	0.00160863	0.010721	N	177.946	0.0789996	0.544798	0.772196	N	136.972	-0.689287	3.18e-05	0.000177067	Y
Dnajc11	705.501	0.47084	1.78e-05	0.000244523	N	618.136	0.195521	0.0363406	0.15679	N	754.749	0.693611	1.96e-11	3.73e-10	Y
Dnajc12	51.1024	-0.112835	0.568423	0.748517	N	42.1217	-0.416292	0.0128253		N	40.4875	-0.711718	0.00422523	0.013055	Y
Dnajc2	402.97	0.604387	2.6e-06	4.76e-05	Y	350.552	0.321083	0.00558789	0.0415168	N	467.204	1.00104	4.66e-16	1.71e-14	Y
Dnajc21	345.866	0.0621718	0.618557	0.78488	N	367.035	0.250459	0.0183005	0.0981145	N	408.275	0.535071	1.75e-06	1.3e-05	Y
Dnajc25	192.671	0.487464	0.000373642	0.00323795	N	179.323	0.341775	0.00805716	0.0544912	N	213.529	0.785969	5.57e-08	5.6e-07	Y
Dnajc27	323.36	0.637706	1.24e-06	2.48e-05	Y	277.415	0.329705	0.00335443	0.0285004	N	337.583	0.813589	6.91e-11	1.18e-09	Y
Dnajc28	213.562	-0.29905	0.033051	0.112068	N	202.422	-0.368905	0.00490292	0.0378226	N	189.481	-0.638375	4.82e-05	0.000257537	Y
Dnase1	189.292	0.584099	1.97e-05	0.000267072	Y	142.553	-0.0269479	0.845599	0.938477	N	172.002	0.441183	0.00376503	0.0118098	N
Dnase1l1	186.908	-0.324779	0.0189733	0.0741052	N	188.163	-0.230842	0.0671117	0.231957	N	172.654	-0.524284	0.00078356	0.00303479	Y
Dnase2a	219.761	-0.604615	3e-05	0.000381701	Y	214.161	-0.590625	3.03e-06	9.31e-05	Y	192.029	-1.08155	1.09e-11	2.14e-10	Y
Dnd1	94.7002	0.80113	6.2e-06	9.89e-05	Y	68.7806	0.185503	0.245839	0.510943	N	96.2617	0.961284	3.19e-07	2.73e-06	Y
Dnlz	500.923	0.36867	0.000776906	0.00587816	N	441.188	0.0984342	0.326669	0.600694	N	516.761	0.508556	9.28e-07	7.23e-06	Y
Dnm1	532.001	-0.310058	0.163756	0.345716	N	579.85	-0.104421	0.533721	0.765886	N	453.896	-0.892567	0.000507552	0.00206929	Y
Dnm3	24.7329	-0.652146	0.0032151	0.0187803	Y	29.2592	-0.207123	0.21828		N	24.6143	-0.785912	0.00520777	0.0156233	Y
Dnm3os	1686.58	-0.300112	0.00428785	0.0234176	N	1711.91	-0.19037	0.0442793	0.177185	N	1506.92	-0.617029	1.26e-09	1.7e-08	Y
Dnmt3b	87.193	0.643791	0.00024355	0.00226993	Y	64.081	0.0456126	0.776456	0.905001	N	91.2324	0.835877	1.75e-05	0.000103585	Y
Dnph1	110.814	1.16941	3.15e-11	1.67e-09	Y	88.4746	0.727224	1.96e-06	6.43e-05	Y	128.069	1.58459	3.32e-17	1.44e-15	Y
Dnttip2	949.392	0.326601	0.000552258	0.00444421	N	879.08	0.176282	0.0543239	0.200528	N	1028.8	0.582373	4.68e-11	8.2e-10	Y
Doc2g	69.1385	0.557505	0.00250138	0.015388	Y	54.4097	0.103904	0.52687	0.761959	N	59.161	0.329488	0.148069	0.251484	N
Dock11	287.759	-0.656985	1.19e-07	3.06e-06	Y	312.415	-0.313634	0.00490043	0.0378226	N	254.102	-1.09579	4.2e-16	1.55e-14	Y
Dock6	238.781	-0.587482	0.000164913	0.00163151	Y	250.266	-0.352886	0.00951316	0.0612162	N	219.407	-0.866348	1.05e-07	9.82e-07	Y
Dock8	66.1897	-0.386945	0.0450104	0.139998	N	67.9887	-0.236134	0.14015	0.367788	N	62.1708	-0.566557	0.0113415	0.0303241	Y
Dopey2	266.768	-0.534992	0.000554741	0.00445475	Y	304.164	-0.0931964	0.514188	0.752985	N	238.608	-0.903737	5.82e-08	5.81e-07	Y
Dos	210.417	-0.391765	0.0113888	0.0505791	N	232.354	-0.0648494	0.624454	0.824109	N	200.752	-0.511713	0.00111656	0.00414446	Y
Dpf1	26.1579	1.23491	3.02e-08	9.25e-07	Y	8.49497	0.135773	0.321981		N	37.5873	2.30512	1.93e-16	7.38e-15	Y
Dph2	228.13	0.53469	0.000352203	0.0030874	Y	226.093	0.534515	1.53e-05	0.00036568	Y	267.506	0.960292	4.43e-11	7.83e-10	Y
Dpysl3	70.2552	-0.188327	0.32649	0.542677	N	61.7868	-0.405169	0.0121273	0.073225	N	60.7946	-0.561229	0.0181139	0.0451662	Y
Dram1	33.2599	-0.404552	0.0609358	0.17386	N	45.3548	0.194225	0.244509		N	31.1538	-0.631412	0.0181908	0.0453258	Y
Dtd1	176.65	0.56434	7.5e-05	0.000831141	Y	133.089	-0.041146	0.774485	0.90381	N	184.797	0.74077	5.37e-07	4.41e-06	Y
Dtl	213.973	1.06345	3.65e-13	2.75e-11	Y	137.356	0.17688	0.215117	0.472213	N	242.142	1.38625	5.03e-17	2.15e-15	Y
Dtna	337.689	-0.427347	0.000148245	0.00148991	N	350.413	-0.242112	0.0227126	0.114173	N	307.608	-0.691595	1.22e-08	1.41e-07	Y
Dtwd1	158.491	0.514332	0.000396679	0.00340647	Y	141.596	0.279218	0.0404261	0.167791	N	167.404	0.714261	2.18e-06	1.58e-05	Y
Dtx3l	430.772	-0.286405	0.00890176	0.0415257	N	406.35	-0.391771	0.000117419	0.00200994	N	367.792	-0.765102	3.65e-10	5.37e-09	Y
Dtymk	383.93	0.502928	1.44e-05	0.000205174	Y	355.344	0.353034	0.000976752	0.0107937	N	404.01	0.689409	7.4e-10	1.03e-08	Y
Dus4l	47.9864	0.437095	0.0316755	0.108674	N	42.2201	0.191833	0.252772		N	52.5654	0.72498	0.00187056	0.00645577	Y
Dusp1	962.894	-0.679182	9.13e-13	6.58e-11	Y	1288.17	0.244974	0.00162797	0.0163358	N	1026.5	-0.399441	1.02e-05	6.43e-05	N
Dusp14	219.054	0.176731	0.208087	0.406994	N	263.473	0.611816	1.22e-07	6.02e-06	Y	261.864	0.656733	8.36e-06	5.35e-05	Y
Dusp18	16.0847	-0.49998	0.0241426		N	20.2416	-0.0822887	0.61421		N	14.9348	-0.821754	0.00696088	0.0200152	Y
Dusp2	56.7689	1.69843	5.61e-16	6.08e-14	Y	18.1052	0.136859	0.394687		N	88.9306	2.69531	7.34e-29	9.89e-27	Y
Dusp27	30.1429	-0.483215	0.025665	0.0932505	N	30.9338	-0.294175	0.0808064		N	27.8925	-0.733359	0.00750563	0.0213193	Y
Dusp5	46.018	-0.393509	0.0579788	0.168077	N	85.3285	0.755716	1.32e-06	4.52e-05	Y	65.5513	0.263209	0.394655	0.531381	N
Dusp6	412.721	-0.0433776	0.779004	0.882814	N	538.48	0.609419	2.31e-08	1.45e-06	Y	454.866	0.224359	0.354125	0.491884	N
Dut	373.201	0.612595	4.56e-07	1.01e-05	Y	327.677	0.344109	0.00255966	0.0230567	N	394.774	0.811726	1.33e-11	2.59e-10	Y
Dyrk1b	277.972	-0.322642	0.040451	0.129861	N	261.493	-0.390492	0.00709879	0.0497438	N	238.788	-0.796794	4.1e-07	3.45e-06	Y
Dyrk3	45.4027	1.79379	3.87e-17	5.01e-15	Y	8.98196	-0.10501	0.450289		N	54.1764	2.45796	8.99e-22	6.33e-20	Y
Dysf	321.666	-0.573225	2.41e-06	4.44e-05	Y	341.277	-0.308024	0.00491433	0.03787	N	284.024	-0.988521	6.77e-14	1.81e-12	Y
Dzank1	53.3569	-0.501714	0.0122788	0.0534886	N	51.7492	-0.430249	0.00916423	0.0594618	N	48.687	-0.789384	0.000799511	0.00308981	Y
Dzip1	870.697	-0.141179	0.161996	0.34335	N	788.908	-0.370412	2.51e-05	0.000572265	N	757.207	-0.521953	2.11e-07	1.87e-06	Y
E130012A19Rik	38.4674	0.320828	0.140049	0.311837	N	35.6649	0.175065	0.296928		N	46.801	0.786424	0.00251668	0.008353	Y
E2f2	8.81153	0.553821	0.00720001		N	5.08877	0.101048	0.357442		N	9.41082	0.794401	0.00893037	0.0247699	Y
E2f3	629.446	0.297725	0.00878002	0.0410588	N	605.622	0.245501	0.00862742	0.0569508	N	682.987	0.555884	3.68e-07	3.12e-06	Y
E2f4	521.071	0.361683	0.000516531	0.00422842	N	481.712	0.208975	0.0355654	0.154663	N	540.711	0.513389	8.44e-07	6.65e-06	Y
E2f5	220.781	0.440552	0.00130768	0.00900278	N	211.531	0.357888	0.00481936	0.0374537	N	242.084	0.719413	2.68e-07	2.34e-06	Y
E2f7	43.7746	0.24641	0.230448	0.434888	N	45.4871	0.289985	0.0819205		N	51.1031	0.645439	0.00627416	0.0183126	Y
Eaf1	834.926	0.230575	0.0119957	0.0525365	N	852.48	0.324887	7.61e-05	0.00141059	N	922.497	0.533955	2.65e-08	2.84e-07	Y
Ebf1	512.906	-0.240083	0.0305139	0.105901	N	480.513	-0.36258	0.000273544	0.00398006	N	447.183	-0.621856	1.02e-06	7.86e-06	Y
Ebna1bp2	645.98	0.927885	4.74e-19	7.11e-17	Y	521.434	0.491292	3.61e-07	1.5e-05	N	681.894	1.11774	8e-31	1.27e-28	Y
Ecd	728.965	0.53029	2.4e-07	5.8e-06	Y	603.421	0.114512	0.208329	0.464155	N	745.652	0.650461	2.01e-12	4.34e-11	Y
Ecm2	557.64	-0.244953	0.042167	0.133897	N	560.474	-0.167452	0.123484	0.341502	N	488.539	-0.62196	2.83e-07	2.45e-06	Y
Ecsit	365.303	0.608597	3.49e-07	8.05e-06	Y	302.507	0.206739	0.0642075	0.224287	N	379.154	0.765917	1.88e-11	3.59e-10	Y
Eda2r	109.129	-0.687936	4.8e-05	0.000564175	Y	116.255	-0.395305	0.00669717	0.0476304	N	94.8258	-1.21836	8.91e-10	1.23e-08	Y
Eef1e1	340.11	1.06645	4.58e-19	6.96e-17	Y	268.44	0.589089	3.14e-07	1.33e-05	Y	374.226	1.34336	6.85e-30	1.03e-27	Y
Eef2kmt	293.599	0.864404	5.67e-11	2.83e-09	Y	202.906	0.0843118	0.508281	0.748838	N	284.348	0.890641	7.67e-12	1.53e-10	Y
Eepd1	148.444	-0.193885	0.227256	0.431078	N	117.396	-0.736299	8.28e-07	3.06e-05	Y	109.936	-1.1773	2.66e-10	3.98e-09	Y
Efhc1	27.187	-0.271738	0.21533	0.416151	N	24.9772	-0.307543	0.0656769		N	22.5909	-0.753648	0.00934844	0.0257565	Y
Efna4	325.298	-0.190508	0.100909	0.249306	N	301.5	-0.337576	0.0021034	0.0199243	N	284.247	-0.558794	8.9e-06	5.68e-05	Y
Eftud1	474.094	0.280825	0.0178498	0.0708702	N	449.051	0.19154	0.053518	0.199096	N	525.754	0.596771	4.68e-09	5.76e-08	Y
Eftud2	979.953	0.556905	6.38e-09	2.28e-07	Y	828.422	0.192648	0.0323922	0.144523	N	1015.81	0.702915	3.45e-14	9.45e-13	Y
Egr1	464.652	-0.939062	3.21e-10	1.47e-08	Y	876.057	0.529781	0.00127985	0.0134615	Y	604.31	-0.0533809	0.820457	0.882649	N
Egr2	111.336	-0.490932	0.00680023	0.0333624	N	192.892	0.743258	4.66e-08	2.67e-06	Y	137.675	0.0754139	0.795384	0.864154	N
Egr3	79.4309	-0.972415	2.32e-06	4.3e-05	Y	201.773	0.451896	0.00467458	0.0366823	N	105.913	-0.10973	0.721417	0.811987	N
Ehbp1l1	1392.41	-0.324379	0.000956147	0.00696586	N	1388.36	-0.268304	0.00118634	0.0127077	N	1292.4	-0.511573	3.03e-09	3.89e-08	Y
Eif2b1	595.005	0.472305	5.4e-06	8.78e-05	N	529.68	0.233057	0.0137812	0.080251	N	625.19	0.651559	6.19e-10	8.76e-09	Y
Eif2b3	146.796	0.726033	5.6e-06	9.07e-05	Y	144.679	0.687907	3.58e-07	1.49e-05	Y	184.767	1.2844	4.31e-16	1.59e-14	Y
Eif2s1	797.972	0.508002	5.03e-08	1.44e-06	Y	775.967	0.477429	2.32e-08	1.45e-06	N	913.482	0.876219	4.76e-22	3.45e-20	Y
Eif2s2	1275.99	0.325288	0.000114127	0.00119445	N	1321.93	0.452466	1.96e-09	1.64e-07	N	1412.7	0.631945	7.68e-17	3.18e-15	Y
Eif3b	1502.08	0.372506	0.000210006	0.00201519	N	1404.68	0.250909	0.00626116	0.0452331	N	1558.11	0.525808	2.81e-08	3e-07	Y
Eif3j1	836.974	0.376231	3.21e-05	0.000401681	N	809.931	0.335609	6.14e-05	0.00117537	N	908.699	0.632906	2.12e-13	5.19e-12	Y
Eif4e	947.756	0.572727	1.79e-09	7.42e-08	Y	855.094	0.369423	2.25e-05	0.000518431	N	1054.67	0.878957	9.05e-24	7.9e-22	Y
Eif4ebp1	458.302	0.333864	0.00248885	0.0153358	N	484.889	0.498641	3.18e-07	1.34e-05	N	526.266	0.72471	3.61e-12	7.58e-11	Y
Eif4enif1	982.945	0.415213	3.46e-06	6.08e-05	N	850.811	0.097531	0.241825	0.505863	N	1016.46	0.556075	1.49e-10	2.36e-09	Y
Eif5a	1403.75	0.408358	5.65e-06	9.13e-05	N	1270.35	0.207879	0.00816905	0.0548935	N	1440.39	0.535752	8.98e-12	1.78e-10	Y
Elac2	511.361	0.791271	3.75e-13	2.81e-11	Y	439.492	0.484842	1.17e-06	4.1e-05	N	571.92	1.09672	7.38e-24	6.53e-22	Y
Elf1	685.87	-0.363593	9.68e-05	0.00103331	N	705.287	-0.209759	0.0160453	0.089216	N	629.037	-0.58942	1.86e-08	2.08e-07	Y
Elk3	644.887	-0.334616	0.000708251	0.00541629	N	700.07	-0.0361529	0.681646	0.857068	N	593.781	-0.54978	4.94e-08	5.02e-07	Y
Elovl4	166.612	0.698512	4.14e-06	6.99e-05	Y	119.259	0.00413575	0.976715	0.991909	N	183.175	0.969486	1.35e-08	1.56e-07	Y
Elovl6	1336.46	0.700502	5.15e-14	4.31e-12	Y	1127.56	0.34429	4.19e-05	0.000865018	N	1390.93	0.853692	1.57e-21	1.08e-19	Y
Elovl7	209.072	-0.478264	0.000286103	0.00258971	N	236.624	-0.0585532	0.627323	0.826266	N	200.378	-0.569767	9.02e-05	0.000447161	Y
Emc6	501.338	0.358423	0.000829771	0.00616347	N	483.471	0.308582	0.00163525	0.0163932	N	527.154	0.543646	3.04e-07	2.62e-06	Y
Eme1	44.1379	0.442939	0.0313836	0.108169	N	37.3651	0.141925	0.398119		N	45.3053	0.605118	0.0113829	0.0303825	Y
Eml4	1890.29	0.462629	2.52e-08	7.88e-07	N	1577.35	0.0514475	0.498976	0.741457	N	1978.01	0.630732	3.81e-16	1.42e-14	Y
Eml6	185.935	-0.503832	0.000536012	0.00434727	Y	187.619	-0.383979	0.00292186	0.0255932	N	170.999	-0.73669	2.13e-05	0.000123719	Y
Emp2	562.646	-0.836332	2.37e-14	2.18e-12	Y	638.063	-0.329742	0.000507286	0.00640422	N	520.133	-1.10583	2.77e-22	2.1e-20	Y
Emx2os	83.9033	-0.471616	0.0153906	0.0634973	N	83.2794	-0.407797	0.0084907	0.0563679	N	72.7783	-0.967662	7.69e-06	4.95e-05	Y
Enkd1	201.678	0.801274	8.11e-09	2.81e-07	Y	137.614	-0.00584978	0.965768	0.988702	N	203.671	0.908511	8.96e-10	1.23e-08	Y
Eno1	209.338	0.485342	0.00037923	0.00328138	N	185.765	0.244465	0.0515003	0.193931	N	227.999	0.754382	2.36e-08	2.57e-07	Y
Eno2	184.581	-0.384489	0.00789878	0.0376524	N	174.822	-0.446185	0.00079309	0.0092111	N	150.47	-1.07136	4.29e-11	7.6e-10	Y
Enoph1	405.461	0.440547	0.000180385	0.00176768	N	419.349	0.543606	1.02e-07	5.19e-06	Y	466.103	0.824544	2.33e-13	5.68e-12	Y
Entpd6	320.988	0.818626	2.37e-11	1.29e-09	Y	271.775	0.474034	5.23e-05	0.00103611	N	372.076	1.19761	1.71e-21	1.16e-19	Y
Epas1	21.9675	-0.421912	0.0567176		N	26.7123	-0.0674758	0.677066		N	18.7906	-0.992305	0.000983699	0.00370908	Y
Epha7	477.26	-0.0316117	0.77217	0.879446	N	393.417	-0.529367	4.55e-07	1.81e-05	Y	388.033	-0.61386	4.45e-07	3.71e-06	Y
Ephb3	1323.85	-0.206698	0.0109731	0.0492901	N	1248.88	-0.316567	3.97e-05	0.000824214	N	1175.82	-0.525904	2.39e-10	3.63e-09	Y
Ephb6	26.9684	-0.471584	0.033065	0.112068	N	26.0119	-0.380329	0.0227873		N	23.7074	-0.836583	0.00450971	0.0137942	Y
Ephx1	605.2	-0.389164	9.13e-05	0.000982306	N	633.905	-0.182404	0.0409387	0.169048	N	567.124	-0.548124	1.73e-08	1.94e-07	Y
Epor	53.9547	-0.607026	0.00207979	0.0132453	Y	57.9158	-0.319268	0.0489866	0.188255	N	48.492	-0.992052	3.54e-05	0.000194944	Y
Eprs	2350.13	0.326797	5.77e-05	0.00066008	N	2318.23	0.338026	2.56e-06	8.01e-05	N	2522.92	0.56194	4.86e-16	1.78e-14	Y
Ept1	1356.54	0.571795	2.52e-08	7.88e-07	Y	1207.67	0.345419	8.37e-06	0.000217488	N	1511.2	0.881156	4.21e-22	3.09e-20	Y
Erc2	94.2025	1.96605	7.55e-27	2.26e-24	Y	29.2042	0.0945045	0.574281		N	90.5772	2.14337	1.97e-23	1.66e-21	Y
Ercc6	1017.76	0.189969	0.04705	0.144878	N	1134.06	0.495613	4.72e-10	4.37e-08	N	1173.62	0.602386	1.99e-14	5.71e-13	Y
Ercc6l	97.4548	0.513969	0.00486381	0.0257841	Y	85.7875	0.25956	0.0996996	0.297565	N	112.606	0.882292	3.25e-05	0.000180913	Y
Ercc8	112.706	0.468329	0.00493085	0.0260999	N	111.706	0.435149	0.00304533	0.026366	N	121.152	0.706228	6.69e-05	0.000344253	Y
Ereg	197.137	-0.400027	0.00639905	0.0318888	N	470.639	1.44525	5.5e-35	1.44e-31	Y	338.945	0.952148	3.22e-09	4.09e-08	Y
Erg	70.652	0.0483172	0.797517	0.894536	N	53.0432	-0.48101	0.00371577	0.0307233	N	54.5085	-0.588644	0.0118066	0.0313535	Y
Erh	408.762	0.290052	0.0123351	0.0536581	N	374.849	0.119755	0.258213	0.525446	N	437.529	0.520388	3.68e-06	2.56e-05	Y
Eri1	751.127	0.457063	2.22e-05	0.00029509	N	639.287	0.107751	0.244084	0.50876	N	774.624	0.596651	3.32e-09	4.22e-08	Y
Erlin1	1372.64	0.74058	5.32e-17	6.73e-15	Y	1114.38	0.292839	0.000409324	0.00545289	N	1450.94	0.926463	2.68e-29	3.82e-27	Y
Ero1l	908.389	0.446141	5.35e-06	8.71e-05	N	835.811	0.284548	0.0014473	0.0148938	N	977.872	0.682302	2.24e-14	6.36e-13	Y
Ero1lb	254.867	-0.344079	0.0133374	0.0570094	N	260.916	-0.211398	0.0749715	0.247995	N	234.746	-0.561311	0.000225531	0.00101317	Y
Esf1	414.719	0.428812	0.000887613	0.00653768	N	398.646	0.374462	0.00035249	0.00485234	N	480.936	0.836153	2.75e-13	6.64e-12	Y
Espl1	146.446	0.902518	4.63e-08	1.36e-06	Y	86.9242	-0.128033	0.408167	0.671459	N	154.486	1.11051	1.56e-09	2.08e-08	Y
Esrra	293.67	0.433029	0.000823566	0.00612938	N	254.129	0.127864	0.277188	0.548615	N	298.625	0.541132	4.32e-05	0.000233336	Y
Esyt1	807.357	-0.575738	2.73e-10	1.26e-08	Y	873.168	-0.252925	0.002146	0.0201628	N	760.431	-0.733537	5.7e-17	2.42e-15	Y
Ethe1	86.6877	-0.209163	0.227537	0.431396	N	84.9631	-0.18314	0.236143	0.499664	N	77.3266	-0.505727	0.0113211	0.0302759	Y
Etl4	578.656	-0.62443	1.34e-06	2.66e-05	Y	737.341	0.126106	0.289141	0.562287	N	578.082	-0.58648	2.15e-06	1.56e-05	Y
Etv1	14.5744	-0.611276	0.00511549		N	22.3135	0.0510672	0.755117		N	13.8376	-0.91331	0.00305667	0.00986814	Y
Etv5	254.927	-0.628756	1.7e-05	0.000235328	Y	352.351	0.296099	0.00942041	0.0607455	N	253.665	-0.620851	1.73e-05	0.000102861	Y
Evi2a	42.8973	-0.722237	0.000509195	0.00417437	Y	51.3736	-0.182996	0.269993	0.539471	N	39.3599	-1.06278	3.97e-05	0.000215641	Y
Evi5l	165.996	-0.318344	0.0332003	0.112415	N	154.454	-0.430568	0.001328	0.0138769	N	143.69	-0.733368	2.13e-05	0.000123885	Y
Exo1	48.812	0.929074	8.52e-06	0.000130645	Y	28.5879	0.0896115	0.593965		N	67.4502	1.63774	1.31e-11	2.56e-10	Y
Exoc3l4	132.632	-0.34058	0.0287898	0.1014	N	127.936	-0.345822	0.0151586	0.0858852	N	123.971	-0.509793	0.00315134	0.0101363	Y
Exog	321.662	0.34323	0.00751967	0.0362057	N	280.05	0.0465728	0.685655	0.858996	N	334.89	0.505999	1.54e-05	9.3e-05	Y
Exosc1	329.12	0.762703	2.87e-09	1.13e-07	Y	289.717	0.512058	5.03e-06	0.000141917	Y	378.419	1.13589	1.41e-20	8.83e-19	Y
Exosc2	272.069	0.428658	0.00126528	0.00877984	N	263.203	0.375581	0.00176375	0.0174312	N	298.989	0.716529	5.86e-08	5.84e-07	Y
Exosc5	388.15	0.638349	4.16e-08	1.23e-06	Y	308.204	0.135754	0.240902	0.505243	N	404.099	0.796853	1.86e-11	3.56e-10	Y
Exosc6	253.743	1.2541	3.69e-21	6.9e-19	Y	174.738	0.514363	7.54e-05	0.00140299	Y	279.186	1.52795	1.62e-26	1.8e-24	Y
Exosc7	248.897	0.541501	2.05e-05	0.000276156	Y	208.117	0.161403	0.189539	0.438808	N	247.128	0.598062	9.86e-06	6.22e-05	Y
Exosc8	237.32	0.635741	1.02e-06	2.09e-05	Y	187.295	0.128359	0.314368	0.587988	N	245.967	0.790739	2.65e-09	3.41e-08	Y
F730043M19Rik	39.6491	0.420476	0.045677	0.141685	N	42.8334	0.467905	0.0052488		N	58.5207	1.24793	7.09e-08	6.9e-07	Y
Faah	160.692	0.326754	0.0249133	0.0914564	N	157.595	0.288673	0.0395401	0.165292	N	192.741	0.803471	4.02e-08	4.16e-07	Y
Fabp5	429.4	0.250114	0.0335679	0.112954	N	464.947	0.470048	5.62e-06	0.000155446	N	483.323	0.604705	1.03e-08	1.2e-07	Y
Fahd1	211.929	0.573705	2.34e-05	0.000308583	Y	158.422	-0.0607364	0.647664	0.83999	N	207.521	0.603521	1.55e-05	9.33e-05	Y
Fam102a	408.04	-0.52755	1.3e-05	0.000188074	Y	423.178	-0.324118	0.00689743	0.0487336	N	360.591	-0.936913	7.04e-14	1.87e-12	Y
Fam105a	235.709	0.115222	0.365782	0.582132	N	179.967	-0.556331	1.2e-05	0.000295555	Y	214.758	-0.0767734	0.582343	0.703348	N
Fam107a	51.0511	-0.589971	0.00410001	0.0225977	Y	61.6882	-0.0898181	0.578459	0.798306	N	47.1785	-0.897047	0.000315179	0.0013616	Y
Fam110a	51.5143	-0.365598	0.0699741	0.19223	N	56.6319	-0.0915759	0.576985	0.797349	N	44.807	-0.764476	0.00263239	0.00868359	Y
Fam122b	110.097	-0.215237	0.185394	0.374969	N	91.1126	-0.609813	6.36e-05	0.00120632	Y	91.5208	-0.731334	0.000330266	0.0014169	Y
Fam129c	152.618	0.636278	3.01e-05	0.000381701	Y	114.68	0.0445608	0.76085	0.896854	N	135.763	0.46336	0.00670513	0.019389	N
Fam135b	111.26	0.625546	0.000147773	0.00148779	Y	54.9057	-0.90393	4.23e-08	2.48e-06	Y	73.2457	-0.280362	0.185922	0.301239	N
Fam136a	562.876	0.920139	1.19e-16	1.48e-14	Y	448.851	0.462244	2.54e-06	7.96e-05	N	638.025	1.2544	9.95e-33	1.81e-30	Y
Fam13b	493.813	-0.422651	0.000483805	0.00401245	N	536.543	-0.116725	0.234318	0.497309	N	458.587	-0.626281	1.31e-08	1.51e-07	Y
Fam13c	601.943	-0.301808	0.0173438	0.0694911	N	621.867	-0.146125	0.187905	0.436473	N	557.319	-0.500749	5.87e-05	0.000306195	Y
Fam160a1	881.294	-0.440031	4.83e-06	7.99e-05	N	875.515	-0.389032	2.94e-06	9.1e-05	N	786.279	-0.773698	3.32e-11	6.03e-10	Y
Fam160b2	172.293	-0.302449	0.0861418	0.223643	N	189.127	-0.0191875	0.896889	0.962291	N	159.715	-0.511515	0.00491405	0.0148464	Y
Fam161a	42.634	-0.564572	0.00686058	0.0336006	Y	41.9172	-0.455339	0.00653783		N	38.2272	-0.910344	0.000701908	0.00275472	Y
Fam162a	201.115	0.468252	0.000479541	0.00397998	N	172.104	0.141353	0.273493	0.544077	N	201.332	0.544207	0.0001254	0.000599656	Y
Fam168a	1582.42	-0.278362	0.0119522	0.0524471	N	1582.74	-0.207302	0.0525758	0.196638	N	1380.75	-0.678005	8.99e-11	1.5e-09	Y
Fam169a	49.1743	0.818182	4.52e-05	0.000537642	Y	36.5595	0.276653	0.0998637		N	43.3259	0.740116	0.0023795	0.00794964	Y
Fam169b	80.5223	-0.170654	0.335248	0.551816	N	82.0819	-0.0613308	0.689475	0.860182	N	70.1512	-0.514374	0.0169496	0.0427101	Y
Fam171a2	594.361	-0.341212	0.00047153	0.00392962	N	607.052	-0.208466	0.0224335	0.11315	N	523.712	-0.711658	1.95e-12	4.24e-11	Y
Fam175a	223.569	0.537001	3.68e-05	0.000450095	Y	177.903	0.0429963	0.733945	0.886318	N	211.862	0.488215	0.000336358	0.00143804	N
Fam180a	220.214	-0.443779	0.000688671	0.00530489	N	211.92	-0.473047	0.000114091	0.00197347	N	185.65	-0.995727	4.92e-09	6.03e-08	Y
Fam185a	517.916	2.01259	3.45e-70	9.81e-67	Y	251.476	0.668167	1.26e-08	8.83e-07	Y	523.13	2.14023	4.81e-78	9.94e-75	Y
Fam188a	348.638	-0.008805	0.938122	0.970422	N	450.564	0.634322	2.75e-10	2.74e-08	Y	444.69	0.65373	3.13e-09	3.99e-08	Y
Fam189b	184.218	0.0132096	0.936828	0.969959	N	166.298	-0.166753	0.273191	0.543787	N	150.648	-0.514407	0.00279338	0.00912921	Y
Fam195a	135.583	1.38828	1.81e-16	2.12e-14	Y	92.0537	0.672273	8.67e-06	0.000223602	Y	156.63	1.82536	2.42e-27	2.91e-25	Y
Fam198b	1200.5	-0.0554751	0.769886	0.878424	N	1788.81	0.865671	4.22e-16	1.43e-13	Y	1613.91	0.666444	0.000578444	0.0023224	Y
Fam20a	522.244	-0.600065	6.04e-06	9.72e-05	Y	667.193	0.144907	0.220378	0.479476	N	499.716	-0.715961	9.17e-08	8.72e-07	Y
Fam212a	111.731	0.541491	0.00165456	0.0109665	Y	86.549	0.0363218	0.815439	0.926361	N	117.462	0.723763	0.000332604	0.00142495	Y
Fam214a	990.321	-0.0931745	0.303497	0.517199	N	854.166	-0.477033	1.7e-08	1.13e-06	N	847.866	-0.521209	8.99e-09	1.06e-07	Y
Fam214b	472.365	-0.592116	1.08e-07	2.79e-06	Y	514.55	-0.245214	0.0140943	0.0815309	N	425.191	-0.920091	7.27e-13	1.68e-11	Y
Fam219a	130.806	-0.375639	0.0279261	0.0992226	N	152.036	0.0535171	0.714234	0.87533	N	121.216	-0.578979	0.0028723	0.00936522	Y
Fam220a	716.466	0.499356	2.08e-06	3.91e-05	N	594.032	0.0860995	0.363586	0.633465	N	762.356	0.710155	2.71e-13	6.58e-12	Y
Fam227a	43.5293	-0.346813	0.0955477	0.240071	N	41.9972	-0.314447	0.0609422		N	36.057	-0.912169	0.000508708	0.00207332	Y
Fam46b	333.681	-0.13977	0.218881	0.420588	N	448.472	0.61806	4.13e-10	3.9e-08	Y	387.037	0.313761	0.00421359	0.0130288	N
Fam46c	30.7532	-0.407926	0.0611255	0.174314	N	28.0351	-0.426242	0.0110466		N	26.2825	-0.860889	0.00255378	0.00846477	Y
Fam49b	528.125	0.256488	0.0127713	0.0551904	N	549.131	0.38384	6.18e-05	0.00118099	N	580.477	0.546642	6.97e-08	6.8e-07	Y
Fam53a	668.099	0.411147	5.95e-05	0.000677678	N	609.47	0.228459	0.0132838	0.0780054	N	694.679	0.568092	6.68e-09	8.02e-08	Y
Fam57a	97.1741	1.18863	8.93e-12	5.13e-10	Y	56.2837	0.180375	0.269926	0.539441	N	111.754	1.57666	5.28e-16	1.92e-14	Y
Fam60a	643.112	1.06294	4.04e-18	5.9e-16	Y	470.532	0.447729	7.41e-06	0.000196997	N	753.291	1.47106	1.63e-42	5.3e-40	Y
Fam64a	75.8574	0.516292	0.00593041	0.0301627	Y	55.6537	-0.0613902	0.707814	0.871562	N	77.3824	0.662172	0.00145093	0.00518071	Y
Fam65b	156.883	-0.0653873	0.666121	0.815692	N	320.202	1.37446	4.84e-31	1.01e-27	Y	294.645	1.37645	8.25e-24	7.25e-22	Y
Fam69b	508.642	0.630134	2.23e-09	8.96e-08	Y	383.114	-0.0124933	0.903711	0.965064	N	490.376	0.612033	7.87e-08	7.6e-07	Y
Fam72a	24.9582	0.452099	0.0423395	0.134258	N	19.0554	0.0830925	0.607093		N	33.6409	1.12294	2.99e-05	0.000167395	Y
Fam73b	789.811	0.302296	0.003028	0.0179116	N	750.692	0.216194	0.0255382	0.12329	N	852.911	0.550512	1.1e-08	1.28e-07	Y
Fanca	26.4754	0.448554	0.041633	0.13269	N	25.2604	0.304902	0.067852		N	33.6436	0.984732	0.000267788	0.00118243	Y
Fancb	51.1694	0.387827	0.0507553	0.152735	N	53.3596	0.407451	0.0136136	0.0795404	N	74.9913	1.19633	7.56e-08	7.32e-07	Y
Fancg	113.716	-0.238044	0.138031	0.308975	N	103.036	-0.411521	0.00495391	0.0380199	N	100.286	-0.580515	0.00156861	0.00553231	Y
Farsa	1216.5	0.462303	8.2e-07	1.71e-05	N	1069.9	0.193485	0.015124	0.0857817	N	1257.28	0.605285	6.58e-13	1.53e-11	Y
Farsb	348.095	0.671348	1.82e-07	4.48e-06	Y	308.841	0.439676	6.32e-05	0.00120406	N	396.906	1.0348	2.07e-18	1.02e-16	Y
Fasn	5685.12	0.497687	6.4e-10	2.86e-08	N	5215.5	0.332365	3.61e-06	0.000107199	N	5973.76	0.674795	2.77e-19	1.48e-17	Y
Fastkd3	393.628	0.675315	1.75e-08	5.6e-07	Y	322.612	0.255175	0.0229068	0.114709	N	432.349	0.95262	1.42e-16	5.57e-15	Y
Fastkd5	463.501	0.417914	0.000217018	0.00206621	N	431.88	0.287074	0.00389559	0.0318332	N	507.261	0.694054	6.26e-11	1.08e-09	Y
Fat2	202.831	-0.789057	4.41e-07	9.86e-06	Y	260.407	0.00334377	0.979893	0.992782	N	202.889	-0.774871	6.04e-07	4.93e-06	Y
Fbl	326.948	0.559647	3.35e-06	5.94e-05	Y	292.324	0.326681	0.00466292	0.0366457	N	347.568	0.769568	1.15e-11	2.26e-10	Y
Fblim1	148.754	-0.584465	0.000250535	0.00233075	Y	159.176	-0.272776	0.0706121	0.239861	N	121.534	-1.35016	8.18e-13	1.86e-11	Y
Fbn2	1221.81	-0.324898	0.0799957	0.212235	N	1396.43	0.0471759	0.688745	0.859884	N	1159.31	-0.504165	3.85e-05	0.000209893	Y
Fbxl21	18.1007	-0.502881	0.0239393		N	18.7839	-0.305789	0.0596996		N	15.8255	-0.966258	0.00153364	0.00542781	Y
Fbxl8	144.927	-0.497997	0.000899401	0.0066074	N	148.294	-0.334837	0.0128665	0.0763246	N	124.142	-1.00191	1.85e-08	2.07e-07	Y
Fbxo2	163.532	-0.44318	0.00467904	0.0250142	N	167.313	-0.288843	0.0404138	0.167791	N	157.511	-0.529853	0.00172763	0.00602627	Y
Fbxo32	817.29	-0.196231	0.0332395	0.112467	N	700.597	-0.612657	4.55e-12	7.75e-10	Y	696.714	-0.659054	1.65e-10	2.59e-09	Y
Fbxo44	119.831	-0.56768	0.000625023	0.00489888	Y	113.721	-0.598197	3.88e-05	0.000810447	Y	103.706	-1.05315	6.48e-08	6.38e-07	Y
Fchsd1	275.44	-0.495506	8.73e-05	0.000945723	N	273.608	-0.425407	0.000267362	0.00390709	N	239.329	-0.946495	1.21e-10	1.97e-09	Y
Fdps	487.37	0.307649	0.00510195	0.026797	N	511.78	0.457335	3.79e-06	0.000110482	N	526.308	0.558512	3.14e-07	2.7e-06	Y
Fem1a	1339.56	0.303547	0.000993349	0.00717501	N	1251.89	0.179316	0.0224542	0.1132	N	1434.71	0.533813	2.09e-11	3.94e-10	Y
Fen1	397.217	0.621877	2.68e-07	6.34e-06	Y	298.042	-0.0136932	0.909106	0.967074	N	421.194	0.823195	2.17e-11	4.08e-10	Y
Fer	621.076	-0.322908	0.00114146	0.00806817	N	635.168	-0.188391	0.0423553	0.172719	N	571.549	-0.534048	5.44e-07	4.47e-06	Y
Fgd6	607.533	-0.156815	0.16332	0.345161	N	563.717	-0.299499	0.0082947	0.0554179	N	522.027	-0.587807	2.34e-08	2.56e-07	Y
Fgfbp3	78.4127	0.454368	0.0160903	0.0656703	N	60.9352	-0.0164914	0.918526	0.970977	N	79.3182	0.586665	0.00314408	0.0101182	Y
Fgfr1op	676.393	0.83157	3.38e-16	3.74e-14	Y	506.799	0.206249	0.0366694	0.157567	N	670.792	0.884901	1.18e-19	6.63e-18	Y
Fh1	362.367	0.483114	5.43e-05	0.000627258	N	312.22	0.168837	0.123541	0.341502	N	382.311	0.674914	1.28e-08	1.48e-07	Y
Fhdc1	330.872	-0.603195	7.55e-07	1.6e-05	Y	368.904	-0.198132	0.0527144	0.197086	N	319.367	-0.685375	6.01e-09	7.27e-08	Y
Fig4	559.639	0.532891	9.22e-07	1.9e-05	Y	472.841	0.170356	0.0870861	0.274006	N	608.179	0.786126	1.05e-12	2.36e-11	Y
Fign	189.679	-0.169983	0.322392	0.538374	N	174.241	-0.30521	0.0410863	0.169257	N	161.248	-0.619542	0.000955555	0.00361506	Y
Fignl1	115.907	0.908763	4.15e-08	1.23e-06	Y	87.7882	0.348777	0.0239949	0.118227	N	130.707	1.22979	1.39e-10	2.22e-09	Y
Fitm2	290.853	0.353699	0.00625644	0.0313703	N	275.305	0.254648	0.0269132	0.127633	N	315.836	0.613433	4.08e-07	3.44e-06	Y
Fkbp11	336.358	0.463067	0.000135246	0.0013775	N	299.669	0.227599	0.042777	0.173829	N	347.248	0.610166	1.51e-07	1.38e-06	Y
Fkbp1b	65.912	-0.721485	0.000139516	0.00141371	Y	75.4415	-0.245389	0.124473	0.342882	N	60.4266	-1.02162	1.5e-05	9.08e-05	Y
Fkbp3	194.043	0.42815	0.00273241	0.0164624	N	175.733	0.233307	0.0723165	0.243094	N	198.702	0.565503	5.73e-05	0.000299524	Y
Fkbp4	1361.9	0.545881	1.65e-09	6.9e-08	Y	1145.57	0.16901	0.0376837	0.160433	N	1407	0.686764	1.11e-16	4.45e-15	Y
Fkbp5	74.8946	0.613174	0.00128313	0.00887128	Y	66.1776	0.352914	0.0294067	0.134659	N	91.5654	1.11078	8.92e-08	8.51e-07	Y
Fli1	62.8208	-0.362807	0.0561035	0.16385	N	67.6239	-0.111422	0.483641	0.731343	N	57.3488	-0.607166	0.00757948	0.0215084	Y
Flot1	637.689	-0.410584	2.34e-05	0.000308583	N	666.424	-0.20549	0.0187708	0.100175	N	603.042	-0.530446	3.14e-06	2.21e-05	Y
Flrt1	160.51	-0.31313	0.153794	0.332054	N	162.306	-0.183854	0.227872	0.489177	N	135.789	-0.831586	0.00632507	0.0184481	Y
Flt3l	77.7789	-0.2548	0.186554	0.376477	N	68.9341	-0.441556	0.00632242	0.0455841	N	64.0208	-0.824382	0.000251763	0.00111845	Y
Fmnl3	1627.37	-0.363475	7.47e-06	0.000116281	N	1675.86	-0.205859	0.00511931	0.0388904	N	1472.15	-0.641905	5.01e-18	2.38e-16	Y
Fmo1	248.102	-0.229505	0.0730295	0.198441	N	193.379	-0.914781	1.3e-12	2.58e-10	Y	190.219	-1.09667	1.78e-11	3.42e-10	Y
Fmo2	13.2815	-0.216518	0.322956		N	10.9811	-0.287373	0.0488112		N	9.82353	-0.806558	0.00899835	0.0249473	Y
Fn3k	21.8524	-0.46254	0.0380039		N	18.6338	-0.529526	0.00103223		N	18.6459	-0.951219	0.00150183	0.00533629	Y
Fnbp1l	671.234	-0.408163	0.000586884	0.00467986	N	728.329	-0.105417	0.311591	0.585827	N	641.206	-0.508845	9.75e-06	6.16e-05	Y
Fndc3a	1770.51	-0.314057	0.000610135	0.00480875	N	1792.89	-0.211441	0.00718857	0.0502385	N	1628.25	-0.529866	1.15e-09	1.56e-08	Y
Fndc4	796.668	0.542391	4.8e-08	1.39e-06	Y	707.338	0.300277	0.000800036	0.00925075	N	827.933	0.69499	3.8e-12	7.91e-11	Y
Fndc8	15.0002	0.50931	0.0217103		N	14.4082	0.318128	0.0387519		N	17.8997	0.963113	0.0012473	0.004552	Y
Focad	872.386	0.789709	2.68e-16	2.99e-14	Y	628.79	0.055905	0.540389	0.769756	N	853.45	0.808853	1.13e-17	5.12e-16	Y
Fos	100.821	-0.582773	0.000701838	0.00537808	Y	189.346	0.856085	9.72e-11	1.11e-08	Y	135.547	0.246441	0.186858	0.302377	N
Fosb	27.065	-0.275722	0.215505	0.416347	N	22.6428	-0.421007	0.0101066		N	20.0767	-1.09462	0.000245188	0.00109198	Y
Fosl2	1371.04	-0.534188	8.12e-07	1.7e-05	Y	1718.04	0.172102	0.0701871	0.238888	N	1492.93	-0.211219	0.0137958	0.0357818	N
Foxa1	384.296	-0.186258	0.214378	0.414875	N	328.474	-0.572835	3.4e-06	0.000101789	Y	335.811	-0.551272	0.000801944	0.00309609	Y
Foxd2	60.8755	-0.419516	0.0309622	0.107163	N	60.293	-0.340602	0.0349341	0.152933	N	55.5686	-0.683283	0.00388659	0.0121327	Y
Foxd2os	153.217	-0.260327	0.0789839	0.210089	N	157.199	-0.126906	0.345336	0.617361	N	139.674	-0.501656	0.00221024	0.00745978	Y
Foxf2	146.596	-0.264626	0.0836424	0.218642	N	131.78	-0.472875	0.000705252	0.00843404	N	126.641	-0.693111	3.55e-05	0.000195428	Y
Foxj2	774.952	-0.267602	0.0425911	0.134673	N	802.251	-0.0753409	0.648892	0.840895	N	707.261	-0.513177	1.4e-05	8.58e-05	Y
Foxk2	1261.75	0.350679	5.38e-05	0.000623397	N	1273.67	0.413745	1.27e-07	6.23e-06	N	1390.93	0.643786	1.91e-14	5.48e-13	Y
Foxn2	852.054	0.457973	3.67e-06	6.35e-05	N	880.1	0.569103	6.4e-12	1.02e-09	Y	993.678	0.870133	6.86e-21	4.5e-19	Y
Foxo1	579.725	-0.392592	0.00519377	0.0271529	N	658.373	0.00916573	0.955512	0.98483	N	548.78	-0.531422	0.00010291	0.000503973	Y
Foxo3	864.277	-0.234664	0.0076988	0.036881	N	787.977	-0.450645	9.87e-08	5.09e-06	N	770.167	-0.547475	1.41e-09	1.88e-08	Y
Foxp4	422.697	-0.319218	0.0247783	0.0912841	N	414.047	-0.285107	0.0394786	0.165256	N	372.282	-0.697487	5.11e-07	4.21e-06	Y
Fpgs	588.692	0.630675	1.95e-08	6.21e-07	Y	506.383	0.323881	0.00089991	0.0101808	N	629.714	0.85236	2.22e-15	7.39e-14	Y
Fra10ac1	49.2984	0.329299	0.106788	0.258997	N	43.3646	0.10492	0.530715		N	56.4621	0.69681	0.00272129	0.00893396	Y
Frat1	18.3962	-0.513295	0.0213594		N	17.8759	-0.366054	0.0224853		N	14.6419	-1.21736	7.31e-05	0.000372151	Y
Frk	973.493	-0.408291	3.7e-06	6.38e-05	N	1010.87	-0.223085	0.00722564	0.0504638	N	884.455	-0.674855	5.74e-12	1.17e-10	Y
Frmd8	607.325	-0.425818	2.89e-05	0.000368215	N	644.258	-0.177263	0.047656	0.18559	N	546.391	-0.732307	6.53e-12	1.31e-10	Y
Fryl	1311.04	-0.437372	0.000235504	0.00221627	N	1541.12	0.0776814	0.481658	0.729236	N	1227.14	-0.612567	2.1e-08	2.31e-07	Y
Ftsj3	1543.96	0.260329	0.00528292	0.0275316	N	1574.11	0.349883	3.17e-05	0.000696461	N	1698.06	0.555854	7.67e-11	1.3e-09	Y
Fuca2	182.078	-0.47513	0.000646287	0.00503026	N	189.758	-0.269036	0.0346562	0.152098	N	169.057	-0.679343	7.77e-06	4.99e-05	Y
Fv1	160.228	0.391506	0.00988956	0.045081	N	129.875	-0.0503076	0.724359	0.881336	N	168.305	0.576116	0.000179346	0.000824831	Y
Fyn	229.692	-0.686581	1.53e-07	3.85e-06	Y	261.584	-0.204664	0.0812666	0.262082	N	228.007	-0.668636	1.57e-06	1.17e-05	Y
Fzd9	62.8648	1.0974	2.15e-08	6.81e-07	Y	30.3177	-0.0858948	0.609713		N	56.2637	1.07178	7.84e-06	5.03e-05	Y
G3bp1	1384.14	0.437547	1.75e-06	3.37e-05	N	1300.14	0.330616	1.87e-05	0.000439157	N	1474.14	0.651274	1.87e-16	7.24e-15	Y
G6pc3	343.187	0.624088	7.71e-08	2.09e-06	Y	264.138	0.0432191	0.709329	0.872378	N	328.633	0.594549	7.75e-07	6.15e-06	Y
Gab2	698.15	-0.612054	1.02e-09	4.41e-08	Y	874.043	0.117282	0.174083	0.418278	N	728.298	-0.416783	4.3e-06	2.95e-05	N
Galnt15	35.3347	-0.460463	0.0309167	0.107103	N	29.9883	-0.612081	0.000265722		N	26.853	-1.40937	6.22e-07	5.05e-06	Y
Galnt4	417.919	-0.501446	3.87e-06	6.6e-05	Y	451.152	-0.19463	0.0572461	0.208456	N	382.489	-0.755227	3.97e-10	5.79e-09	Y
Galr2	90.9604	-0.0484117	0.795302	0.893283	N	83.1084	-0.195724	0.212675	0.470351	N	74.6441	-0.565987	0.00743476	0.0211617	Y
Gamt	295.844	0.875608	4.86e-12	2.91e-10	Y	173.794	-0.317485	0.013121	0.0773124	N	282.882	0.869665	9.49e-12	1.88e-10	Y
Gar1	136.65	0.605215	9.53e-05	0.00101967	Y	132.584	0.52949	0.000135484	0.0022529	Y	153.127	0.925737	2.06e-08	2.27e-07	Y
Garnl3	201.565	0.693247	6.66e-07	1.43e-05	Y	156.884	0.167148	0.20404	0.45861	N	205.178	0.806024	2.78e-07	2.41e-06	Y
Gars	741.663	0.266147	0.00624675	0.0313494	N	823.365	0.550984	2.32e-10	2.36e-08	Y	849.222	0.655235	7.26e-13	1.68e-11	Y
Gart	1067.73	0.633682	4.47e-11	2.28e-09	Y	972.602	0.456592	6.03e-08	3.34e-06	N	1173.09	0.91005	8.7e-26	9.21e-24	Y
Gata2	206.536	-0.487698	0.00109517	0.00782353	N	218.825	-0.236589	0.0717149	0.242116	N	193.484	-0.664732	4.41e-05	0.000237423	Y
Gatsl2	518.619	-0.328225	0.111857	0.267587	N	541.415	-0.218692	0.0919028	0.283085	N	454.265	-0.837749	4e-08	4.14e-07	Y
Gbe1	90.9924	0.653974	0.000213917	0.00204351	Y	66.0206	0.0352014	0.825836	0.930819	N	84.4219	0.609724	0.00198261	0.00678202	Y
Gbp2	26.5484	-0.908266	3.93e-05	0.000477549	Y	40.2314	0.035124	0.834701		N	26.9144	-0.999437	0.000398861	0.00167692	Y
Gbp6	11.6785	-0.201389	0.343872		N	10.4379	-0.192496	0.161936		N	8.33557	-0.845985	0.00558056	0.0165731	Y
Gbp9	45.7407	-0.559202	0.00779837	0.0372327	Y	53.5996	-0.12639	0.445783	0.702682	N	41.0767	-0.945176	0.000241431	0.00107757	Y
Gcat	285.24	1.12661	2.15e-18	3.18e-16	Y	161.671	-0.0685348	0.599882	0.81005	N	286.682	1.2282	1.31e-19	7.27e-18	Y
Gclc	474.987	0.713885	1.08e-11	6.1e-10	Y	407.467	0.39115	0.000200915	0.00309528	N	520.799	0.980096	7.62e-21	4.94e-19	Y
Gcnt2	122.651	-0.658406	3.27e-05	0.000408898	Y	176.294	0.33204	0.0116697	0.0713598	N	124.077	-0.581152	0.00144104	0.00515133	Y
Gcnt4	286.587	-0.529777	0.000345033	0.00303624	Y	434.083	0.544101	6.05e-06	0.000164991	Y	313.197	-0.173684	0.528547	0.657896	N
Gcnt7	42.1907	-0.245986	0.232921	0.437636	N	45.0302	-0.0536942	0.74723		N	36.6259	-0.613268	0.0177484	0.0443857	Y
Gcsh	332.955	0.593544	1.22e-06	2.45e-05	Y	288.127	0.293622	0.00924768	0.0598839	N	355.386	0.807962	1.18e-10	1.92e-09	Y
Gde1	521.171	0.457057	1.65e-05	0.000230629	N	453.061	0.157673	0.114427	0.325037	N	534.2	0.580849	3.24e-08	3.4e-07	Y
Gdf5	18.8967	-0.407494	0.0671216		N	15.9487	-0.445307	0.00383768		N	15.1144	-1.02035	0.000918196	0.00348543	Y
Gdpd5	151.179	-0.552709	0.000206415	0.00198518	Y	155.355	-0.372135	0.00615501	0.0446678	N	139.888	-0.783059	3.16e-06	2.22e-05	Y
Gem	982.225	-0.220348	0.0272471	0.0973831	N	851.286	-0.59853	4.35e-11	5.55e-09	Y	839.008	-0.675009	2.62e-09	3.37e-08	Y
Gemin4	119.969	0.571136	0.000468379	0.00391588	Y	110.405	0.400454	0.00537451	0.0403074	N	128.983	0.818905	1.25e-06	9.52e-06	Y
Gemin5	1203.92	0.666042	3.1e-11	1.65e-09	Y	1126.16	0.550479	1.51e-10	1.62e-08	Y	1319.3	0.932024	4.7e-21	3.13e-19	Y
Gemin6	113.383	0.53711	0.00142265	0.00968304	Y	101.838	0.319412	0.030288	0.137716	N	124.88	0.830807	2.96e-06	2.1e-05	Y
Gfer	396.862	0.421839	0.000208432	0.00200288	N	367.393	0.273372	0.00909953	0.0592368	N	422.074	0.630255	4.78e-08	4.88e-07	Y
Gfm1	422.875	0.35319	0.00254699	0.0155851	N	396.022	0.232278	0.0258793	0.124356	N	461.142	0.624719	5.23e-09	6.4e-08	Y
Ggcx	490.684	-0.343755	0.000921056	0.0067404	N	508.834	-0.167951	0.0814064	0.262082	N	456.786	-0.518653	2.01e-06	1.47e-05	Y
Ggn	46.8725	-0.423124	0.0407824	0.13066	N	46.7818	-0.319032	0.0555221		N	39.7379	-0.939093	0.000278027	0.00122068	Y
Ghdc	309.786	-0.36757	0.00214897	0.0136173	N	307.394	-0.31322	0.00468491	0.0367084	N	288.89	-0.540986	2.27e-05	0.000131043	Y
Gins1	29.2795	0.531491	0.0159591	0.0652051	N	22.0443	0.11424	0.489647		N	31.5985	0.82897	0.00231374	0.0077563	Y
Gjb3	447.177	0.250227	0.0194918	0.0755201	N	443.954	0.27341	0.00512437	0.0389006	N	502.509	0.592798	1.38e-07	1.27e-06	Y
Gjb4	77.9858	-0.642196	0.000541691	0.00438396	Y	118.8	0.39127	0.00647205	0.046471	N	91.1469	-0.184201	0.346482	0.484489	N
Gk5	265.238	-0.365497	0.0050594	0.0266103	N	264.843	-0.299134	0.00907992	0.059155	N	244.78	-0.584563	1.05e-05	6.57e-05	Y
Glcci1	917.821	-0.0964941	0.34409	0.561018	N	822.319	-0.345586	0.000776228	0.00904534	N	782.03	-0.540323	3.03e-08	3.2e-07	Y
Glipr1	124.755	-0.416892	0.0172606	0.0692552	N	152.607	0.122852	0.391665	0.657019	N	118.887	-0.548829	0.00410057	0.0127238	Y
Glis1	326.119	-0.0423493	0.756643	0.870996	N	293.986	-0.261753	0.0208797	0.107539	N	271.002	-0.546299	3.6e-05	0.00019748	Y
Glrx5	333.518	0.281853	0.013868	0.0588574	N	321.958	0.23098	0.0343583	0.150981	N	364.129	0.553097	5.2e-06	3.5e-05	Y
Gls	2171.88	0.295094	0.000184627	0.00180614	N	2131.16	0.292467	6.89e-05	0.00129344	N	2317.27	0.514288	4.73e-11	8.28e-10	Y
Gls2	43.09	0.90984	1.49e-05	0.000211411	Y	21.6623	-0.106917	0.517443		N	45.6468	1.19824	2.02e-06	1.48e-05	Y
Glt28d2	119.837	-0.510745	0.00310821	0.0183005	Y	127.662	-0.256144	0.0762248	0.250795	N	109	-0.816148	2.47e-05	0.000141409	Y
Glul	630.355	1.06867	3.42e-26	9.97e-24	Y	341.087	-0.352726	0.000887941	0.0100563	N	646.184	1.19183	2.54e-32	4.43e-30	Y
Gm10406	15.2277	0.8002	0.000298269		N	8.6853	0.173741	0.208321		N	17.506	1.30695	1.46e-05	8.89e-05	Y
Gm12250	14.6827	0.659758	0.00281482		N	8.80417	0.119089	0.395232		N	14.8418	0.9302	0.00237006	0.00792364	Y
Gm14005	65.506	-0.315873	0.0988932	0.245551	N	107.845	0.691976	3.77e-06	0.000110273	Y	80.9079	0.228839	0.278382	0.41125	N
Gm166	49.8085	-0.120019	0.547373	0.732408	N	39.2053	-0.501476	0.00284658		N	37.4461	-0.892751	0.000471186	0.00194664	Y
Gm1673	38.7914	-0.232153	0.269186	0.479765	N	40.2007	-0.0960808	0.56608		N	32.7768	-0.676778	0.00994563	0.0271543	Y
Gm17296	371.462	0.748807	8.6e-10	3.75e-08	Y	282.964	0.166369	0.138161	0.364849	N	395.388	0.956867	2.9e-15	9.41e-14	Y
Gm17762	93.8937	-0.169222	0.326645	0.542677	N	85.0307	-0.323591	0.0364627	0.157066	N	82.4305	-0.500476	0.0143527	0.0369862	Y
Gm3002	279.464	1.39851	1.05e-23	2.5e-21	Y	162.617	0.341772	0.0143267	0.0823296	N	288.242	1.57387	8.99e-28	1.1e-25	Y
Gm4535	22.7253	0.631206	0.00448734	0.0241938	Y	17.318	0.211643	0.187153		N	21.323	0.721452	0.0132873	0.0346589	Y
Gm5088	560.378	0.651369	7.71e-10	3.39e-08	Y	447.968	0.167884	0.08632	0.273011	N	563.846	0.738318	2.03e-13	5.01e-12	Y
Gm7120	255.877	0.422018	0.00115665	0.00816033	N	229.25	0.197955	0.0968986	0.292455	N	269.472	0.613315	1.21e-06	9.28e-06	Y
Gm8615	107.044	-0.491466	0.0027235	0.0164348	N	103.515	-0.47376	0.00132499	0.0138667	N	94.4183	-0.897072	2.03e-06	1.48e-05	Y
Gm9079	60.3012	0.365308	0.0542074	0.159871	N	56.3858	0.22361	0.171281	0.415838	N	64.6914	0.602896	0.00466555	0.0141995	Y
Gm9199	64.9002	0.505574	0.00801658	0.0380988	Y	60.9005	0.357629	0.02715	0.128525	N	69.8331	0.763449	0.000279796	0.00122714	Y
Gm996	66.4118	-0.487637	0.0174607	0.0698859	N	62.3056	-0.531178	0.00126104	0.0133306	Y	60.9938	-0.788644	0.000986318	0.00371556	Y
Gmpr	35.2385	-0.179897	0.408905	0.619106	N	31.8986	-0.270472	0.107893		N	27.7927	-0.792313	0.00489227	0.0147914	Y
Gnb1l	182.188	0.505571	0.000349334	0.00306697	Y	151.648	0.117978	0.372442	0.640672	N	190.311	0.673509	9.93e-06	6.26e-05	Y
Gnb4	440.487	-0.383311	0.00085138	0.00630752	N	410.003	-0.52704	5.76e-07	2.23e-05	Y	367.419	-0.977072	6.94e-15	2.12e-13	Y
Gne	600.444	0.891607	8.71e-14	7.09e-12	Y	431.106	0.193845	0.0540187	0.199824	N	643.652	1.12883	8.95e-32	1.52e-29	Y
Gng10	462.124	0.443153	5.83e-05	0.000667033	N	411.994	0.205159	0.0494802	0.189457	N	471.951	0.557975	6.89e-07	5.54e-06	Y
Gng7	459.889	0.67028	3.67e-09	1.39e-07	Y	321.901	-0.138871	0.286957	0.559806	N	420.469	0.537168	7.46e-07	5.95e-06	Y
Gnl2	595.416	0.332563	0.00185036	0.0120381	N	572.103	0.275842	0.00321122	0.0274843	N	641.566	0.574418	2.43e-08	2.64e-07	Y
Gnl3	1100.76	0.481183	7.3e-08	1.99e-06	N	1013.58	0.322155	0.000113212	0.0019636	N	1146.45	0.640616	1.18e-15	4.09e-14	Y
Gnpda1	74.0415	-0.290351	0.114576	0.272204	N	65.5353	-0.469346	0.00358336	0.0298642	N	59.4191	-0.934818	6.54e-05	0.000336944	Y
Gnpnat1	276.697	0.420029	0.000557195	0.00446815	N	289.302	0.53024	3.92e-06	0.000114015	Y	312.452	0.76303	3.54e-10	5.23e-09	Y
Gnptab	931.709	0.484224	3.51e-06	6.13e-05	N	783.149	0.103109	0.257077	0.52416	N	969.702	0.644991	1.68e-12	3.68e-11	Y
Got1	489.872	0.221858	0.0514034	0.153994	N	522.894	0.415983	1.39e-05	0.000336089	N	562.234	0.616771	7.3e-09	8.68e-08	Y
Gpam	990.319	0.430196	5.16e-06	8.46e-05	N	803.254	-0.0587573	0.489941	0.73586	N	1008.72	0.536943	1.12e-10	1.83e-09	Y
Gpatch4	169.778	0.54444	0.000628771	0.00492083	Y	156.106	0.357621	0.01581	0.0884752	N	206.271	1.03504	3.21e-10	4.75e-09	Y
Gpc2	57.618	-0.0801512	0.679635	0.824351	N	51.3818	-0.24808	0.13232	0.35534	N	46.713	-0.611552	0.0107653	0.0290277	Y
Gpd1	64.6703	-0.513626	0.00608178	0.030711	Y	70.7631	-0.196694	0.211478	0.468479	N	59.6482	-0.769528	0.000462512	0.00191336	Y
Gper1	62.3835	-0.719681	0.000160267	0.00159108	Y	69.6657	-0.307811	0.0516839	0.194204	N	59.2329	-0.899958	9.68e-05	0.000476945	Y
Gpn2	109.399	0.235198	0.164758	0.347039	N	115.589	0.361313	0.0110448	0.0687905	N	128.735	0.669396	9.8e-05	0.000482382	Y
Gpr135	9.21745	0.553913	0.00749367		N	4.42212	0.0453757	0.674296		N	9.11972	0.796488	0.00947575	0.0260436	Y
Gpr137b	190.622	-0.469632	0.00126736	0.00878897	N	211.654	-0.110892	0.377872	0.645983	N	181.647	-0.593609	0.000185857	0.00085193	Y
Gpr137b-ps	228.576	-0.322579	0.0188617	0.0738321	N	224.694	-0.296046	0.016463	0.0907718	N	197.133	-0.762251	1.37e-06	1.04e-05	Y
Gpr146	298.793	-0.585231	4.4e-05	0.000525174	Y	276.898	-0.744579	6.06e-10	5.57e-08	Y	259.049	-1.09702	1.35e-14	3.99e-13	Y
Gpr153	1146.35	-0.708325	2.64e-12	1.66e-10	Y	1285.18	-0.265506	0.000625307	0.00759944	N	1007.79	-1.18931	2.42e-44	8.8e-42	Y
Gpr155	177.014	0.620344	1.76e-05	0.000242563	Y	129.268	-0.0482894	0.738373	0.887878	N	170.611	0.615871	0.000113828	0.000550266	Y
Gpr56	16.4398	-0.511624	0.0214791		N	150.324	2.51871	1.08e-62	1.13e-58	Y	128.608	2.96181	5.38e-48	2.56e-45	Y
Gpr89	318.253	0.46559	0.000159291	0.00158336	N	264.383	0.063052	0.585013	0.802383	N	322.883	0.567651	9.54e-06	6.04e-05	Y
Gprc5a	132.084	-0.603053	9.05e-05	0.000974662	Y	241.618	0.859727	1.13e-12	2.32e-10	Y	203.578	0.593606	3.43e-05	0.000189618	Y
Gprin3	390.94	-0.354349	0.00417251	0.0228969	N	337.095	-0.747321	1.82e-11	2.45e-09	Y	307.839	-1.1716	6.97e-15	2.13e-13	Y
Gramd1b	78.3002	-0.352636	0.051179	0.153459	N	75.147	-0.352963	0.0247023	0.120266	N	71.0985	-0.618753	0.00354466	0.0112496	Y
Gramd3	245.873	-0.307076	0.0227892	0.0855872	N	235.468	-0.354341	0.00434725	0.0346369	N	225.701	-0.531245	0.000450599	0.0018697	Y
Grasp	79.6985	0.272616	0.128528	0.29412	N	73.2187	0.115147	0.463232	0.715086	N	87.3013	0.54306	0.00731489	0.0208732	Y
Grk5	414.12	-0.502004	4e-05	0.000484627	Y	526.86	0.219622	0.0299901	0.136836	N	428.95	-0.342844	0.00607205	0.017836	N
Grk6	996.534	0.401644	2.17e-05	0.000289819	N	885.831	0.153886	0.0636379	0.223491	N	1017.23	0.513365	2.19e-08	2.4e-07	Y
Grwd1	635.026	0.704216	2.59e-10	1.21e-08	Y	600.247	0.616825	1.36e-11	1.9e-09	Y	707.171	1.01382	9.64e-25	9.56e-23	Y
Gsg2	21.7946	0.420375	0.0586058		N	17.8074	0.118968	0.461597		N	25.8664	0.819141	0.00424713	0.0131064	Y
Gspt1	1638.22	0.358263	4.06e-05	0.000490616	N	1683.87	0.466146	3.7e-10	3.52e-08	N	1809.79	0.657458	3.11e-17	1.36e-15	Y
Gsr	595.279	0.597155	4.74e-09	1.73e-07	Y	493.217	0.188931	0.0519676	0.194937	N	644.671	0.836265	3.25e-14	8.98e-13	Y
Gstt3	314.451	-0.289513	0.0182817	0.0721074	N	308.463	-0.271028	0.0188479	0.100433	N	277.66	-0.64223	1.03e-06	7.96e-06	Y
Gtf2h2	189.642	0.321251	0.0237723	0.0883471	N	182.09	0.250712	0.0545192	0.201036	N	204.304	0.560576	0.000148684	0.000696743	Y
Gtf2h3	545.601	0.401093	0.000149211	0.00149698	N	500.529	0.232189	0.0156322	0.0877613	N	579.684	0.610255	6.92e-10	9.73e-09	Y
Gtf2ird1	435.524	-0.14232	0.269549	0.48025	N	401.374	-0.309586	0.00562994	0.0417686	N	375.935	-0.545785	4.45e-05	0.000239341	Y
Gtf2ird2	488.843	0.601663	1.57e-08	5.06e-07	Y	371.867	-0.0175789	0.866348	0.946585	N	460.416	0.533212	2.45e-07	2.16e-06	Y
Gtpbp10	252.323	0.381221	0.00599388	0.0303748	N	240.504	0.296252	0.0159857	0.0890776	N	286.695	0.74216	2.51e-08	2.71e-07	Y
Gtpbp2	740.994	-0.240814	0.011634	0.0513166	N	718.081	-0.26715	0.00338888	0.0286768	N	667.04	-0.518219	4.58e-07	3.81e-06	Y
Gtpbp4	703.256	0.346826	0.00206962	0.0132101	N	690.758	0.346532	0.000144517	0.00236556	N	783.305	0.67248	1.23e-13	3.13e-12	Y
Guf1	702.69	0.772191	2.37e-16	2.7e-14	Y	504.018	0.0195431	0.843432	0.937442	N	677.313	0.754876	1.05e-14	3.14e-13	Y
Guk1	366.462	0.620096	1.55e-07	3.9e-06	Y	298.066	0.180071	0.101384	0.301049	N	377.095	0.76071	3.27e-11	5.95e-10	Y
Gusb	961.574	0.718671	9.31e-15	9.06e-13	Y	704.071	0.00779128	0.931218	0.975381	N	964.05	0.788147	9.06e-17	3.71e-15	Y
Gxylt2	461.44	-0.217973	0.284182	0.496393	N	460.402	-0.207598	0.107333	0.311795	N	421.44	-0.513248	0.000363599	0.00154492	Y
H2-T23	39.9766	-0.496673	0.0192839	0.0749612	N	42.0041	-0.278719	0.0969461		N	38.6948	-0.63772	0.0121328	0.0320933	Y
H2-T24	17.034	-0.133229	0.548367		N	14.8526	-0.203008	0.190514		N	11.8072	-0.87927	0.00447827	0.0137205	Y
H2afj	309.009	0.404514	0.00127797	0.00884634	N	280.926	0.21169	0.0718558	0.242261	N	334.746	0.654323	6.21e-07	5.05e-06	Y
H2afx	265.375	0.302342	0.0257113	0.0933012	N	256.85	0.258563	0.028217	0.131262	N	297.545	0.635298	2.05e-06	1.5e-05	Y
Hacd4	44.0634	0.57903	0.00547931	0.0283604	Y	29.919	-0.0416367	0.804643		N	37.8646	0.428063	0.093342	0.17412	N
Hacl1	79.385	-0.521658	0.00441463	0.0239222	Y	76.5723	-0.503234	0.00123021	0.0130707	Y	69.9347	-0.94598	1e-05	6.31e-05	Y
Hap1	24.1642	-0.448482	0.0424486	0.134431	N	26.9044	-0.151898	0.365058		N	20.7316	-0.911765	0.00184104	0.00636985	Y
Hars	796.815	0.395195	4.01e-05	0.000484666	N	741.766	0.262464	0.00271197	0.0241354	N	842.631	0.592735	2.89e-11	5.29e-10	Y
Has1	41.1337	-0.252535	0.237086	0.44215	N	41.1834	-0.16518	0.326901		N	34.1605	-0.769152	0.00395375	0.0123238	Y
Haus6	213.228	0.464147	0.00120257	0.00843511	N	180.091	0.110161	0.411942	0.674159	N	226.756	0.66803	2.75e-05	0.00015551	Y
Hbegf	369.76	-0.063486	0.653953	0.807566	N	545.445	0.857596	1.63e-17	6.56e-15	Y	518.721	0.698204	0.002736	0.00897345	Y
Hcn3	30.9539	0.937407	1.73e-05	0.000239217	Y	17.5496	0.134806	0.402579		N	30.2	1.11258	6.82e-05	0.000350258	Y
Hdac11	735.248	0.0558228	0.5658	0.746239	N	572.161	-0.627191	5.35e-11	6.6e-09	Y	613.534	-0.42239	2.66e-05	0.000151031	N
Hdac5	1829.54	-0.211819	0.0102872	0.0465769	N	1649.57	-0.469375	1.14e-10	1.26e-08	N	1621.84	-0.539485	1.94e-11	3.7e-10	Y
Hdac9	543.574	-0.213217	0.0526418	0.156591	N	460.937	-0.65485	1.24e-10	1.34e-08	Y	445.849	-0.822518	1.57e-11	3.05e-10	Y
Heatr1	1269.77	0.934977	4.45e-20	7.57e-18	Y	1131.88	0.727294	1.63e-18	8.54e-16	Y	1494.46	1.3422	1.11e-49	5.75e-47	Y
Hecw2	184.785	-0.209484	0.138277	0.309198	N	264.361	0.659101	9.91e-09	7.11e-07	Y	250.62	0.603335	2.13e-05	0.000123563	Y
Helb	382.329	-0.439583	7.69e-05	0.000848961	N	364.134	-0.507628	2.07e-06	6.72e-05	Y	337.145	-0.812827	1.5e-08	1.71e-07	Y
Hells	146.13	0.956415	7.83e-09	2.73e-07	Y	115.147	0.47533	0.00157469	0.0158773	N	188.886	1.55093	1.46e-19	8.05e-18	Y
Helz2	103.178	-0.475489	0.00669585	0.0329925	N	110.569	-0.213872	0.142336	0.371849	N	90.0055	-0.936024	1.27e-06	9.65e-06	Y
Herc6	35.1563	-0.351714	0.0997151	0.246946	N	33.9548	-0.307	0.0684608		N	28.736	-0.946739	0.000597277	0.00239258	Y
Hes1	121.673	-0.372304	0.0198396	0.0766587	N	181.132	0.578493	1.18e-05	0.000293308	Y	151.494	0.254249	0.131203	0.229119	N
Hexim2	143.715	-0.200366	0.210376	0.409737	N	132.386	-0.330292	0.0201738	0.105302	N	126.175	-0.533928	0.00376277	0.0118057	Y
Hey2	16.273	0.096111	0.665873		N	22.5797	0.411314	0.0127367		N	26.0235	0.945407	0.00076984	0.00298726	Y
Hgh1	571.508	0.75672	2.43e-12	1.55e-10	Y	492.724	0.456186	3.27e-06	9.93e-05	N	642.922	1.07079	1.02e-20	6.5e-19	Y
Hibch	172.063	0.466594	0.00141382	0.00963446	N	144.331	0.0962803	0.481505	0.729236	N	170.162	0.51635	0.00069641	0.00273748	Y
Hid1	277.885	-0.634704	2.52e-07	6.03e-06	Y	300.288	-0.306622	0.00597638	0.0437345	N	247.439	-1.03148	2.63e-14	7.38e-13	Y
Hilpda	162.177	0.364216	0.0162412	0.0661335	N	153.136	0.262868	0.0465343	0.182956	N	180.216	0.681785	3.52e-06	2.45e-05	Y
Hipk2	272.329	-0.225854	0.307712	0.521261	N	298.52	-0.0213252	0.897308	0.962445	N	246.464	-0.615154	0.000682525	0.00269229	Y
Hist1h1c	974.206	-0.303251	0.00100424	0.00723754	N	920.149	-0.408797	1.48e-06	5.02e-05	N	859.062	-0.658557	5.11e-10	7.29e-09	Y
Hivep1	1213.48	-0.497735	5.36e-05	0.000621491	N	1383.45	-0.0360879	0.824413	0.929762	N	1151.36	-0.637089	8.95e-10	1.23e-08	Y
Hivep3	27.4829	-0.572412	0.010261	0.046495	Y	67.3057	0.215362	0.0840753	0.268043	N	31.4001	-0.355516	0.229692	0.354759	N
Hk2	619.154	0.725997	7.48e-09	2.62e-07	Y	640.121	0.829162	1.14e-17	4.76e-15	Y	802.828	1.34465	4.19e-35	9.11e-33	Y
Hlcs	243.231	0.386283	0.00479415	0.0254893	N	189.694	-0.167291	0.205529	0.460519	N	251.405	0.532655	9.28e-05	0.000458962	Y
Hmga1	809.763	1.79624	6.3e-62	1.2e-58	Y	358.982	0.191935	0.0727437	0.24386	N	819.953	1.92497	1.24e-80	3.07e-77	Y
Hmgcr	836.974	0.0835022	0.441105	0.645861	N	1022.29	0.598452	6.36e-11	7.58e-09	Y	991.015	0.558007	2.21e-06	1.61e-05	Y
Hmox1	526.598	-0.565945	8.1e-07	1.7e-05	Y	598.908	-0.107311	0.268797	0.537697	N	543.191	-0.408063	0.000910216	0.00346256	N
Hn1	961.577	0.517292	1.66e-07	4.14e-06	Y	802.747	0.121749	0.173165	0.417451	N	998.463	0.673744	1.41e-14	4.14e-13	Y
Hn1l	1243.38	0.410066	6.85e-06	0.000108206	N	1208.55	0.383484	1.87e-06	6.19e-05	N	1315.6	0.608617	3.07e-13	7.38e-12	Y
Hnrnpa1	24.8728	0.443609	0.0455092	0.141241	N	22.0322	0.222507	0.175919		N	25.91	0.68242	0.0140187	0.0362462	Y
Hnrnph3	78.7619	-0.424399	0.0189182	0.0739518	N	74.7528	-0.435275	0.00563773	0.0417686	N	69.8082	-0.784704	0.000191419	0.00087548	Y
Homer1	196.215	0.315363	0.0335045	0.112876	N	209.605	0.473497	0.000175692	0.00278028	N	226.323	0.702752	7.08e-06	4.59e-05	Y
Homer3	316.569	-0.432294	0.000219838	0.0020913	N	330.115	-0.229107	0.0433794	0.17519	N	301.703	-0.535657	1.16e-05	7.18e-05	Y
Hoxa3	207.411	-0.226881	0.17296	0.357764	N	200.395	-0.228224	0.13333	0.356812	N	178.369	-0.663469	0.000122338	0.000587737	Y
Hoxa6	91.2724	-0.428437	0.0194287	0.0753268	N	90.8975	-0.341369	0.0273504	0.129064	N	83.3108	-0.704249	0.000724334	0.00282751	Y
Hoxaas3	103.907	-0.31594	0.0556077	0.162736	N	99.6652	-0.334551	0.0235402	0.116709	N	94.3068	-0.57012	0.00422348	0.0130529	Y
Hpcal1	156.132	-0.464167	0.00202324	0.0129795	N	154.511	-0.395589	0.00392557	0.0319536	N	139.527	-0.808834	1.63e-06	1.22e-05	Y
Hpdl	18.8957	0.899833	5.12e-05		N	13.0081	0.365154	0.0145202		N	28.5688	1.84239	1.79e-10	2.79e-09	Y
Hprt	372.738	0.329039	0.00379533	0.0212475	N	367.482	0.326958	0.00201261	0.0192725	N	430.189	0.726213	1.31e-10	2.1e-09	Y
Hs1bp3	448.539	-0.243165	0.0190508	0.0742916	N	410.553	-0.436029	1.86e-05	0.000438322	N	396.451	-0.582327	1.24e-06	9.44e-06	Y
Hs3st3b1	102.958	0.875298	3.03e-07	7.09e-06	Y	75.9756	0.280013	0.0746753	0.247433	N	128.606	1.4022	6e-14	1.61e-12	Y
Hsd17b11	496.259	-0.32692	0.00636508	0.0317891	N	477.348	-0.366859	0.000725602	0.00861838	N	407.398	-0.96055	3.48e-12	7.31e-11	Y
Hsd17b12	657.127	0.472947	3.84e-06	6.56e-05	N	609.48	0.331088	0.000430903	0.00564974	N	709.958	0.719162	5.52e-15	1.72e-13	Y
Hsd17b7	208.325	-0.104992	0.443766	0.648091	N	301.666	0.747995	3.56e-10	3.46e-08	Y	240.567	0.319056	0.0272954	0.0635218	N
Hsd3b7	347.598	-0.172608	0.130622	0.296589	N	323.467	-0.310353	0.00423503	0.0339294	N	306.041	-0.510954	5.94e-05	0.00030933	Y
Hsdl2	204.045	-0.400688	0.00345454	0.0197177	N	204.633	-0.307899	0.013536	0.079205	N	185.273	-0.669993	6.99e-06	4.55e-05	Y
Hspa1a	90.0228	-0.495486	0.00438244	0.02382	N	94.3437	-0.274196	0.0701886	0.238888	N	78.4945	-0.935371	1.04e-05	6.51e-05	Y
Hspa1b	264.1	-0.600076	7.8e-06	0.000120504	Y	290.2	-0.230418	0.052522	0.196507	N	238.337	-0.930666	1.23e-10	1.99e-09	Y
Hspa4	2239.77	0.279563	0.000382093	0.00329908	N	2148.52	0.22063	0.00186652	0.0182064	N	2393.21	0.504558	5.63e-13	1.32e-11	Y
Hspa4l	332.907	-0.267653	0.0354113	0.117834	N	334.375	-0.189095	0.095492	0.289569	N	294.806	-0.608887	5.45e-06	3.64e-05	Y
Hspd1	1621.3	0.488562	5.1e-07	1.12e-05	N	1470.59	0.298745	0.000338033	0.00471536	N	1704.59	0.674511	1.56e-16	6.05e-15	Y
Hyal1	56.911	-0.271932	0.160832	0.341868	N	50.5518	-0.422266	0.0106975	0.0671058	N	51.2454	-0.54494	0.0190248	0.0470026	Y
Hykk	235.67	-0.415726	0.00320265	0.0187211	N	243.456	-0.243754	0.0568022	0.20741	N	218.581	-0.618055	9.87e-05	0.000485461	Y
I830012O16Rik	369.252	0.00959302	0.934462	0.968345	N	302.209	-0.490653	1.26e-05	0.000305791	N	299.457	-0.561708	2.89e-05	0.000162199	Y
Iah1	253.209	-0.247102	0.0543833	0.160223	N	247.031	-0.243519	0.040878	0.16893	N	227.299	-0.531505	0.000144012	0.000676644	Y
Iars	1236	0.377079	7.79e-06	0.000120504	N	1289.68	0.513445	1.96e-10	2.08e-08	Y	1383.33	0.704398	1.59e-18	8.05e-17	Y
Ica1	117.383	1.81198	8.81e-22	1.82e-19	Y	36.0337	-0.0296921	0.860131		N	114.851	2.06256	8.57e-23	6.94e-21	Y
Icam5	283.646	0.569544	2.92e-06	5.29e-05	Y	204.955	-0.173402	0.154352	0.391238	N	269.021	0.51667	6.18e-05	0.000320217	Y
Id1	363.519	-0.328969	0.00773506	0.0370236	N	502.587	0.537741	7.65e-08	4.09e-06	Y	450.597	0.316148	0.00691436	0.0198999	N
Idh1	625.987	-0.380396	0.000151183	0.00151276	N	629.846	-0.286827	0.00282429	0.0249051	N	569.441	-0.635449	5.28e-08	5.34e-07	Y
Idh3a	705.087	0.829143	4.55e-18	6.56e-16	Y	608.405	0.529402	8.12e-09	5.99e-07	Y	773.118	1.08796	3.24e-28	4.14e-26	Y
Idi1	363.534	0.259803	0.0375612	0.123508	N	505.447	0.972838	1.76e-19	1.09e-16	Y	464.855	0.878753	3.2e-11	5.82e-10	Y
Idua	248.422	-0.293232	0.022844	0.0857084	N	246.304	-0.247689	0.0348743	0.152778	N	219.441	-0.646236	4.76e-06	3.22e-05	Y
Ier2	209.547	-0.522162	0.000211242	0.00202305	Y	306.838	0.497034	8.88e-06	0.000227923	N	269.28	0.225083	0.142392	0.24405	N
Ier3	460.964	-0.318035	0.00302667	0.0179116	N	489.045	-0.0812849	0.402213	0.665758	N	427.032	-0.506394	2.37e-06	1.71e-05	Y
Iffo1	371.602	-0.27825	0.0129637	0.0558075	N	359.955	-0.298858	0.00428091	0.0342342	N	336.745	-0.53685	3.81e-06	2.64e-05	Y
Ifi202b	196.167	-0.598083	2.56e-05	0.000332275	Y	251.568	0.1464	0.232751	0.495892	N	189.657	-0.673687	1.28e-05	7.88e-05	Y
Ifi203	109.644	-0.733204	8.2e-06	0.000126283	Y	127.328	-0.202839	0.153339	0.389897	N	99.1649	-1.09057	1.89e-08	2.1e-07	Y
Ifi204	67.4752	-0.651855	0.000566012	0.00452611	Y	93.6436	0.181926	0.237625	0.501381	N	73.9161	-0.381648	0.0671467	0.133048	N
Ifi30	117.812	1.03367	4.7e-10	2.12e-08	Y	60.4783	-0.242951	0.137593	0.363986	N	121.741	1.22048	2e-11	3.79e-10	Y
Ifi44	32.6652	-0.301241	0.163569	0.345495	N	30.3796	-0.317323	0.0594102		N	24.5537	-1.11663	0.000107286	0.00052354	Y
Ifi47	56.3042	-0.491394	0.0134949	0.0575497	N	69.2364	0.0331412	0.836555	0.934739	N	54.8076	-0.578884	0.0135932	0.0353527	Y
Ifit1	73.638	-0.503931	0.00583846	0.0298128	Y	77.5277	-0.26695	0.0886984	0.276881	N	67.6304	-0.753376	0.000712211	0.00278897	Y
Ifrd2	722.478	1.82427	2.44e-63	5.57e-60	Y	375.511	0.571588	4.3e-07	1.73e-05	Y	777.307	2.05763	1.2e-89	3.7e-86	Y
Ift122	434.19	-0.283001	0.007768	0.0371033	N	406.679	-0.407223	6.39e-05	0.00121115	N	398.104	-0.507089	5.52e-06	3.68e-05	Y
Ift172	782.801	-0.269301	0.00982358	0.0448341	N	762.163	-0.279075	0.00295421	0.0257688	N	703.156	-0.557762	2e-07	1.78e-06	Y
Ift57	162.81	0.457958	0.00461577	0.0247924	N	125.393	-0.0859343	0.553058	0.779369	N	161.902	0.532315	0.00107592	0.00401165	Y
Igf1	297.498	-0.509807	0.000593654	0.00472062	Y	320.101	-0.226209	0.0739349	0.246591	N	283.845	-0.631637	0.000111899	0.000543272	Y
Iglon5	21.4504	-0.139927	0.528537		N	21.3107	-0.0855789	0.592186		N	15.7756	-0.774282	0.0120908	0.0319959	Y
Igsf9	97.0209	1.50896	4.14e-17	5.29e-15	Y	33.8701	-0.269024	0.110371		N	82.4653	1.40589	7.57e-11	1.29e-09	Y
Igtp	120.746	-0.602441	0.000162852	0.00161252	Y	122.368	-0.455684	0.00133908	0.0139585	N	109.702	-0.915964	1.01e-06	7.8e-06	Y
Ikbkap	1177.47	0.419419	7.76e-06	0.000120149	N	1051.3	0.184573	0.0201639	0.105302	N	1239.92	0.60568	5.41e-13	1.27e-11	Y
Ikbke	202.584	-0.333615	0.0211999	0.0808991	N	193.23	-0.380664	0.0034941	0.0293302	N	179.392	-0.686796	6.01e-06	3.98e-05	Y
Ikzf2	366.536	-0.423999	0.00153673	0.0103177	N	529.393	0.553925	1.01e-07	5.19e-06	Y	448.122	0.194744	0.096968	0.179529	N
Il12rb2	55.154	0.70398	0.00032458	0.0028875	Y	39.0087	0.0871952	0.603325		N	53.802	0.771547	0.00130308	0.00472912	Y
Il15ra	69.5956	0.47939	0.0140366	0.0593741	N	49.8264	-0.128953	0.433705		N	73.8502	0.714648	0.000551179	0.00222447	Y
Il17d	186.128	0.807052	1.66e-08	5.34e-07	Y	140.571	0.228644	0.0973648	0.293439	N	191.125	0.95254	4.72e-10	6.79e-09	Y
Il17rd	544.49	-0.512061	8.27e-06	0.000127136	Y	574.818	-0.272982	0.00723057	0.0504647	N	456.624	-1.14086	4.02e-22	2.98e-20	Y
Il1r1	692.333	-0.599886	4.33e-09	1.59e-07	Y	879.281	0.163345	0.047004	0.183805	N	724.12	-0.395587	2.27e-05	0.000130691	N
Il1rl1	724.477	-0.54978	1.97e-07	4.79e-06	Y	1080.35	0.575746	8.25e-12	1.2e-09	Y	879.487	0.0793931	0.703689	0.798562	N
Il1rn	1010.25	-0.277529	0.00725512	0.0351406	N	1064.71	-0.0631147	0.495078	0.738914	N	925.837	-0.50206	1.65e-08	1.86e-07	Y
Il20rb	79.6037	-0.29945	0.0931019	0.235937	N	83.4192	-0.119074	0.43689	0.695043	N	70.7802	-0.629122	0.00243619	0.00811845	Y
Il34	37.9247	-0.443286	0.0364335	0.120652	N	50.9479	0.175263	0.28667	0.559633	N	35.1293	-0.680828	0.0102761	0.0279335	Y
Il4i1	74.196	-0.125952	0.491332	0.68701	N	63.3873	-0.380891	0.0204239	0.106184	N	58.1462	-0.791927	0.000713378	0.00279177	Y
Il6ra	126.093	-0.361282	0.0465389	0.143654	N	134.46	-0.14435	0.317441	0.591412	N	115.344	-0.635672	0.000873777	0.00334242	Y
Immp2l	44.9542	1.16376	2.59e-08	8.05e-07	Y	22.6609	0.128797	0.435366		N	39.5521	1.17927	7.05e-06	4.58e-05	Y
Imp4	598.881	0.619176	8.2e-09	2.83e-07	Y	497.252	0.222922	0.0202997	0.105853	N	664.899	0.916078	6.77e-18	3.17e-16	Y
Impa2	207.718	0.473437	0.00060486	0.00478634	N	193.998	0.341695	0.00663603	0.0472919	N	219.166	0.667059	4.64e-06	3.15e-05	Y
Impdh1	246.804	0.257019	0.0753323	0.203128	N	256.609	0.358576	0.00638327	0.0458965	N	282.561	0.635424	1.98e-05	0.000115445	Y
Inhba	63.6532	-0.202397	0.288473	0.501274	N	97.9943	0.607858	0.000129563	0.00216475	Y	84.2183	0.500247	0.0131017	0.0342613	Y
Inip	306.854	0.497639	0.000240745	0.00225441	N	274.305	0.274867	0.0209824	0.107751	N	337.973	0.785965	6.84e-09	8.2e-08	Y
Inpp4a	308.531	-0.352637	0.106769	0.258997	N	322.481	-0.280074	0.0503681	0.191363	N	284.896	-0.742431	1.6e-05	9.59e-05	Y
Inpp5a	218.944	-0.468709	0.00151723	0.0102169	N	225.792	-0.301412	0.0194067	0.102524	N	197.048	-0.804782	1.21e-07	1.12e-06	Y
Ints2	1099.34	0.558796	2.33e-10	1.09e-08	Y	972.381	0.305677	0.000151194	0.0024443	N	1122.91	0.669699	2.69e-15	8.78e-14	Y
Intu	189.54	-0.535897	0.000527593	0.00429736	Y	199.339	-0.319452	0.00950391	0.0611942	N	181.045	-0.662887	4.36e-05	0.00023483	Y
Ipo11	901.782	0.585319	1.42e-09	6.02e-08	Y	835.505	0.446271	9.12e-08	4.73e-06	N	1006.39	0.89694	1.22e-25	1.27e-23	Y
Ipo5	1623.31	0.591539	1.03e-11	5.88e-10	Y	1469.45	0.398117	1.35e-07	6.6e-06	N	1776.35	0.855135	2.96e-23	2.42e-21	Y
Irak1bp1	319.717	0.507357	4.71e-05	0.000555308	Y	263.767	0.0903334	0.432189	0.690994	N	325.28	0.618335	1.89e-07	1.7e-06	Y
Irak2	215.47	-0.341379	0.00904614	0.0420786	N	219.922	-0.205208	0.0933524	0.285452	N	198.099	-0.560302	6.25e-05	0.000323498	Y
Irf2bpl	822.358	-0.47505	5.22e-05	0.000608467	N	880.123	-0.194588	0.08362	0.267074	N	697.404	-1.04148	2.11e-19	1.13e-17	Y
Irf7	61.044	-0.48367	0.0142099	0.0598624	N	58.8949	-0.43639	0.00758494	0.052139	N	56.3588	-0.726265	0.00156293	0.00551388	Y
Irf9	405.901	-0.317633	0.00592	0.0301346	N	389.321	-0.365249	0.000781096	0.00909196	N	356.235	-0.694599	1.25e-07	1.16e-06	Y
Irgm2	44.5593	-0.720534	0.000448534	0.00377491	Y	47.533	-0.390169	0.0197134		N	40.509	-1.04468	0.000104408	0.000510505	Y
Irgq	808.08	-0.273096	0.00810186	0.038408	N	819.077	-0.170246	0.0696743	0.2376	N	729.524	-0.551347	3.62e-08	3.77e-07	Y
Isg20l2	942.865	0.378944	6.94e-05	0.000776618	N	890.173	0.280726	0.00104339	0.0113979	N	1005.67	0.595986	2.38e-11	4.44e-10	Y
Isl2	55.6866	-0.356485	0.067662	0.187936	N	51.7822	-0.411153	0.0124771	0.0747771	N	49.6155	-0.691582	0.00339208	0.0108208	Y
Isoc1	277.609	0.886864	1.89e-12	1.25e-10	Y	185.79	0.0233786	0.853451	0.941695	N	267.293	0.888269	1.68e-11	3.24e-10	Y
Isy1	356.216	0.407051	0.000843692	0.00625463	N	318.854	0.18056	0.107704	0.312463	N	367.283	0.544337	1.62e-05	9.7e-05	Y
Itga10	231.124	-0.314435	0.0321602	0.109906	N	234.191	-0.210724	0.104342	0.306146	N	195.223	-0.841521	1.78e-07	1.6e-06	Y
Itga11	1080.59	-0.537214	9.77e-08	2.58e-06	Y	1154.04	-0.25229	0.0102974	0.0651906	N	981.22	-0.832374	7.06e-18	3.29e-16	Y
Itga2	36.6867	-0.7166	0.000855587	0.00633432	Y	42.2691	-0.264979	0.113993		N	32.6855	-1.18323	1.14e-05	7.06e-05	Y
Itga2b	172.691	-0.556604	0.000356407	0.00311891	Y	188.83	-0.222899	0.0871336	0.274006	N	156.104	-0.886705	9.9e-08	9.36e-07	Y
Itga8	179.873	-0.605441	0.000141398	0.00142866	Y	236.007	0.170421	0.169145	0.412469	N	176.747	-0.648654	0.000105414	0.000515017	Y
Itgb3	551.712	-0.364268	0.000685211	0.00528266	N	490.06	-0.665958	8.45e-11	9.84e-09	Y	449.613	-1.05934	4.27e-21	2.86e-19	Y
Itgb8	153.957	-0.175492	0.249389	0.456563	N	134.526	-0.459437	0.00086535	0.00986443	N	117.011	-1.04043	5.25e-09	6.41e-08	Y
Itgbl1	108.48	-0.140534	0.394942	0.607402	N	99.8454	-0.261958	0.0890309	0.277586	N	89.8864	-0.651867	0.00129533	0.00470512	Y
Itpk1	142.867	0.561521	0.000271842	0.00248831	Y	99.1392	-0.217764	0.139549	0.366728	N	142.838	0.644579	7.41e-05	0.000376095	Y
Itpkb	1373.74	-0.199846	0.0554695	0.162483	N	1290.71	-0.314365	0.00134619	0.0140186	N	1222.25	-0.508747	1.28e-05	7.87e-05	Y
Itprip	843.296	-0.524663	1.06e-08	3.55e-07	Y	956.554	-0.072739	0.36486	0.634402	N	801.614	-0.6425	6.32e-13	1.47e-11	Y
Itsn1	1018.64	-0.251989	0.00283594	0.0169606	N	980.955	-0.300567	0.000149807	0.00243692	N	920.431	-0.518992	3.33e-09	4.22e-08	Y
Ivns1abp	1967.48	0.37171	2.29e-05	0.000303065	N	1950.12	0.394501	7.84e-08	4.17e-06	N	2151.67	0.647843	1.21e-16	4.8e-15	Y
Jade3	190.255	0.375562	0.00909754	0.0422659	N	165.898	0.0918773	0.486596	0.732775	N	210.558	0.675002	6.8e-06	4.45e-05	Y
Jag1	1148.17	-0.0989342	0.28499	0.497193	N	1533.61	0.660921	7.43e-16	2.43e-13	Y	1477.8	0.607578	4.27e-11	7.58e-10	Y
Jakmip3	26.8301	-0.242997	0.273824	0.485378	N	25.0625	-0.266164	0.109654		N	22.4809	-0.71762	0.0132771	0.0346468	Y
Jarid2	375.357	-0.312229	0.0114951	0.0508726	N	344.665	-0.482279	4.52e-05	0.000922145	N	323.322	-0.761796	9.33e-09	1.09e-07	Y
Jrk	1077.86	0.409162	1.07e-05	0.00015783	N	943.991	0.123384	0.143088	0.373069	N	1117.34	0.558929	3.04e-11	5.55e-10	Y
Jun	765.592	-0.405479	4.61e-05	0.000545803	N	774.64	-0.30318	0.000448562	0.00580042	N	673.02	-0.807508	2.01e-18	9.98e-17	Y
Jund	975.585	-0.354299	8.39e-05	0.000915208	N	978.282	-0.27502	0.000964534	0.0107152	N	855.342	-0.746835	1.1e-17	5.03e-16	Y
Jup	245.877	-0.809106	1.57e-06	3.05e-05	Y	302.39	-0.084503	0.615915	0.820793	N	227.883	-1.13131	4.45e-12	9.15e-11	Y
Kansl1l	842.558	-0.237113	0.0119308	0.052373	N	789.752	-0.363616	4.04e-05	0.000837833	N	729.863	-0.646797	8e-10	1.11e-08	Y
Kars	994.957	0.376745	0.000172249	0.00169966	N	908.603	0.19636	0.031178	0.14012	N	1042.61	0.554937	1.17e-09	1.59e-08	Y
Kat2a	943.402	0.65006	4.03e-09	1.5e-07	Y	772.87	0.220808	0.0399695	0.166543	N	943.29	0.724434	4.32e-13	1.02e-11	Y
Kazald1	116.218	-0.338232	0.0470219	0.14487	N	116.628	-0.259496	0.074382	0.247236	N	101.415	-0.751208	0.000109632	0.00053373	Y
Kbtbd8	57.7238	0.831431	3.92e-05	0.000477454	Y	50.5767	0.529308	0.00149251	0.0152096	Y	80.0492	1.58255	1.89e-13	4.69e-12	Y
Kcnd1	63.9355	-0.351155	0.0752872	0.203087	N	64.4206	-0.22705	0.168844	0.412213	N	54.6243	-0.835657	0.000229519	0.00103034	Y
Kcnh2	207.932	0.133252	0.324225	0.540434	N	148.717	-0.712003	1.92e-07	8.83e-06	Y	166.702	-0.437297	0.00361057	0.011412	N
Kcnip3	55.7292	0.550022	0.00503227	0.0265166	Y	33.2712	-0.331411	0.04922		N	52.8026	0.559255	0.0149267	0.0382963	Y
Kcnj2	594.322	-0.178226	0.07856	0.209303	N	538.73	-0.40235	2.75e-05	0.000622591	N	503.485	-0.658694	9.53e-11	1.58e-09	Y
Kcnk10	27.2766	0.15312	0.48769	0.68416	N	32.8119	0.369302	0.0283898		N	45.2006	1.13743	6.06e-06	4e-05	Y
Kctd11	233.203	-0.534166	3.32e-05	0.000413231	Y	292.771	0.154875	0.17417	0.418295	N	242.949	-0.354331	0.0115183	0.0306907	N
Kctd12b	32.8246	-0.227359	0.292886	0.505624	N	28.9216	-0.334199	0.0459966		N	26.8346	-0.75046	0.00787884	0.0222468	Y
Kctd13	85.2533	0.428015	0.0146089	0.0610017	N	75.2352	0.176788	0.256586	0.523671	N	95.1829	0.7443	7.99e-05	0.000402058	Y
Kctd21	144.805	-0.442735	0.00305304	0.0180036	N	140.221	-0.438991	0.00140653	0.0145314	N	130.843	-0.744131	1.16e-05	7.18e-05	Y
Kctd7	275.324	-0.302048	0.0166698	0.0673593	N	270.748	-0.278526	0.0153631	0.0865026	N	245.73	-0.622598	2.53e-06	1.81e-05	Y
Kdelr3	304.634	-0.543391	8.89e-06	0.000135365	Y	366.572	0.0490744	0.635572	0.832699	N	298.76	-0.567316	3.1e-06	2.19e-05	Y
Kdm5b	1472.24	-0.267935	0.0158368	0.0649151	N	1497.04	-0.153382	0.144029	0.374311	N	1345.81	-0.50251	7.43e-07	5.93e-06	Y
Kdm7a	1148.21	-0.374813	6.55e-05	0.000736331	N	1222.89	-0.121565	0.126276	0.345684	N	1040.51	-0.650004	1.81e-12	3.94e-11	Y
Khnyn	834.624	-0.211534	0.0379007	0.12423	N	791.301	-0.301861	0.00103421	0.0113331	N	722.289	-0.621621	2.84e-09	3.64e-08	Y
Kif13b	875.15	-0.38317	3.58e-05	0.000441512	N	881.273	-0.293259	0.000443489	0.00576106	N	815.642	-0.55632	1.2e-07	1.11e-06	Y
Kif21a	307.928	0.547645	2.65e-05	0.000340926	Y	240.183	0.00247352	0.983572	0.994297	N	311.056	0.64183	1.44e-06	1.09e-05	Y
Kif26b	92.3822	-0.489346	0.0157534	0.0646649	N	94.8791	-0.296681	0.0752704	0.248435	N	77.0139	-1.12002	5.84e-06	3.87e-05	Y
Kifc2	85.1783	-0.184635	0.318442	0.533979	N	74.8075	-0.410022	0.0086909	0.057211	N	65.9001	-0.91252	8.68e-05	0.000431398	Y
Kifc3	490.657	0.447078	0.000111001	0.00116678	N	423.158	0.131852	0.184381	0.432334	N	498.221	0.55337	1.15e-07	1.07e-06	Y
Kirrel3	461.145	-0.426355	0.000800727	0.00601047	N	671.978	0.542646	8.66e-06	0.000223602	Y	567.509	0.212147	0.0890835	0.167742	N
Kiss1r	39.4158	-0.415717	0.0483148	0.14722	N	38.2106	-0.342324	0.0418537		N	33.1953	-0.940057	0.000400552	0.00168346	Y
Klc3	162.747	-0.442457	0.00192245	0.0124168	N	175.106	-0.161885	0.20596	0.460936	N	153.802	-0.586154	0.000141974	0.000668335	Y
Klc4	382.718	-0.362974	0.00167208	0.0110569	N	355.18	-0.50898	3.58e-06	0.00010656	Y	334.106	-0.766607	1.57e-08	1.79e-07	Y
Klf11	95.3999	-0.60715	0.000454811	0.00382209	Y	90.1806	-0.626578	3.84e-05	0.000805922	Y	85.8487	-0.949505	4.38e-06	2.99e-05	Y
Klf12	284.014	-0.104307	0.631262	0.793748	N	252.602	-0.359017	0.0151429	0.0858423	N	237.906	-0.63282	0.000482928	0.00198787	Y
Klf13	510.296	-0.581241	0.00683156	0.0334729	Y	639.746	-0.0343061	0.838516	0.935465	N	482.55	-0.998803	4.63e-11	8.15e-10	Y
Klf16	452.785	0.190035	0.0913207	0.232839	N	456.407	0.238774	0.0392554	0.16476	N	513.688	0.5546	4.54e-06	3.09e-05	Y
Klf2	97.5719	-0.490588	0.0113806	0.0505623	N	105.448	-0.210382	0.183257	0.431223	N	84.4762	-1.00484	1.64e-06	1.22e-05	Y
Klf4	94.9166	-0.701298	0.000575687	0.00459702	Y	170.579	0.572405	0.000183593	0.00288354	Y	109.773	-0.32754	0.111975	0.201331	N
Klhdc4	171.036	0.303129	0.0496639	0.150405	N	144.101	-0.0507442	0.709038	0.872226	N	181.197	0.511408	0.00109261	0.00406819	Y
Klhdc8a	819.688	-0.798573	2.6e-17	3.4e-15	Y	1330.16	0.621653	9.83e-15	2.64e-12	Y	992.644	-0.102388	0.305481	0.440772	N
Klhdc8b	320.978	-0.347468	0.00495489	0.0261937	N	312.556	-0.346386	0.0023335	0.0215381	N	285.226	-0.670861	1.53e-05	9.23e-05	Y
Klhl18	337.938	-0.317428	0.00618729	0.0311058	N	341.147	-0.221658	0.040871	0.16893	N	300.654	-0.652487	8.41e-08	8.09e-07	Y
Klhl2	206.526	0.20854	0.128883	0.294655	N	230.983	0.480382	6.66e-05	0.00125854	N	259.473	0.79623	4.14e-09	5.13e-08	Y
Klhl23	513.69	0.552118	4.48e-07	9.96e-06	Y	439.725	0.224147	0.022336	0.112822	N	547.795	0.764252	2.19e-12	4.71e-11	Y
Klhl24	3008.63	-0.198271	0.00860744	0.040387	N	2891.91	-0.253306	0.000334909	0.00469051	N	2661.57	-0.528113	1.83e-09	2.42e-08	Y
Klhl38	23.9995	-0.301426	0.174118	0.359507	N	17.7414	-0.575326	0.000263443		N	19.027	-0.918733	0.00205327	0.00700056	Y
Klrg2	68.5269	0.396486	0.0402805	0.129565	N	58.5527	0.104423	0.522592	0.758475	N	77.8184	0.748449	0.000460124	0.00190476	Y
Kmt2a	3368.49	-0.190175	0.369991	0.585721	N	3455.46	-0.0706376	0.674742	0.853046	N	2924.56	-0.599321	0.00717679	0.0205312	Y
Kmt2e	1467.37	-0.196695	0.324298	0.540434	N	1490.07	-0.0932707	0.575276	0.796221	N	1264.9	-0.610228	0.00493652	0.0148997	Y
Knop1	1424.75	0.70481	2.72e-13	2.1e-11	Y	1144.64	0.234084	0.00412336	0.0332279	N	1582.89	0.996191	1.89e-24	1.81e-22	Y
Kpna1	813.914	0.232913	0.0157388	0.064653	N	863.119	0.417104	4.57e-07	1.81e-05	N	917.839	0.586369	8.56e-11	1.44e-09	Y
Kpna2	612.693	0.142747	0.199711	0.395429	N	697.35	0.494497	4.88e-08	2.73e-06	N	732.981	0.636116	2.58e-08	2.77e-07	Y
Kpna3	860.879	0.304815	0.00258736	0.0157553	N	841.253	0.289546	0.000921907	0.0103514	N	932.519	0.560797	6.98e-10	9.8e-09	Y
Kremen1	849.473	-0.405024	0.000130021	0.00133986	N	916.517	-0.114456	0.227371	0.488503	N	792.452	-0.587959	1.27e-10	2.05e-09	Y
Kri1	352.864	0.549287	9.01e-06	0.000136256	Y	274.563	-0.00615447	0.960336	0.987113	N	360.116	0.672224	5.4e-09	6.58e-08	Y
Krr1	765.095	0.398408	8.26e-05	0.000902596	N	707.977	0.249969	0.00605523	0.0442053	N	816.61	0.615911	2.05e-10	3.16e-09	Y
Krt7	10.1956	-0.133517	0.529552		N	24.1714	0.665249	5.86e-05		N	23.4507	1.08911	0.000187394	0.00085834	Y
Krt80	85.3333	-0.529609	0.00338262	0.0194507	Y	122.127	0.340197	0.0212493	0.108695	N	97.9048	-0.125248	0.529665	0.659088	N
Ksr1	210.652	-0.330056	0.020556	0.0788648	N	195.945	-0.455509	0.000369044	0.00504713	N	186.717	-0.678429	1.41e-05	8.62e-05	Y
Kti12	412.509	1.01649	2.4e-19	3.91e-17	Y	315.85	0.470585	1.21e-05	0.000295798	N	456.468	1.29716	7.17e-30	1.07e-27	Y
Ktn1	1287.62	0.444102	3.58e-07	8.2e-06	N	1067.55	0.0147269	0.853441	0.941695	N	1311.19	0.549518	5.19e-12	1.06e-10	Y
L2hgdh	400.447	0.506229	7.64e-05	0.000843747	Y	385.579	0.44768	5.98e-05	0.00114937	N	439.121	0.788732	4.98e-11	8.68e-10	Y
L3hypdh	172.412	0.819918	7.45e-08	2.03e-06	Y	107.769	-0.153169	0.304039	0.57828	N	167.429	0.861063	5.6e-08	5.63e-07	Y
Lama5	3850.76	-0.235141	0.0396778	0.128101	N	3890.18	-0.106316	0.502478	0.744022	N	3450.89	-0.535682	6.48e-09	7.82e-08	Y
Lamb1	793.587	-0.447537	6.14e-06	9.82e-05	N	869.585	-0.108102	0.213547	0.470971	N	766.247	-0.510481	4.63e-08	4.74e-07	Y
Larp1b	87.3138	0.240895	0.203447	0.401082	N	94.8803	0.411519	0.00606486	0.0442447	N	107.108	0.753873	0.000128732	0.000614165	Y
Larp4	2726.24	0.453559	5.36e-10	2.41e-08	N	2567.52	0.350606	1.38e-07	6.66e-06	N	2873.34	0.638336	1.15e-23	9.89e-22	Y
Lars	944.25	0.336567	0.000189102	0.00184043	N	957.387	0.408063	8.35e-07	3.07e-05	N	1031.72	0.6087	2.21e-11	4.14e-10	Y
Las1l	334.008	0.472438	0.000193998	0.00188005	N	291.37	0.184525	0.121471	0.337542	N	373.745	0.795404	5.3e-11	9.19e-10	Y
Lax1	14.6881	-0.252005	0.25537		N	15.2412	-0.126477	0.420947		N	11.8432	-0.755877	0.0143174	0.0369259	Y
Layn	162.681	-0.548642	0.000233658	0.00220436	Y	169.995	-0.320439	0.0196668	0.103546	N	138.617	-1.11251	2.09e-11	3.94e-10	Y
Lca5	107.181	-0.431186	0.00864233	0.040498	N	105.069	-0.386194	0.00797397	0.0540666	N	96.8821	-0.730854	8.21e-05	0.000411298	Y
Ldlr	885.372	0.0819582	0.415689	0.625291	N	1273.81	0.946933	3.46e-28	6.05e-25	Y	1125.17	0.657195	0.000975266	0.00367952	Y
Ldlrad4	550.129	-0.2988	0.0095358	0.043837	N	550.595	-0.227921	0.0303507	0.137941	N	504.701	-0.523038	6.29e-06	4.14e-05	Y
Lemd1	27.1482	-0.292761	0.183603	0.372472	N	25.4734	-0.26709	0.107881		N	22.4698	-0.7842	0.00666144	0.0192839	Y
Leprot	700.702	-0.394849	2.12e-05	0.000284099	N	772.731	-0.0408777	0.64413	0.838145	N	662.265	-0.52088	6.75e-08	6.63e-07	Y
Letm2	132.609	-0.334054	0.0417373	0.132903	N	124.316	-0.415416	0.00361406	0.0300245	N	118.686	-0.640305	0.000471342	0.00194664	Y
Lgals8	658.011	-0.410156	2.95e-05	0.000376172	N	696.091	-0.171144	0.0510335	0.192797	N	619.369	-0.547004	2.79e-06	1.98e-05	Y
Lgalsl	1245.61	0.730171	1.3e-15	1.35e-13	Y	907.585	0.00658791	0.937195	0.978151	N	1293.28	0.878196	6.65e-25	6.69e-23	Y
Lhfpl2	851.395	-0.514978	1.88e-08	6e-07	Y	969.055	-0.0556912	0.496897	0.740153	N	817.326	-0.597626	1.53e-11	2.97e-10	Y
Lhx6	103.282	-0.554113	0.000952424	0.00694763	Y	103.166	-0.449803	0.00212773	0.0200811	N	95.6288	-0.791639	3.86e-05	0.000210126	Y
Lif	35.2741	-0.494525	0.0249304	0.0914864	N	78.2983	0.835211	2.38e-07	1.05e-05	Y	61.9815	0.642691	0.0111728	0.0299246	Y
Limch1	554.903	-0.139831	0.16986	0.353622	N	694.59	0.477281	4.79e-08	2.71e-06	N	715.282	0.574199	1.63e-09	2.17e-08	Y
Limk1	275.746	0.971929	1.91e-12	1.25e-10	Y	190.791	0.219821	0.0808986	0.261572	N	329.752	1.42517	2e-29	2.89e-27	Y
Lins	396.679	0.419958	0.000662481	0.00512826	N	334.57	0.0488433	0.655315	0.845053	N	402.339	0.523157	1.96e-06	1.44e-05	Y
Lipe	165.378	-0.447246	0.00185112	0.0120381	N	147.543	-0.672207	1.25e-06	4.3e-05	Y	134.423	-1.14685	2.67e-10	4e-09	Y
Lipt2	100.852	0.745148	1.26e-05	0.000183482	Y	81.7009	0.322563	0.0368616	0.158134	N	106.138	0.960601	1.68e-07	1.52e-06	Y
Llgl2	287.708	-0.259254	0.030377	0.105659	N	421.542	0.701757	3.05e-11	4.04e-09	Y	404.769	0.675269	1.06e-09	1.45e-08	Y
Llph	322.901	0.451016	0.000242279	0.00226476	N	300.338	0.315087	0.00487455	0.0377187	N	365.737	0.80317	3.64e-11	6.55e-10	Y
Lmbr1l	307.262	-0.324469	0.0070126	0.0342274	N	309.466	-0.226338	0.0441757	0.176906	N	265.939	-0.75038	1.74e-08	1.95e-07	Y
Lmcd1	253.094	-0.156659	0.267242	0.477597	N	258.992	-0.0447371	0.69752	0.864759	N	220.278	-0.542791	8.13e-05	0.00040812	Y
Lmln	55.4525	0.446472	0.0249142	0.0914564	N	44.8339	0.0630441	0.704931		N	56.7763	0.599106	0.00777782	0.0219816	Y
Lmnb1	138.847	0.257391	0.108468	0.261733	N	128.056	0.102596	0.460572	0.712802	N	160.163	0.650454	3.54e-05	0.000195025	Y
Lmnb2	445.744	1.44435	2.54e-28	8.52e-26	Y	277.107	0.533682	1.63e-05	0.00038976	Y	488.398	1.7223	3e-38	7.01e-36	Y
Lmod1	129.728	-0.173419	0.31651	0.531968	N	117.426	-0.340856	0.0240519	0.11835	N	101.516	-0.921591	1.53e-06	1.15e-05	Y
LOC106740	180.801	0.178966	0.197105	0.39204	N	185.237	0.263184	0.0375632	0.160113	N	207.087	0.56385	9e-05	0.000446308	Y
Lonrf1	294.625	0.110468	0.431158	0.637692	N	225.25	-0.53106	8.86e-05	0.0016029	Y	269.089	-0.0720159	0.615307	0.729816	N
Lpar2	292.604	-0.277498	0.0251287	0.0918855	N	276.859	-0.363066	0.00197209	0.0189364	N	256.141	-0.664185	2.89e-07	2.49e-06	Y
Lpar6	324.224	0.168791	0.175871	0.3618	N	352.352	0.4018	0.000206371	0.00316536	N	366.965	0.5383	1.26e-06	9.57e-06	Y
Lpcat4	112.33	0.276139	0.102256	0.251549	N	97.352	-0.0061557	0.967284	0.989481	N	127.837	0.638434	0.000278811	0.00122368	Y
Lrch1	739.199	-0.418	1.25e-05	0.000182415	N	781.236	-0.182508	0.0371224	0.158822	N	690.194	-0.593205	2.06e-10	3.17e-09	Y
Lrfn1	25.4765	0.612216	0.00598895	0.0303634	Y	15.4285	0.00720617	0.962546		N	22.8042	0.662088	0.0222477	0.053664	N
Lrp11	171.707	0.547069	0.000106995	0.00112811	Y	142.829	0.162187	0.228755	0.49057	N	165.329	0.539065	0.000575589	0.00231318	Y
Lrpprc	1232.63	0.375897	2.98e-05	0.00037966	N	1130.54	0.206504	0.00709312	0.0497373	N	1284.73	0.538987	4.8e-12	9.82e-11	Y
Lrrc16a	261.436	-0.368357	0.00630892	0.031564	N	266.812	-0.241641	0.0404942	0.16794	N	230.07	-0.765346	9.64e-09	1.13e-07	Y
Lrrc17	563.743	-0.243146	0.0160166	0.0653929	N	478.491	-0.685538	7.77e-12	1.16e-09	Y	465.911	-0.81758	1.34e-09	1.8e-08	Y
Lrrc29	87.6552	-0.0068103	0.970598	0.986187	N	80.3023	-0.129706	0.417945	0.679493	N	70.2215	-0.547208	0.0146257	0.0376116	Y
Lrrc40	500.647	0.503585	8.91e-06	0.00013547	Y	411.838	0.0742155	0.461567	0.713604	N	479.136	0.468207	1.48e-05	8.98e-05	N
Lrrc49	303.452	-0.363402	0.00255117	0.0156016	N	300.797	-0.31936	0.00346326	0.0291181	N	276.971	-0.618605	6.66e-07	5.38e-06	Y
Lrrc56	58.5045	-0.196661	0.304647	0.518497	N	51.6223	-0.367288	0.025687	0.123894	N	49.0923	-0.650902	0.00649835	0.0188868	Y
Lrrc59	1502.39	0.286485	0.00090614	0.00664834	N	1499.89	0.328079	1.16e-05	0.000288173	N	1632.34	0.551631	3.11e-12	6.58e-11	Y
Lrrc75b	108.972	-0.509492	0.00949414	0.0436807	Y	106.977	-0.431181	0.00811543	0.0547413	N	89.3696	-1.2275	1.9e-07	1.7e-06	Y
Lrrc8e	170.804	-0.348248	0.0129275	0.0557387	N	170.018	-0.279675	0.031712	0.142094	N	156.604	-0.575097	0.000492906	0.00202289	Y
Lrrcc1	380.75	-0.440587	0.000135577	0.00137841	N	385.832	-0.321978	0.00181331	0.0177867	N	345.174	-0.721171	7.86e-09	9.27e-08	Y
Lrrfip1	1033.87	0.282569	0.0128167	0.0553237	N	980.486	0.196116	0.0388821	0.16352	N	1150.41	0.603691	7.7e-09	9.11e-08	Y
Lrrk2	850.594	-0.465143	2.96e-06	5.35e-05	N	891.368	-0.24986	0.00361361	0.0300245	N	765.222	-0.782016	4.95e-15	1.56e-13	Y
Lrsam1	522.74	-0.332946	0.000891637	0.00656307	N	523.501	-0.258437	0.0062651	0.0452331	N	455.494	-0.73958	1.96e-10	3.04e-09	Y
Lrtm1	39.4816	-0.0845076	0.696775	0.834298	N	33.7258	-0.285667	0.0900181		N	30.6006	-0.700933	0.0093234	0.025699	Y
Lsg1	572.758	0.424169	7.17e-05	0.000798531	N	529.154	0.274487	0.00340904	0.0287546	N	622.94	0.686439	3.95e-12	8.19e-11	Y
Lsm11	311.497	0.46291	0.000131468	0.00135111	N	242.579	-0.104827	0.378286	0.646075	N	316.068	0.560245	1.3e-05	7.97e-05	Y
Lsm12	320.149	0.343999	0.00414797	0.0227982	N	303.237	0.246427	0.0269755	0.127871	N	345.767	0.587674	1.28e-06	9.73e-06	Y
Lsm2	193.796	0.334441	0.0142791	0.0601317	N	187.83	0.287159	0.0232304	0.115735	N	204.155	0.525642	0.000212498	0.0009623	Y
Lsm4	240.095	0.54519	2.65e-05	0.000340926	Y	206.595	0.226256	0.0717003	0.242116	N	232.22	0.541383	5.6e-05	0.000293974	Y
Lsm6	411.68	0.468896	5.22e-05	0.000608467	N	376.334	0.291855	0.00472644	0.0369509	N	450.775	0.74051	1.16e-10	1.9e-09	Y
Lsm7	299.869	0.626114	4.1e-07	9.31e-06	Y	237.47	0.123311	0.314013	0.587533	N	305.243	0.743153	2.34e-09	3.05e-08	Y
Lsmem2	55.9194	1.53015	4.03e-14	3.4e-12	Y	22.3954	0.139434	0.396291		N	53.1442	1.68219	2.32e-11	4.32e-10	Y
Lsp1	289.316	-0.550197	1.24e-05	0.000180506	Y	344.456	0.0163883	0.899019	0.963099	N	289.629	-0.498149	7.55e-05	0.000382685	N
Lsr	72.7876	-0.234049	0.209319	0.408695	N	72.0994	-0.178113	0.264733	0.532925	N	64.7158	-0.543761	0.0132567	0.0346008	Y
Lss	552.399	0.447553	2.63e-05	0.000339964	N	557.093	0.49741	1.52e-07	7.19e-06	N	609.369	0.734996	2.09e-11	3.94e-10	Y
Ltv1	327.65	0.329911	0.0110459	0.0495193	N	352.189	0.517432	2.24e-06	7.17e-05	Y	381.152	0.747079	3.7e-10	5.42e-09	Y
Lurap1	141.845	-0.167866	0.271038	0.482311	N	129.572	-0.329597	0.0190314	0.101153	N	120.293	-0.625929	0.000312823	0.00135284	Y
Ly6e	795.017	0.511131	8.04e-08	2.16e-06	Y	640.841	0.0205696	0.817892	0.927399	N	789.107	0.555234	3.04e-08	3.21e-07	Y
Lyar	187.992	0.744549	4.13e-06	6.99e-05	Y	174.688	0.587083	2.84e-05	0.000639008	Y	252.239	1.43546	5.87e-22	4.18e-20	Y
Lynx1	496.454	-0.576419	3.16e-06	5.65e-05	Y	517.242	-0.355859	0.00210218	0.0199243	N	447.483	-0.903989	8.21e-12	1.63e-10	Y
Lyrm4	188.046	0.21128	0.145678	0.320391	N	244.053	0.778918	1.02e-10	1.14e-08	Y	250.554	0.927087	8.29e-12	1.64e-10	Y
Lyrm9	107.002	1.43321	1.54e-16	1.85e-14	Y	49.8592	0.0723941	0.661206		N	123.057	1.85379	5.22e-24	4.68e-22	Y
Macrod2	49.1203	0.353739	0.0896019	0.22959	N	36.152	-0.124295	0.460383		N	55.2503	0.684594	0.00518745	0.0155774	Y
Mafb	117.759	-0.349198	0.115299	0.27318	N	103.218	-0.718217	1.69e-05	0.000401267	Y	91.1772	-1.09743	0.000357883	0.00152272	Y
Maff	174.249	-0.708882	1.51e-05	0.000213716	Y	343.856	0.934732	1.93e-15	5.76e-13	Y	248.35	0.305366	0.0888261	0.167283	N
Magohb	31.3683	0.228901	0.288235	0.501012	N	35.255	0.360792	0.0321989		N	37.1813	0.648577	0.011376	0.0303775	Y
Mak16	521.552	0.497854	3.72e-05	0.000454759	N	526.79	0.546371	1.47e-07	6.97e-06	Y	603.921	0.894942	4.45e-15	1.41e-13	Y
Maml3	296.329	-0.475425	9.18e-05	0.000987461	N	298.226	-0.363299	0.00300924	0.0261563	N	252.057	-1.0252	1.45e-14	4.27e-13	Y
Man1a	211.26	0.569177	3.09e-05	0.000390546	Y	172.702	0.141345	0.278688	0.550439	N	223.068	0.764789	3.39e-08	3.55e-07	Y
Man1c1	489.452	-0.345478	0.00111006	0.00789764	N	465.907	-0.420149	3.83e-05	0.000805922	N	425.705	-0.762937	1.05e-09	1.43e-08	Y
Map1a	1293.93	-0.454859	0.0413686	0.13221	N	1501.89	-0.113515	0.491276	0.73625	N	1089.7	-1.13096	7.33e-05	0.000372611	Y
Map2	718.474	-0.503514	1.2e-05	0.000176184	Y	811.342	-0.0773279	0.39074	0.655888	N	697.334	-0.553938	7.43e-07	5.93e-06	Y
Map2k3os	119.097	0.510083	0.00232212	0.0145046	Y	122.286	0.554671	8.74e-05	0.00158617	Y	141.865	0.960589	4.23e-08	4.35e-07	Y
Map2k6	86.8946	0.71012	7.79e-05	0.000856522	Y	44.237	-0.603794	0.000293334		N	64.2465	0.172476	0.415805	0.551812	N
Map3k6	15.7025	0.627922	0.00457801		N	8.46178	0.0184418	0.893393		N	20.5306	1.24482	2.97e-05	0.000166297	Y
Map4k2	205.724	-0.665811	1.3e-05	0.000188429	Y	217.236	-0.417665	0.000707105	0.00843694	N	191.764	-0.889359	1.94e-07	1.73e-06	Y
Map9	292.684	0.868012	3.95e-10	1.79e-08	Y	212.996	0.216373	0.0807949	0.261398	N	303.045	1.03303	5.83e-14	1.57e-12	Y
Mapk3	804.459	-0.418417	1.36e-05	0.000194961	N	834.85	-0.236302	0.00517213	0.0391781	N	737.346	-0.651114	1.37e-08	1.57e-07	Y
Mapre3	177.177	-0.362245	0.0398189	0.128447	N	200.042	-0.00518568	0.973271	0.991248	N	159.151	-0.687059	0.000262809	0.00116418	Y
March10	27.1442	-0.603963	0.00666736	0.0328948	Y	26.255	-0.518702	0.00191833		N	22.4908	-1.27429	2.3e-05	0.000132598	Y
Mark4	78.707	-0.232137	0.214922	0.415504	N	83.7964	-0.0323211	0.839175	0.935465	N	68.6772	-0.597284	0.00706876	0.0202595	Y
Mars	865.113	0.147447	0.102581	0.251851	N	988.983	0.51604	2.28e-10	2.34e-08	Y	1011.04	0.594035	1.01e-11	1.98e-10	Y
Mars2	364.056	1.58448	2.1e-37	1.71e-34	Y	212.628	0.55077	6.64e-06	0.000179395	Y	438.631	2.01579	1.28e-57	1.05e-54	Y
Mast4	878.466	-0.348943	0.0683472	0.188992	N	946.037	-0.0971144	0.553351	0.779678	N	753.607	-0.923244	7.62e-14	2.01e-12	Y
Mat2a	2031.38	0.463826	3.32e-09	1.28e-07	N	1947.76	0.404647	1.53e-08	1.05e-06	N	2210.1	0.723128	2.77e-26	2.98e-24	Y
Mb21d1	112.671	0.683063	0.000120172	0.00125197	Y	94.8111	0.353433	0.0185915	0.0994204	N	138.645	1.18912	5.15e-10	7.33e-09	Y
Mbd4	196.707	-0.241999	0.0740747	0.200831	N	172.005	-0.54474	2.96e-05	0.000660228	Y	165.303	-0.750476	8.79e-06	5.61e-05	Y
Mboat7	787.368	-0.384721	6.16e-05	0.000699066	N	865.616	-0.04196	0.62576	0.824794	N	740.468	-0.530137	3.1e-09	3.96e-08	Y
Mc5r	17.7629	-0.534311	0.0157235		N	19.858	-0.232674	0.143428		N	15.8672	-0.997117	0.00112713	0.00417617	Y
Mcm10	69.5286	0.980332	1.89e-07	4.63e-06	Y	39.7321	-0.00476623	0.977382		N	85.6692	1.45614	7.71e-11	1.31e-09	Y
Mcm2	690.608	0.421835	0.000320076	0.00285189	N	594.811	0.101025	0.355284	0.62596	N	746.516	0.670076	5.77e-09	7.01e-08	Y
Mcm3	362.728	0.746441	1.1e-08	3.67e-07	Y	299.049	0.34374	0.00529914	0.0398806	N	411.934	1.07744	1.75e-13	4.38e-12	Y
Mcm5	265.499	1.07355	5.83e-14	4.85e-12	Y	177.765	0.267233	0.0536662	0.199223	N	315.314	1.25765	6.56e-07	5.31e-06	Y
Mcm6	482.775	0.605679	5.79e-08	1.62e-06	Y	388.885	0.132807	0.218023	0.475749	N	493.487	0.718118	7.67e-09	9.09e-08	Y
Mcm8	43.7054	0.641286	0.0022084	0.0138781	Y	31.7718	0.11321	0.501566		N	42.9561	0.756529	0.00271114	0.0089101	Y
Mcph1	403.159	0.517812	3.36e-06	5.95e-05	Y	323.767	0.0271078	0.798807	0.917109	N	412.934	0.636541	7.2e-08	6.99e-07	Y
Mdga1	16.452	-0.423836	0.0533579		N	18.5305	-0.176548	0.267626		N	13.9924	-0.966343	0.00172854	0.00602775	Y
Mdn1	3204.11	0.520866	8.02e-10	3.51e-08	Y	3314.54	0.635918	5.46e-18	2.6e-15	Y	3479.64	0.772949	1.3e-23	1.11e-21	Y
Me2	239.953	0.531176	6.4e-05	0.000722714	Y	207.273	0.225847	0.0638128	0.223529	N	265.126	0.820218	3.66e-09	4.58e-08	Y
Mecr	122.998	0.899358	9.46e-08	2.51e-06	Y	89.9888	0.289488	0.0594856	0.213601	N	133.93	1.18609	1.8e-11	3.45e-10	Y
Med12l	376.03	-0.116071	0.328805	0.545151	N	345.447	-0.286879	0.0108726	0.0679195	N	322.423	-0.533786	8.65e-05	0.000430101	Y
Medag	837.255	-0.620548	3.03e-11	1.62e-09	Y	1115.5	0.271931	0.00132861	0.0138769	N	845.381	-0.529246	5.32e-10	7.55e-09	Y
Megf11	79.2164	-0.107782	0.583534	0.759308	N	79.3289	-0.0526472	0.738457	0.887878	N	64.3064	-0.67025	0.00218376	0.00737844	Y
Memo1	372.026	0.343399	0.00299135	0.0177409	N	377.291	0.408152	8.97e-05	0.00161997	N	405.912	0.616791	1.74e-08	1.95e-07	Y
Mertk	100.888	-0.52538	0.00243679	0.0150569	Y	103.197	-0.366086	0.0131577	0.0774816	N	78.5361	-1.44261	2.41e-10	3.65e-09	Y
Metap1	981.008	0.366751	6.53e-05	0.000735332	N	949.807	0.330296	5.15e-05	0.00102417	N	1016.18	0.515406	7.75e-10	1.08e-08	Y
Metrn	267.564	1.09043	1.69e-17	2.26e-15	Y	164.487	0.0759762	0.566864	0.7899	N	257.828	1.10544	2.6e-15	8.51e-14	Y
Mettl1	138.511	0.329278	0.0329416	0.111805	N	137.822	0.326859	0.0199334	0.104307	N	145.255	0.511008	0.00174152	0.0060696	Y
Mettl13	684.494	0.646862	2.64e-10	1.23e-08	Y	537.958	0.113114	0.238985	0.502833	N	685.723	0.720735	8.78e-15	2.65e-13	Y
Mettl16	618.973	0.422201	4.64e-05	0.000548767	N	540.025	0.129106	0.190339	0.439981	N	671.272	0.673907	1.96e-10	3.04e-09	Y
Mettl8	329.387	0.575621	1.34e-06	2.66e-05	Y	273.008	0.171728	0.128405	0.349394	N	329.258	0.646019	2.91e-08	3.09e-07	Y
Mex3b	126.928	-0.472825	0.00227337	0.0142628	N	124.158	-0.431892	0.00234573	0.021632	N	110.762	-0.911317	3.23e-07	2.77e-06	Y
Mfap3l	187.792	-0.339299	0.0222308	0.0839607	N	377.899	1.20496	4.32e-26	4.53e-23	Y	267.359	0.602715	7.9e-05	0.000398237	Y
Mfsd12	230.21	0.481847	0.000192885	0.00187245	N	181.58	-0.0395977	0.755762	0.895325	N	225.888	0.510438	0.000199459	0.000906897	Y
Mfsd7b	367.946	0.414439	0.00165024	0.010957	N	332.51	0.216717	0.0527581	0.197115	N	388.503	0.611773	2.7e-06	1.92e-05	Y
Mgat4a	104.942	-0.460143	0.00551517	0.0284684	N	112.455	-0.198203	0.16634	0.408481	N	98.412	-0.645894	0.000532342	0.00216111	Y
Mgat5	207.024	-0.353675	0.0100711	0.0457801	N	190.551	-0.514138	4.49e-05	0.000916395	Y	175.205	-0.871537	1.01e-07	9.55e-07	Y
Mgst3	73.0256	-0.278671	0.136241	0.305931	N	75.498	-0.131783	0.408786	0.671861	N	60.6863	-0.832401	0.000149397	0.000699823	Y
Mical1	494.833	-0.573433	5.35e-08	1.51e-06	Y	511.228	-0.385598	4.95e-05	0.000993245	N	455.813	-0.814591	3.73e-15	1.2e-13	Y
Mical2	919.57	-0.52877	4.03e-06	6.84e-05	Y	1424.69	0.652567	1.51e-11	2.08e-09	Y	1188.38	0.262988	0.025217	0.0595235	N
Mif	244.755	0.428892	0.00076008	0.00576618	N	231.82	0.329544	0.00534032	0.0401442	N	254.469	0.58883	6.04e-06	3.99e-05	Y
Mina	92.546	0.932366	7.11e-08	1.95e-06	Y	78.1482	0.554958	0.000419841	0.0055608	Y	107.688	1.33715	1.42e-12	3.16e-11	Y
Mipep	100.754	0.830364	1.79e-06	3.45e-05	Y	65.4991	0.0062194	0.968824	0.990063	N	93.371	0.803464	2.34e-05	0.000134291	Y
Mipol1	145.734	0.350249	0.0201569	0.077702	N	126.716	0.0653257	0.641905	0.836809	N	152.884	0.534174	0.000714564	0.00279465	Y
Mir101a	85.323	-0.196066	0.285664	0.497988	N	75.637	-0.399979	0.0114557	0.0705525	N	69.4389	-0.789354	0.000282545	0.00123613	Y
Mir15a	15.3738	-0.197839	0.372542		N	13.2463	-0.22159	0.129766		N	11.8328	-0.73771	0.0169882	0.04279	Y
Mir17hg	234.947	1.1331	2.22e-15	2.22e-13	Y	188.326	0.70276	3.08e-08	1.89e-06	Y	286.056	1.61472	2.57e-31	4.3e-29	Y
Mir19a	10.583	0.462891	0.0309331		N	9.69378	0.266655	0.0608677		N	13.6588	1.00854	0.00103199	0.00386646	Y
Mir22hg	470.911	-0.676605	7.53e-10	3.33e-08	Y	648.773	0.303597	0.000919747	0.0103494	N	507.92	-0.367089	0.000410635	0.00172175	N
Mir351	14.3052	-0.103156	0.639694		N	11.4076	-0.238795	0.100574		N	10.1285	-0.741034	0.0165854	0.0418691	Y
Mitf	184.262	-0.562622	0.000413378	0.00353123	Y	177.021	-0.597392	6.81e-06	0.000182952	Y	160.138	-1.06318	3.65e-10	5.37e-09	Y
Mkl2	1156.67	-0.259853	0.0249006	0.0914564	N	1197.69	-0.0990942	0.354694	0.625549	N	1054.18	-0.507531	4.82e-07	4e-06	Y
Mknk2	1174.51	-0.207239	0.0114233	0.0506726	N	1032.41	-0.542276	4.19e-11	5.42e-09	Y	1029.6	-0.573433	6.27e-12	1.27e-10	Y
Mlh1	326.097	0.498928	3.08e-05	0.000389409	N	277.015	0.147925	0.195154	0.446789	N	320.103	0.522286	3.46e-05	0.000191178	Y
Mllt11	444.41	0.31635	0.00341168	0.0195811	N	441.91	0.337471	0.000647551	0.00783342	N	489.851	0.609329	3.01e-08	3.19e-07	Y
Mmachc	190.524	0.479831	0.00120607	0.00845143	N	167.186	0.215499	0.0983092	0.295097	N	200.298	0.671753	2.76e-06	1.96e-05	Y
Mmp13	63.2176	-0.54549	0.0112648	0.0502044	N	53.6218	-0.716331	2.06e-05	0.00048009	Y	53.0725	-1.1977	8.82e-06	5.62e-05	Y
Mmp19	492.635	-0.366579	0.00069108	0.00531712	N	520.19	-0.140243	0.143252	0.373171	N	460.865	-0.530426	9.83e-07	7.62e-06	Y
Mmp28	209.031	-0.53175	0.000436321	0.00368849	Y	239.047	-0.0901864	0.496867	0.740153	N	184.054	-0.970088	2.42e-09	3.13e-08	Y
Mmrn2	32.5914	-0.301226	0.163455	0.345381	N	28.8684	-0.409359	0.0149382		N	25.9568	-0.962812	0.000579931	0.00232761	Y
Mms22l	94.095	0.495371	0.00497271	0.0262681	N	69.4103	-0.0997073	0.532567	0.765007	N	98.7017	0.677844	0.000839455	0.0032236	Y
Mn1	1129.41	-0.312346	0.137822	0.308738	N	1187.06	-0.134115	0.422872	0.684489	N	973.153	-0.796655	0.000539439	0.00218491	Y
Mogs	1655.12	0.522379	1.96e-09	8.01e-08	Y	1352.03	0.0641217	0.417678	0.679441	N	1688.43	0.632213	2.01e-15	6.7e-14	Y
Mok	45.9418	-0.181232	0.372826	0.587708	N	45.3403	-0.132195	0.428042		N	38.7936	-0.598365	0.0199375	0.0489064	Y
Mospd1	181.981	-0.506811	0.000542468	0.00438713	Y	185.571	-0.352715	0.00822908	0.0551553	N	153.151	-1.08006	3.53e-09	4.45e-08	Y
Mov10	711.589	-0.19531	0.0475749	0.145902	N	664.231	-0.328913	0.000437799	0.00571157	N	629.978	-0.521873	2.75e-07	2.39e-06	Y
Mphosph10	398.61	1.05881	1.23e-15	1.28e-13	Y	334.023	0.716537	8.42e-10	7.41e-08	Y	485.124	1.55328	1.46e-44	5.49e-42	Y
Mphosph6	131.14	0.402132	0.00929381	0.0429151	N	115.907	0.154156	0.28446	0.55737	N	140.869	0.638791	0.000135781	0.00064162	Y
Mpp2	51.1604	-0.795325	8.14e-05	0.000891855	Y	54.7093	-0.46103	0.00494416	0.0379729	N	44.9922	-1.28867	7.55e-07	6.01e-06	Y
Mpp6	278.191	1.67866	8.84e-34	4.79e-31	Y	182.054	0.888899	9.72e-12	1.39e-09	Y	329.997	2.10214	4.49e-50	2.53e-47	Y
Mpped2	72.5921	-0.256651	0.200913	0.397325	N	68.8619	-0.276497	0.0955279	0.289569	N	59.5255	-0.834955	0.00057784	0.00232073	Y
Mpv17l2	230.089	0.466521	0.000650593	0.00505342	N	190.485	0.0636465	0.614708	0.820329	N	239.752	0.636041	2.92e-06	2.07e-05	Y
Mr1	190.081	-0.578606	3.94e-05	0.000477789	Y	194.245	-0.415739	0.00122106	0.0129966	N	167.963	-0.976832	1.95e-08	2.16e-07	Y
Mre11a	316.17	0.532877	2.42e-05	0.000316163	Y	246.128	-0.0231994	0.843429	0.937442	N	310.007	0.56023	5.34e-06	3.58e-05	Y
Mrgpre	70.0424	-0.61999	0.00202803	0.0129956	Y	72.4943	-0.38746	0.0192275	0.101937	N	64.0527	-0.94405	9.11e-05	0.000451322	Y
Mrgprf	320.859	-0.597993	4.33e-06	7.26e-05	Y	322.97	-0.47912	8.03e-05	0.00146877	N	250.627	-1.62775	9.8e-29	1.29e-26	Y
Mri1	317.567	0.566123	1.45e-06	2.83e-05	Y	268.307	0.20487	0.071679	0.242116	N	322.018	0.666485	1.45e-08	1.65e-07	Y
Mroh1	902.379	-0.425744	5.29e-05	0.000614929	N	896.377	-0.375571	3e-05	0.000669276	N	833.464	-0.64295	1.14e-10	1.87e-09	Y
Mrpl12	388.039	0.387974	0.0033351	0.0192295	N	359.851	0.254427	0.0252816	0.122548	N	435.399	0.729036	4.45e-09	5.49e-08	Y
Mrpl15	360.016	0.436505	0.000135147	0.0013775	N	308.739	0.1047	0.340414	0.613271	N	376.743	0.608478	2.18e-07	1.93e-06	Y
Mrpl16	317.437	0.628884	9.08e-08	2.42e-06	Y	274.22	0.323829	0.00442052	0.0350273	N	356.407	0.951473	1.37e-15	4.68e-14	Y
Mrpl19	389.183	0.335741	0.00603258	0.0305167	N	359.27	0.180049	0.102922	0.303637	N	435.009	0.664315	2.26e-09	2.96e-08	Y
Mrpl22	195.324	0.833497	6.25e-09	2.24e-07	Y	150.796	0.306296	0.0212417	0.108695	N	217.52	1.14896	4.98e-16	1.82e-14	Y
Mrpl36	394.895	0.485736	2.47e-05	0.000321905	N	358.971	0.297749	0.00463865	0.0364824	N	426.159	0.729018	8.59e-11	1.44e-09	Y
Mrpl42	251.619	0.461701	0.000563576	0.00451296	N	208.346	0.0572658	0.656579	0.845804	N	255.318	0.570369	1.93e-05	0.000112995	Y
Mrpl50	647.367	0.443011	1.66e-05	0.000230917	N	573.99	0.192645	0.0361079	0.156373	N	686.395	0.643906	1.64e-10	2.58e-09	Y
Mrpl55	150.755	0.295	0.0459565	0.142242	N	137.555	0.115674	0.395553	0.660053	N	160.209	0.506015	0.00109957	0.00408996	Y
Mrpl57	278.606	0.581575	6.9e-06	0.000108634	Y	252.246	0.383654	0.00099184	0.0109374	N	282.417	0.687697	1.63e-07	1.48e-06	Y
Mrps10	235.864	0.338894	0.00865556	0.04051	N	215.337	0.156856	0.202869	0.457437	N	250.859	0.552557	1.96e-05	0.000114469	Y
Mrps12	155.998	0.234007	0.120392	0.281153	N	154.573	0.237268	0.0749512	0.247995	N	170.473	0.508181	0.000938278	0.00355621	Y
Mrps17	568.816	0.414151	0.000130457	0.00134314	N	527.979	0.27504	0.00511688	0.0388904	N	586.255	0.553159	1.31e-07	1.2e-06	Y
Mrps2	714.783	0.526171	1.35e-06	2.68e-05	Y	621.566	0.234442	0.0146859	0.0840248	N	776.856	0.784386	1.05e-15	3.66e-14	Y
Mrps22	235.671	0.50279	0.000179856	0.00176402	Y	210.345	0.275137	0.0245795	0.119991	N	250.237	0.718086	2.61e-08	2.81e-07	Y
Mrps25	356.369	0.435995	0.00020392	0.0019645	N	311.066	0.144798	0.208205	0.464075	N	373.178	0.61064	6.82e-08	6.68e-07	Y
Mrps26	461.054	0.461638	1.66e-05	0.000230917	N	402.056	0.170936	0.0950231	0.288875	N	487.933	0.660835	2.72e-10	4.06e-09	Y
Mrps27	223.263	0.361586	0.0061867	0.0311058	N	201.195	0.153256	0.213266	0.470573	N	241.645	0.615848	4.23e-06	2.91e-05	Y
Mrps30	405.9	0.511147	3.42e-06	6.03e-05	Y	346.841	0.170713	0.110629	0.318502	N	417.192	0.639046	1.45e-08	1.65e-07	Y
Mrto4	367.718	0.664965	4.87e-09	1.77e-07	Y	334.91	0.479288	7.87e-06	0.000206503	N	406.317	0.951503	2.11e-16	8.04e-15	Y
Msmo1	503.754	0.179623	0.126822	0.291325	N	669.152	0.848503	6.16e-19	3.39e-16	Y	630.042	0.768328	1.01e-10	1.67e-09	Y
Msx1	37.6746	0.495173	0.018708	0.073458	N	30.4321	0.127154	0.450059		N	37.8249	0.617361	0.0183639	0.0456702	Y
Mta3	440.005	-0.310742	0.00401867	0.0222761	N	427.199	-0.330688	0.000766106	0.00896729	N	405.818	-0.515542	1.48e-05	8.99e-05	Y
Mtap	1311.22	0.369509	2.1e-05	0.000282481	N	1254.86	0.305571	7.17e-05	0.00134318	N	1407.77	0.602002	8.19e-14	2.15e-12	Y
Mtcl1	204.687	-0.58282	7.22e-05	0.00080341	Y	257.049	0.0985894	0.426219	0.686935	N	210.443	-0.458746	0.00444562	0.0136373	N
Mterf4	578.775	-0.158334	0.17231	0.356875	N	536.701	-0.313915	0.00120937	0.0129037	N	509.411	-0.501588	8.24e-06	5.27e-05	Y
Mtg1	126.317	0.71557	1.89e-05	0.000256854	Y	94.0938	0.132518	0.375934	0.644121	N	124.252	0.791454	4.47e-06	3.05e-05	Y
Mthfd1	748.881	0.926163	3.22e-19	5.03e-17	Y	619.434	0.545982	2.92e-09	2.39e-07	Y	823.321	1.19466	1.04e-33	2.02e-31	Y
Mthfd1l	476.169	1.7208	7.23e-41	7.48e-38	Y	288.054	0.809443	1.34e-12	2.58e-10	Y	582.831	2.1924	1.91e-68	2.96e-65	Y
Mthfd2	330.948	0.714343	3.38e-08	1.02e-06	Y	450.822	1.31921	8.72e-37	3.05e-33	Y	569.986	1.85946	1.23e-63	1.39e-60	Y
Mthfs	55.3145	-0.118602	0.549281	0.73377	N	48.319	-0.330535	0.045668		N	44.5632	-0.694185	0.00411754	0.0127637	Y
Mtmr10	404.109	-0.524984	3.22e-05	0.000403106	Y	660.769	0.755698	2.74e-14	6.84e-12	Y	501.319	0.153102	0.153515	0.258959	N
Mtmr11	451.349	-0.59281	2.92e-08	8.97e-07	Y	447.729	-0.529233	1.18e-07	5.86e-06	Y	390.527	-1.09152	9.12e-20	5.21e-18	Y
Mtrr	452.037	1.07418	6.71e-23	1.53e-20	Y	317.61	0.336701	0.00198221	0.0190161	N	470.165	1.23193	2.82e-30	4.32e-28	Y
Mtss1l	1123.21	-0.291046	0.176321	0.362087	N	1071.47	-0.250168	0.135754	0.361413	N	927.724	-0.908054	0.000223749	0.00100626	Y
Mturn	121.244	-0.690045	2.83e-05	0.000360759	Y	124.599	-0.50258	0.000377746	0.00513931	Y	109.339	-1.06432	2.53e-08	2.72e-07	Y
Muc1	29.0659	-0.113355	0.602029	0.772289	N	23.603	-0.357763	0.0316418		N	21.8248	-0.806818	0.00530505	0.0158606	Y
Murc	72.8776	-0.497612	0.00751397	0.0362057	N	75.2541	-0.299979	0.0598991	0.214678	N	67.2338	-0.74099	0.00071067	0.00278558	Y
Mustn1	272.857	-0.456236	0.00174072	0.0114642	N	302.054	-0.1086	0.360426	0.630565	N	259.863	-0.586268	2.81e-05	0.000158493	Y
Mvd	227.616	-0.0331423	0.802248	0.896663	N	289.102	0.553521	1.56e-06	5.24e-05	Y	249.853	0.266156	0.0567949	0.115814	N
Mvk	301.763	0.34017	0.0071998	0.0349314	N	295.224	0.321193	0.00382446	0.0313253	N	327.382	0.596539	3.54e-06	2.47e-05	Y
Mxd1	593.807	-0.280565	0.0054833	0.0283681	N	560.187	-0.387695	3.42e-05	0.000736506	N	506.324	-0.758992	2.87e-11	5.27e-10	Y
Mybl2	74.0104	1.16445	1.92e-09	7.89e-08	Y	38.1649	0.0558622	0.740064		N	83.484	1.51277	8.77e-11	1.46e-09	Y
Myc	375.886	-1.01769	1.57e-12	1.06e-10	Y	682.679	0.640143	1.02e-07	5.19e-06	Y	457.33	-0.306203	0.0159287	0.0404668	N
Myo19	323.557	0.847474	7.08e-13	5.17e-11	Y	283.589	0.572678	7.02e-07	2.63e-05	Y	378.336	1.22794	9.27e-20	5.24e-18	Y
Myo1d	1526.79	-0.333326	0.000307418	0.00274986	N	1445.82	-0.426357	5.48e-06	0.000152639	N	1301.89	-0.829509	3.37e-17	1.46e-15	Y
Mzt1	751.487	0.345722	0.000468956	0.00391783	N	692.03	0.184891	0.0406179	0.16832	N	798.247	0.555853	4.49e-10	6.5e-09	Y
N4bp2l1	362.026	-0.404448	0.000532751	0.00433317	N	357.186	-0.365262	0.000565768	0.00698937	N	322.39	-0.740443	3.77e-08	3.92e-07	Y
N4bp3	416.044	-0.311926	0.00651695	0.0323867	N	431.685	-0.139188	0.18195	0.42905	N	384.718	-0.506306	6.84e-05	0.000350828	Y
N6amt2	164.59	0.49398	0.00059497	0.00472779	N	141.252	0.17402	0.20809	0.464016	N	175.448	0.710093	3.45e-06	2.41e-05	Y
Naa10	505.713	0.571548	3.8e-08	1.14e-06	Y	393.104	0.00144	0.989075	0.996591	N	500.368	0.615691	2.34e-09	3.05e-08	Y
Naa16	170.346	0.420104	0.00921824	0.04267	N	157.821	0.275505	0.0437792	0.176143	N	183.314	0.667876	1.77e-05	0.000104476	Y
Naa25	736.171	0.373021	0.000156379	0.00156064	N	706.078	0.312856	0.000337318	0.00471165	N	797.729	0.626756	2.3e-11	4.29e-10	Y
Naa50	1083.57	0.345976	0.0011337	0.00803324	N	1089.29	0.397028	1.2e-05	0.000295798	N	1188.63	0.631938	3.26e-12	6.9e-11	Y
Naaa	202.359	-0.441588	0.000875716	0.00646259	N	202.907	-0.34644	0.00491631	0.03787	N	193.853	-0.529529	0.00031638	0.00136536	Y
Naaladl1	21.7738	0.892881	6.14e-05		N	10.5269	0.0563232	0.69816		N	22.6433	1.22241	2.92e-05	0.000163771	Y
Nabp1	132.238	-0.534839	0.000700915	0.00537463	Y	159.179	0.0247377	0.854184	0.941714	N	133.506	-0.477586	0.00456397	0.0139383	N
Nabp2	287.192	0.420023	0.00159103	0.0106321	N	234.892	-0.016058	0.895982	0.961909	N	291.846	0.530302	7.65e-05	0.00038665	Y
Nacad	157.311	-0.383801	0.0178255	0.0708099	N	157.612	-0.297733	0.0365117	0.157174	N	141.257	-0.706848	6.87e-05	0.000351932	Y
Nadsyn1	82.7709	-0.372663	0.0370652	0.122337	N	79.164	-0.373802	0.0173006	0.0942002	N	75.0196	-0.643278	0.00233006	0.00780043	Y
Naf1	238.162	0.69187	5.22e-05	0.000608467	Y	219.754	0.280868	0.0893063	0.278031	N	250.786	0.919232	6.92e-08	6.75e-07	Y
Nagk	218.592	-0.466084	0.000599509	0.00475722	N	225.382	-0.29539	0.0142154	0.0819504	N	195.166	-0.809808	1.05e-07	9.83e-07	Y
Naip2	42.9744	-0.286588	0.170049	0.3538	N	40.8539	-0.286695	0.0872472		N	38.2489	-0.596928	0.0180542	0.0450355	Y
Narf	951.122	-0.209372	0.0157668	0.0646649	N	917.007	-0.250794	0.00449282	0.0354685	N	795.982	-0.738494	4.48e-12	9.2e-11	Y
Nars2	159.022	0.76447	5.06e-07	1.11e-05	Y	123.306	0.244761	0.0858221	0.272199	N	170.659	0.996727	2.3e-09	3.01e-08	Y
Nasp	386.748	0.260503	0.0375902	0.123532	N	366.776	0.165801	0.160341	0.398553	N	419.279	0.517313	2.76e-05	0.000155998	Y
Nat10	658.625	0.560593	2.91e-08	8.96e-07	Y	616.493	0.44136	1.25e-06	4.3e-05	N	723.427	0.835159	1.07e-16	4.32e-15	Y
Nat8l	17.4005	0.687568	0.00203999		N	9.58529	0.0334688	0.815263		N	17.1144	0.888976	0.00312776	0.0100683	Y
Natd1	869.858	-0.45411	6.35e-07	1.38e-05	N	900.28	-0.274354	0.000791352	0.00920111	N	794.852	-0.705971	5.95e-13	1.39e-11	Y
Nav2	80.6276	-0.501627	0.0128422	0.0554057	N	135.88	0.540809	0.000744673	0.00879325	Y	84.3278	-0.380082	0.110238	0.198843	N
Nav3	84.599	1.82718	2.66e-19	4.27e-17	Y	26.2019	0.155058	0.350775		N	95.501	2.37121	1.83e-24	1.77e-22	Y
Ncald	225.564	-0.660663	1.67e-06	3.25e-05	Y	278.26	0.0105406	0.927006	0.973609	N	209.891	-0.90297	7.91e-11	1.34e-09	Y
Ncam1	805.004	-0.478658	9.2e-06	0.000138599	N	780.73	-0.495718	5.24e-07	2.05e-05	N	728.626	-0.768256	4.94e-10	7.08e-09	Y
Ncbp1	679.351	0.449131	9.04e-06	0.000136513	N	645.942	0.365841	5.6e-05	0.00108769	N	730.555	0.681056	5.51e-12	1.12e-10	Y
Ncl	2396.49	0.889104	8.77e-20	1.45e-17	Y	1907.44	0.411064	1.33e-05	0.000321783	N	2475.24	1.02892	3.75e-29	5.28e-27	Y
Ncln	1286.34	0.458256	7.6e-08	2.06e-06	N	1128.6	0.179201	0.0228057	0.114422	N	1301.34	0.5482	7.77e-12	1.55e-10	Y
Ndc1	310.599	0.543887	1.53e-05	0.000215692	Y	270.525	0.257917	0.0241629	0.118662	N	319.512	0.681744	2.78e-08	2.97e-07	Y
Ndnf	388.091	-0.519773	6.07e-05	0.00069033	Y	425.085	-0.180833	0.0885761	0.276842	N	361.093	-0.717936	1.34e-06	1.01e-05	Y
Ndrg4	306.045	-0.888325	2.44e-12	1.55e-10	Y	323.827	-0.591621	3.32e-08	2.01e-06	Y	271.361	-1.36938	9.66e-23	7.72e-21	Y
Ndufab1	128.795	0.351654	0.0310553	0.10742	N	114.824	0.118512	0.424788	0.685912	N	142.645	0.656456	8.37e-05	0.000417717	Y
Ndufaf3	219.168	-0.435289	0.000993676	0.00717501	N	226.028	-0.263731	0.0301984	0.137487	N	198.712	-0.715346	1.08e-06	8.33e-06	Y
Ndufaf4	378.997	1.0492	1.27e-16	1.55e-14	Y	352.972	0.919596	2.61e-17	1.01e-14	Y	497.982	1.66387	2.01e-43	6.71e-41	Y
Ndufaf6	75.2478	0.776486	3.33e-05	0.00041409	Y	52.2538	0.102578	0.53481	0.766544	N	73.1159	0.843611	0.000111482	0.00054167	Y
Nedd1	421.87	0.431145	0.000413038	0.00353098	N	362.701	0.109749	0.305078	0.579299	N	443.232	0.616812	2.11e-08	2.32e-07	Y
Nek8	379.534	-0.466665	2.54e-05	0.000328839	N	418.619	-0.106796	0.296274	0.570441	N	352.289	-0.66474	6.89e-08	6.73e-07	Y
Nes	2216.82	0.227947	0.210481	0.409811	N	2647	0.703836	1.23e-13	2.86e-11	Y	2714.15	0.74159	0.000112837	0.00054697	Y
Net1	1361.35	-0.136939	0.159324	0.339998	N	1164.63	-0.526956	6.98e-07	2.62e-05	Y	1221.7	-0.412431	1.16e-05	7.21e-05	N
Neurl1b	37.8636	-0.396467	0.0620999	0.176286	N	37.0633	-0.296454	0.0784901		N	34.8721	-0.644683	0.0135044	0.0351512	Y
Nfat5	3717.93	-0.221863	0.274912	0.486318	N	3849.75	-0.0877259	0.592326	0.805871	N	3279.82	-0.598533	0.00229601	0.00770936	Y
Nfatc1	214.371	-0.2499	0.25415	0.462153	N	231.356	-0.082492	0.586823	0.80373	N	187.631	-0.749169	5.56e-05	0.000292017	Y
Nfatc4	892.369	-0.329883	0.000264212	0.00243216	N	848.796	-0.416301	4.07e-07	1.65e-05	N	787.255	-0.688738	1.4e-10	2.23e-09	Y
Nfil3	389.38	-0.605274	1.95e-05	0.000265192	Y	438.13	-0.188616	0.0714191	0.241897	N	363.134	-0.832717	1e-10	1.66e-09	Y
Nfkbiz	220.085	-0.639192	1.97e-06	3.76e-05	Y	286.503	0.158235	0.187394	0.43605	N	222.842	-0.560084	4.34e-05	0.000234119	Y
Ngf	34.7098	-0.0331972	0.875926	0.936235	N	54.1774	0.644331	9.73e-05	0.0017216	Y	50.3218	0.718612	0.00558846	0.0165926	Y
Nhp2	367.379	0.685367	3.82e-09	1.44e-07	Y	315.7	0.374293	0.000527857	0.00660672	N	406.868	0.9793	9.69e-18	4.48e-16	Y
Nhp2l1	972.876	0.371998	5.23e-05	0.000608467	N	906.389	0.242779	0.0027922	0.0246429	N	1031.71	0.577981	2.05e-12	4.42e-11	Y
Nicn1	513.005	-0.307745	0.00388368	0.0216252	N	494.095	-0.352017	0.000346413	0.00480899	N	468.625	-0.546849	2.31e-06	1.67e-05	Y
Nif3l1	288.678	0.360812	0.00541499	0.0281042	N	265.009	0.191802	0.0938805	0.286398	N	318.123	0.652289	2.03e-07	1.81e-06	Y
Nifk	691.285	0.706145	2.72e-12	1.7e-10	Y	621.659	0.500115	3.37e-08	2.02e-06	Y	762.552	0.989965	3.88e-27	4.62e-25	Y
Nip7	778.089	0.598527	1.27e-08	4.17e-07	Y	711.697	0.433171	1.24e-06	4.28e-05	N	861.529	0.89297	1.52e-18	7.71e-17	Y
Nipal3	223.237	-0.624427	2.32e-06	4.3e-05	Y	213.991	-0.63414	1.05e-06	3.74e-05	Y	186.776	-1.27791	2.21e-15	7.36e-14	Y
Nkain1	489.599	0.542059	1.32e-05	0.000190781	Y	426.123	0.261647	0.0101558	0.064637	N	523.811	0.767728	5.68e-11	9.8e-10	Y
Nkrf	271.406	0.624226	5.27e-05	0.000612962	Y	261.3	0.554901	2e-05	0.00046831	Y	291.832	0.874996	4.02e-09	4.99e-08	Y
Nle1	260.238	0.759439	3.3e-08	1.01e-06	Y	230.62	0.503083	9.5e-05	0.00168464	Y	296.92	1.11592	4.49e-16	1.65e-14	Y
Nlgn2	1081.62	-0.356937	0.0838723	0.218999	N	1157.05	-0.131414	0.430234	0.689691	N	939.998	-0.84756	5.54e-05	0.000291231	Y
Nlrc3	43.9058	-0.165893	0.423897	0.632043	N	39.1216	-0.289609	0.0855342		N	35.6641	-0.699973	0.0077005	0.0217979	Y
Nlrp10	59.3531	-0.101831	0.595109	0.767789	N	53.0617	-0.26131	0.111764	0.320077	N	43.577	-0.955434	0.000130883	0.000621794	Y
Nmd3	373.243	0.456752	4.2e-05	0.000505772	N	340.502	0.272811	0.0117526	0.0717066	N	424.97	0.818155	9.3e-14	2.41e-12	Y
Nme1	460.104	0.441624	4.3e-05	0.000515449	N	470.902	0.522269	1.37e-07	6.65e-06	Y	500.023	0.700823	4.23e-11	7.53e-10	Y
Nmi	70.9502	-0.305323	0.0974445	0.243116	N	71.7991	-0.195723	0.211405	0.468446	N	65.2719	-0.521968	0.0149428	0.0383157	Y
Nmnat2	110.215	-0.650887	9.92e-05	0.00105617	Y	127.944	-0.147262	0.298956	0.572864	N	99.2746	-1.01285	9e-08	8.58e-07	Y
Nmnat3	32.4206	0.638026	0.00316963	0.0185566	Y	23.9851	0.155882	0.348323		N	32.8697	0.824189	0.00210044	0.00713	Y
Nmral1	234.789	0.966939	1.87e-11	1.03e-09	Y	143.821	-0.0448438	0.744661	0.890431	N	235.196	1.08078	4.26e-14	1.16e-12	Y
Nmrk1	78.8923	-0.322845	0.0706603	0.193602	N	75.2184	-0.33759	0.030975	0.139568	N	73.3485	-0.507692	0.0127629	0.033467	Y
Noa1	570.44	1.62075	1.23e-39	1.17e-36	Y	296.917	0.367073	0.000852582	0.00974008	N	610.028	1.87038	1.41e-69	2.5e-66	Y
Nob1	464.335	0.332175	0.00431691	0.0235199	N	436.105	0.223455	0.0291536	0.134071	N	493.947	0.547924	5.55e-07	4.55e-06	Y
Noc3l	738.005	0.484776	2.2e-05	0.00029345	N	707.55	0.426773	4.27e-06	0.000122286	N	816.929	0.792329	9.31e-19	4.83e-17	Y
Noc4l	392.188	0.498178	1.87e-05	0.000255639	N	342.882	0.216957	0.0411253	0.169351	N	429.167	0.763094	1.3e-09	1.75e-08	Y
Nod1	148.001	-0.722017	8.84e-06	0.000134769	Y	153.986	-0.501049	0.000214017	0.00325878	Y	122.331	-1.4676	1.5e-12	3.33e-11	Y
Nol10	222.172	0.312598	0.0208676	0.0797648	N	234.68	0.453039	0.000141221	0.00232982	N	273.803	0.842797	3.12e-09	3.98e-08	Y
Nol11	779.961	0.290024	0.00535131	0.0278243	N	772.593	0.309898	0.000275669	0.00400475	N	841.937	0.540395	3.78e-10	5.51e-09	Y
Nol12	223.127	0.306656	0.0227614	0.0855112	N	221.509	0.314788	0.0114442	0.0705514	N	236.129	0.508039	0.000322327	0.00138668	Y
Nol3	308.844	-0.30924	0.00768057	0.0368092	N	312.777	-0.201699	0.0614072	0.218291	N	283.708	-0.523208	8.01e-05	0.00040287	Y
Nol4l	200.983	-0.594369	4.24e-05	0.000509983	Y	241.724	-0.00429806	0.976712	0.991909	N	203.769	-0.507621	0.00164784	0.00577722	Y
Nol6	1105.72	0.631714	9.27e-13	6.64e-11	Y	985.076	0.397331	2.05e-06	6.66e-05	N	1151.4	0.785235	2.1e-20	1.28e-18	Y
Nol8	826.684	0.539202	1.58e-06	3.07e-05	Y	799.756	0.505797	5.41e-09	4.16e-07	Y	908.567	0.826636	1.71e-19	9.32e-18	Y
Nol9	763.378	0.682752	4.06e-12	2.46e-10	Y	668.576	0.411984	5.72e-06	0.000157199	N	823.844	0.916582	1.47e-22	1.14e-20	Y
Nolc1	1680.24	0.731978	1.85e-14	1.72e-12	Y	1438.45	0.418117	2.74e-07	1.18e-05	N	1876.88	1.03994	1.01e-33	1.99e-31	Y
Nom1	776.721	0.329121	0.00214638	0.0136085	N	714.972	0.167423	0.0787918	0.256901	N	829.604	0.55326	3.79e-09	4.73e-08	Y
Nomo1	965.294	0.588613	4.7e-08	1.37e-06	Y	845.969	0.307713	0.00554828	0.0413104	N	1015.43	0.771458	1.64e-13	4.12e-12	Y
Nop14	619.115	0.527408	7.17e-07	1.53e-05	Y	538.275	0.233661	0.0189995	0.101113	N	667.336	0.764927	2.05e-13	5.03e-12	Y
Nop16	496.637	0.766107	9.08e-11	4.45e-09	Y	429.931	0.484327	1.34e-06	4.55e-05	N	555.757	1.08411	1.38e-23	1.17e-21	Y
Nop2	1269.82	0.716208	2.64e-14	2.39e-12	Y	1117.09	0.461532	3.33e-08	2.01e-06	N	1359.97	0.935093	6.32e-28	7.91e-26	Y
Nop56	1589.6	0.719789	2.8e-14	2.51e-12	Y	1397.22	0.467504	5.53e-09	4.2e-07	N	1681.78	0.916742	2.23e-32	3.95e-30	Y
Nop58	675.73	0.538661	7.5e-07	1.59e-05	Y	650.729	0.488163	1.4e-07	6.73e-06	N	748.947	0.840391	1.62e-17	7.22e-16	Y
Nop9	390.24	0.395326	0.000969061	0.00704192	N	355.871	0.211976	0.043302	0.175043	N	443.196	0.750138	5.12e-10	7.29e-09	Y
Notch1	306.519	-0.396587	0.0688474	0.189914	N	334.436	-0.221729	0.113791	0.323844	N	276.151	-0.917	6.95e-09	8.32e-08	Y
Notch3	113.96	-0.272219	0.145478	0.320176	N	111.019	-0.259717	0.0953241	0.289538	N	97.8385	-0.723033	0.000503633	0.00205602	Y
Noxo1	98.7785	-0.242926	0.15348	0.331564	N	91.6469	-0.344811	0.0225452	0.113386	N	85.9106	-0.614985	0.00310854	0.0100169	Y
Nphp3	316.036	-0.248253	0.0316116	0.108553	N	307.289	-0.255513	0.0244056	0.119418	N	280.145	-0.576557	1.56e-05	9.35e-05	Y
Npm3	527.308	0.382585	0.000805236	0.00603238	N	492.867	0.257984	0.0153069	0.0863519	N	552.749	0.563632	2.88e-07	2.49e-06	Y
Npm3-ps1	118.324	0.641037	0.000135507	0.00137841	Y	103.337	0.364826	0.0142216	0.0819504	N	122.851	0.8185	6.06e-06	4e-05	Y
Npy1r	75.1947	-0.544389	0.00272742	0.0164455	Y	103.25	0.248415	0.098585	0.295501	N	88.6038	-0.0683135	0.721068	0.811816	N
Nqo1	37.5424	-0.593561	0.00564568	0.0290499	Y	42.2168	-0.233956	0.162889		N	38.8032	-0.565019	0.0266935	0.062367	N
Nqo2	158.24	-0.158683	0.280225	0.491634	N	148.1	-0.262193	0.0489354	0.188242	N	138.131	-0.511364	0.00256846	0.00849753	Y
Nr3c2	58.4161	-0.219759	0.265548	0.475663	N	51.5472	-0.390489	0.0184952	0.0990066	N	46.7289	-0.833857	0.000966583	0.0036501	Y
Nr4a1	142.758	-0.330565	0.0319203	0.109278	N	142.557	-0.256158	0.067102	0.231957	N	125.959	-0.699831	5.21e-05	0.000275944	Y
Nr4a2	48.389	0.77026	0.000240281	0.00225192	Y	30.8864	0.0552586	0.74204		N	38.4892	0.531676	0.0388837	0.085028	N
Nrep	771.779	-0.400364	5.35e-05	0.000621318	N	739.276	-0.445074	3.77e-05	0.000796607	N	658.58	-0.909575	6.89e-17	2.89e-15	Y
Nrg1	1024.34	-0.334877	0.000453581	0.00381457	N	1531.36	0.730283	2.8e-18	1.4e-15	Y	1286.12	0.356916	4.89e-05	0.000261339	N
Nrn1	91.4139	-0.518642	0.00243983	0.0150664	Y	93.6794	-0.350053	0.0193712	0.10244	N	89.8044	-0.552641	0.00590881	0.0174434	Y
Nrtn	32.3964	0.582174	0.00720364	0.0349352	Y	28.1093	0.297027	0.0765329		N	29.753	0.585058	0.0327523	0.0739703	N
Nsl1	59.0132	0.582568	0.00328322	0.0190356	Y	41.1211	-0.034389	0.837562		N	61.0263	0.772082	0.00101477	0.00381	Y
Nsun2	1566.67	0.857258	1.08e-25	2.99e-23	Y	1243.03	0.367403	1.12e-06	3.97e-05	N	1589.42	0.953678	2.69e-38	6.41e-36	Y
Nsun5	383.647	0.563896	2.54e-06	4.66e-05	Y	326.957	0.228434	0.0363863	0.156865	N	398.997	0.719977	1.32e-08	1.52e-07	Y
Nt5c3	361.475	0.750835	1.04e-10	5.08e-09	Y	283.983	0.233933	0.0406051	0.16832	N	387.848	0.973887	6.24e-17	2.62e-15	Y
Nt5e	541.692	0.401775	0.0028202	0.0168955	N	514.496	0.319848	0.00406746	0.0328532	N	587.868	0.664925	9.94e-08	9.39e-07	Y
Ntmt1	546.76	0.388279	0.000101715	0.00107843	N	487.702	0.148505	0.12442	0.342825	N	566.644	0.534488	1.12e-06	8.58e-06	Y
Ntn3	53.3819	-0.417553	0.0329254	0.111805	N	49.4232	-0.445885	0.00735228		N	50.417	-0.569601	0.0179435	0.0447775	Y
Ntn4	154.678	-0.502872	0.000692812	0.00532325	Y	174.555	-0.094673	0.468156	0.719264	N	156.762	-0.425121	0.00803174	0.0225807	N
Nubp1	204.805	0.300148	0.0304672	0.105798	N	211.435	0.385977	0.0021035	0.0199243	N	217.807	0.507924	0.000521609	0.00212032	Y
Nudc	521.604	0.341938	0.00139029	0.00948922	N	470.623	0.129206	0.216856	0.474375	N	546.536	0.519847	4.9e-07	4.06e-06	Y
Nudcd1	912.527	0.48529	4.7e-07	1.04e-05	N	824.382	0.281811	0.00125316	0.0132741	N	966.677	0.68431	1.02e-14	3.06e-13	Y
Nudcd2	473.053	0.42955	7.97e-05	0.000876226	N	437.299	0.277899	0.00666337	0.0474544	N	515.2	0.693012	1.6e-10	2.53e-09	Y
Nudt17	62.8921	-0.307205	0.110978	0.265988	N	63.1717	-0.205338	0.205829	0.460839	N	57.1937	-0.551689	0.0179119	0.0447133	Y
Nudt18	100.673	-0.245708	0.168933	0.352574	N	97.2643	-0.244659	0.11839	0.331622	N	88.6095	-0.587146	0.00649104	0.01887	Y
Nudt19	329.457	0.919311	9.1e-13	6.58e-11	Y	247.076	0.327308	0.00680685	0.0482586	N	360.121	1.18623	7.05e-20	4.06e-18	Y
Nudt22	206.729	-0.389394	0.00350263	0.0199322	N	224.534	-0.0874489	0.462101	0.714007	N	187.036	-0.66625	1.07e-05	6.68e-05	Y
Nudt5	382.353	0.44072	0.000147289	0.00148423	N	333.664	0.152809	0.14716	0.379904	N	389.571	0.5503	3.21e-06	2.25e-05	Y
Nufip1	248.203	0.515414	3.67e-05	0.00044955	Y	225.461	0.313828	0.0119112	0.0724213	N	274.569	0.807494	7.1e-10	9.94e-09	Y
Nup107	397.969	0.692882	9.96e-08	2.62e-06	Y	296.512	0.0606172	0.59617	0.807855	N	428.206	0.933134	9.93e-14	2.57e-12	Y
Nup133	410.791	0.507701	1.02e-05	0.000151329	Y	308.085	-0.161437	0.139571	0.366728	N	425.104	0.651479	2.42e-08	2.64e-07	Y
Nup205	1703.1	0.946811	1.76e-28	6.28e-26	Y	1250.28	0.28309	0.000198923	0.00306909	N	1752.31	1.07182	2.65e-40	7.14e-38	Y
Nup210	79.2902	-0.0133855	0.941114	0.971839	N	57.9155	-0.646803	7.89e-05	0.00145066	Y	64.4272	-0.522735	0.0225817	0.0543383	N
Nup37	161.671	0.386249	0.0112336	0.0501143	N	135.936	0.0310502	0.828024	0.931259	N	168.598	0.556628	0.000673328	0.0026611	Y
Nup43	184.68	0.543011	0.00015791	0.00157239	Y	152.415	0.139888	0.293592	0.567362	N	197.005	0.760155	3.57e-07	3.04e-06	Y
Nup54	605.475	0.592347	3.93e-09	1.47e-07	Y	496.083	0.155026	0.111764	0.320077	N	630.769	0.751064	6.02e-15	1.85e-13	Y
Nup62	673.838	0.375129	0.000662373	0.00512826	N	611.025	0.181939	0.0466131	0.183147	N	700.65	0.53171	3.02e-06	2.13e-05	Y
Nup85	768.312	0.751225	3.69e-14	3.18e-12	Y	579.706	0.129824	0.16874	0.412057	N	790.663	0.883575	4.77e-21	3.16e-19	Y
Nup93	402.778	0.306869	0.00756921	0.0363827	N	401	0.330139	0.00121328	0.0129301	N	452.172	0.643101	7.86e-09	9.27e-08	Y
Nupl1	1033.3	0.302556	0.00113621	0.00804106	N	1008.44	0.284517	0.000718348	0.00855161	N	1115.22	0.549158	8.04e-10	1.11e-08	Y
Nusap1	86.3415	-0.183408	0.292073	0.505134	N	80.4342	-0.275222	0.0743881	0.247236	N	72.6429	-0.657666	0.00135852	0.00489446	Y
Nvl	372.353	0.299501	0.0132167	0.0566849	N	353.69	0.212597	0.0410367	0.169186	N	402.702	0.551917	8.99e-07	7.04e-06	Y
Nxpe3	97.2511	0.396512	0.0382406	0.124949	N	81.3918	0.066899	0.682518	0.857362	N	103.497	0.629923	0.00190483	0.00655761	Y
Nyap1	150.478	-0.387767	0.00893287	0.0416368	N	143.156	-0.430278	0.00170042	0.016917	N	128.935	-0.863261	3.32e-07	2.83e-06	Y
Nynrin	1523.14	-0.431331	3.65e-05	0.000447766	N	1476.39	-0.446471	1.04e-05	0.000262693	N	1296.62	-0.961717	4.99e-19	2.62e-17	Y
Oard1	171.262	-0.210644	0.153839	0.332087	N	161.173	-0.293711	0.0289271	0.133439	N	152.565	-0.510352	0.00166388	0.00582531	Y
Ocel1	138.066	-0.599596	0.000102293	0.00108355	Y	154.541	-0.189596	0.159993	0.398346	N	130.477	-0.763701	6.38e-06	4.19e-05	Y
Odf2l	92.397	-0.350281	0.0400383	0.129062	N	89.8625	-0.322309	0.0330739	0.146775	N	85.6266	-0.545727	0.0053422	0.0159571	Y
Ola1	625.968	0.468393	5.21e-06	8.52e-05	N	561.31	0.246993	0.00812027	0.0547413	N	666.205	0.679898	1.22e-12	2.74e-11	Y
Olfml2b	933.296	-0.409089	2.08e-06	3.91e-05	N	977.932	-0.195783	0.0177055	0.0956589	N	853.164	-0.653879	2.76e-13	6.64e-12	Y
Opa3	361.355	0.422183	0.000282393	0.00256227	N	344.422	0.342169	0.00117445	0.0126273	N	386.858	0.643774	1.7e-07	1.54e-06	Y
Optn	160.613	-0.398306	0.00762046	0.0365827	N	155.214	-0.400791	0.00340689	0.0287546	N	136.904	-0.889819	1.05e-06	8.09e-06	Y
Orc1	76.5501	0.609261	0.00067998	0.00524945	Y	59.2769	0.11588	0.474031	0.724428	N	78.4709	0.747524	0.000559749	0.00225611	Y
Orc2	416.957	0.502258	1.98e-05	0.000268386	Y	398.967	0.428971	5.34e-05	0.00105313	N	492.671	0.935481	7.15e-15	2.18e-13	Y
Orc6	303.815	0.329661	0.00802839	0.0381311	N	288.872	0.239516	0.0402987	0.167585	N	318.111	0.505417	3.67e-05	0.000200956	Y
Osbpl8	970.528	-0.409881	1.53e-05	0.000215692	N	1052.55	-0.100608	0.223359	0.483152	N	899.818	-0.603542	1.87e-09	2.48e-08	Y
Osgin1	100.343	-0.526505	0.00430707	0.0235	Y	117.57	-0.0584758	0.688559	0.859884	N	92.0451	-0.808053	0.000108641	0.000529319	Y
Osr2	800.13	-0.0562216	0.561988	0.74355	N	646.888	-0.642772	4.97e-13	1.08e-10	Y	688.9	-0.450196	2.74e-05	0.00015514	N
Otud1	293.351	-0.531274	1.09e-05	0.000161371	Y	332.603	-0.0920045	0.392221	0.657425	N	282.368	-0.610876	3.14e-06	2.21e-05	Y
Otud4	2952.71	0.365085	1.36e-06	2.69e-05	N	2795.25	0.274148	4.74e-05	0.000959624	N	3134.53	0.569284	3.98e-15	1.27e-13	Y
Otud6b	719.605	0.415117	0.000123715	0.00128301	N	653.37	0.22301	0.0166676	0.0916585	N	796.408	0.718753	1.82e-14	5.26e-13	Y
Otx1	33.3139	-0.337591	0.119	0.279104	N	31.3441	-0.333866	0.0474646		N	27.7381	-0.860156	0.00193201	0.00663274	Y
P2rx4	687.145	-0.358114	0.000150724	0.00150949	N	699.462	-0.234292	0.00888639	0.0581202	N	644.853	-0.507823	1.02e-07	9.58e-07	Y
P2rx6	110.481	-0.757295	6.75e-06	0.000106832	Y	99.37	-0.907696	4.63e-09	3.64e-07	Y	95.4959	-1.31721	2.96e-10	4.41e-09	Y
P2ry2	12.327	0.828763	0.00012888		N	13.6815	0.646454	2.16e-05		N	31.4496	2.33766	2.42e-15	7.99e-14	Y
Pa2g4	1386.96	0.614197	1.58e-09	6.6e-08	Y	1228.26	0.370772	3.73e-05	0.00079188	N	1487.83	0.841955	1.75e-20	1.08e-18	Y
Pabpc4	902.497	0.600534	3.6e-11	1.87e-09	Y	742.973	0.173441	0.0467324	0.183428	N	921.183	0.711659	1.58e-15	5.36e-14	Y
Pacsin3	520.303	-0.452734	1.01e-05	0.000150423	N	518.497	-0.385017	5.86e-05	0.00112997	N	468.683	-0.756023	7.45e-11	1.27e-09	Y
Pafah1b3	256.517	-0.434118	0.000601908	0.00476961	N	278.347	-0.125285	0.267778	0.536478	N	236.726	-0.650341	1.24e-06	9.48e-06	Y
Pak1	102.694	-0.74378	2.4e-05	0.000314574	Y	128.882	-0.0434966	0.771259	0.902163	N	100.432	-0.812469	4.64e-05	0.000249167	Y
Pak1ip1	608.601	0.446449	1.57e-05	0.000219566	N	546.554	0.22564	0.0205267	0.106507	N	655.37	0.682709	3.85e-11	6.89e-10	Y
Palb2	69.7294	0.476551	0.0132289	0.0567028	N	51.2356	-0.0887734	0.593019	0.806186	N	71.1035	0.613351	0.00457462	0.0139639	Y
Paox	165.222	-0.30273	0.0382136	0.124896	N	160.161	-0.314109	0.0174794	0.0948289	N	149.15	-0.588036	0.000219582	0.000990758	Y
Papd7	617.61	0.235984	0.021891	0.0828976	N	593.469	0.178476	0.0533138	0.198548	N	672.14	0.504575	1.99e-07	1.77e-06	Y
Paqr8	55.6961	-0.332347	0.0868144	0.224711	N	61.4423	-0.0451559	0.780464	0.906911	N	51.1825	-0.554698	0.0164489	0.0415754	Y
Pard6b	129.686	0.0620111	0.741189	0.862008	N	179.799	0.725991	1.44e-07	6.86e-06	Y	187.95	0.950676	2.2e-09	2.88e-08	Y
Parp1	1013.89	0.548332	7.89e-09	2.74e-07	Y	834.429	0.117038	0.166551	0.408807	N	1051.01	0.696549	1.72e-15	5.79e-14	Y
Parp14	172.703	-0.770242	1.79e-07	4.43e-06	Y	195.227	-0.299171	0.023047	0.115246	N	157.114	-1.12764	1.4e-12	3.14e-11	Y
Parp4	315.031	-0.309558	0.165015	0.347389	N	348.866	-0.0802231	0.620124	0.822228	N	267.635	-0.909322	0.000804186	0.00310208	Y
Parp8	960.723	-0.266212	0.00635673	0.0317613	N	958.944	-0.207616	0.0130557	0.0770543	N	865.977	-0.543137	6.68e-08	6.56e-07	Y
Parp9	382.671	-0.283232	0.0136671	0.0581131	N	375.849	-0.263458	0.0143861	0.0826252	N	332.672	-0.689282	4e-08	4.14e-07	Y
Pbdc1	437.817	0.360577	0.00152547	0.0102663	N	416.757	0.277099	0.00851716	0.0565026	N	469.064	0.590665	2.75e-08	2.94e-07	Y
Pbxip1	1502.77	-0.347676	2e-05	0.000269329	N	1494.07	-0.295427	0.000150951	0.0024443	N	1356.61	-0.630068	3.91e-15	1.25e-13	Y
Pcca	133.845	0.480611	0.00360022	0.0203857	N	112.987	0.135874	0.371441	0.640156	N	135.389	0.590891	0.000697936	0.00274086	Y
Pcdhb11	76.0992	-0.246355	0.176528	0.36237	N	79.5068	-0.0795557	0.606923	0.815145	N	64.7719	-0.69834	0.00117758	0.00432944	Y
Pcdhb12	87.0727	-0.433689	0.0143266	0.0602648	N	83.6564	-0.431441	0.00522676	0.0395062	N	75.2615	-0.895845	2.18e-05	0.000126367	Y
Pcdhb13	84.3799	-0.364539	0.0389727	0.126759	N	89.3245	-0.14353	0.346691	0.617642	N	74.752	-0.713176	0.0006108	0.0024375	Y
Pcdhb14	565.2	-0.294234	0.00329578	0.0190988	N	573.221	-0.184431	0.0464227	0.182897	N	517.466	-0.516749	4.53e-06	3.08e-05	Y
Pcdhb15	597.383	-0.298203	0.00272079	0.0164272	N	603.708	-0.1999	0.0288549	0.133341	N	532.178	-0.61792	3.05e-08	3.21e-07	Y
Pcdhb16	1631.46	-0.273086	0.00237723	0.0147759	N	1648.29	-0.178665	0.0181922	0.0977338	N	1465.05	-0.562448	3.64e-09	4.55e-08	Y
Pcdhb17	753.497	-0.277293	0.0113073	0.0503346	N	748.26	-0.232811	0.00914637	0.05944	N	658.403	-0.670239	2.18e-11	4.09e-10	Y
Pcdhb18	435.239	-0.211206	0.104688	0.255154	N	405.273	-0.354536	0.000547346	0.00680997	N	369.539	-0.694459	2.07e-09	2.73e-08	Y
Pcdhb19	385.161	-0.207302	0.140693	0.312904	N	356.765	-0.366883	0.000588719	0.00723875	N	319.955	-0.76812	3.36e-09	4.25e-08	Y
Pcdhb20	272.686	-0.20314	0.147426	0.322587	N	264.454	-0.221564	0.0587863	0.212068	N	234.998	-0.621577	1.76e-05	0.000103901	Y
Pcdhb21	379.725	-0.180127	0.103453	0.253228	N	367.161	-0.211011	0.0453665	0.180159	N	329.52	-0.573779	1.84e-06	1.36e-05	Y
Pcdhb5	52.8412	-0.387444	0.0518766	0.154963	N	49.7695	-0.395442	0.0174562		N	44.9399	-0.876966	0.000380918	0.00161298	Y
Pcdhb9	154.692	-0.421686	0.00479478	0.0254893	N	158.473	-0.265043	0.052208	0.195542	N	143.396	-0.624302	0.000182135	0.000836419	Y
Pcdhga1	451.889	-0.373264	0.00115277	0.00813796	N	467.285	-0.204993	0.043106	0.174692	N	425.407	-0.515453	1.26e-05	7.76e-05	Y
Pcdhga12	12.9928	-0.210398	0.331775		N	13.1764	-0.116653	0.445348		N	9.71959	-0.828393	0.00741437	0.0211133	Y
Pcdhga2	67.2231	-0.356496	0.0728231	0.19805	N	66.673	-0.279017	0.0879684	0.275838	N	58.5346	-0.775145	0.000917322	0.00348318	Y
Pcdhga3	94.8893	-0.324452	0.0674993	0.18765	N	92.9882	-0.293166	0.0522277	0.195546	N	84.3477	-0.656394	0.00140725	0.00505095	Y
Pcdhga4	83.2873	-0.306492	0.101002	0.249442	N	89.0419	-0.0793564	0.608461	0.816268	N	70.5586	-0.792837	0.000277366	0.00121864	Y
Pcdhga5	33.8362	-0.245148	0.263605	0.473449	N	31.1325	-0.288324	0.0862541		N	27.9895	-0.733015	0.00969634	0.026585	Y
Pcdhga6	69.7921	-0.479308	0.0121184	0.0529443	N	71.7219	-0.289399	0.0755556	0.249062	N	62.2471	-0.851505	0.000140275	0.00066109	Y
Pcdhgb1	289.243	-0.405121	0.00106822	0.00765021	N	293.024	-0.287734	0.0149438	0.08499	N	260.991	-0.699372	1.33e-06	1.01e-05	Y
Pcdhgb2	75.8198	-0.436299	0.0193449	0.0750665	N	79.1669	-0.237512	0.127101	0.347471	N	65.8945	-0.887546	3.56e-05	0.000195913	Y
Pcdhgb4	15.6902	-0.393139	0.0755272		N	15.6061	-0.268507	0.0879781		N	13.7171	-0.791481	0.00996451	0.0271939	Y
Pcdhgb8	39.8373	-0.442901	0.0377254	0.123905	N	39.3656	-0.346232	0.0396283		N	35.1639	-0.844114	0.00136891	0.00492759	Y
Pcgf6	584.849	0.672522	2.16e-10	1.02e-08	Y	491.816	0.308793	0.0013315	0.0138932	N	639.917	0.939648	3.33e-22	2.5e-20	Y
Pcna	719.572	0.375163	8.07e-05	0.000886466	N	670.684	0.243753	0.00682374	0.0483337	N	738.634	0.50267	4.13e-08	4.26e-07	Y
Pcolce2	124.464	0.9243	5.48e-09	1.98e-07	Y	70.2697	-0.217263	0.168595	0.411936	N	111.511	0.811772	6e-06	3.98e-05	Y
Pcsk4	92.1087	1.121	7.45e-10	3.3e-08	Y	54.0874	0.16039	0.329759	0.602889	N	101.949	1.46686	8.2e-14	2.15e-12	Y
Pcsk6	1081.87	0.448141	3.76e-06	6.46e-05	N	1013.32	0.330195	0.000142171	0.00233445	N	1178.15	0.709187	4.05e-14	1.11e-12	Y
Pcyox1l	172.945	0.57017	0.000133767	0.0013661	Y	133.942	0.0370378	0.787788	0.910009	N	179.58	0.736311	2.42e-06	1.74e-05	Y
Pcyt1b	336.947	-0.329313	0.00445628	0.0240863	N	336.873	-0.257694	0.0179571	0.0967342	N	303.167	-0.622976	1.53e-06	1.15e-05	Y
Pdcd11	2121.32	0.745276	3.05e-19	4.83e-17	Y	1723.24	0.29987	5.36e-05	0.00105508	N	2247.63	0.934501	1.55e-32	2.79e-30	Y
Pdcd2	357.64	0.502643	1.31e-05	0.000189125	Y	287.368	0.0157558	0.888303	0.958478	N	361.021	0.593132	4.2e-07	3.53e-06	Y
Pde12	374.08	0.407536	0.000546592	0.00441108	N	377.752	0.455499	1.48e-05	0.000356395	N	444.696	0.864063	1.59e-14	4.63e-13	Y
Pde3a	170.115	-0.0711738	0.657699	0.810483	N	133.072	-0.664506	2.01e-06	6.55e-05	Y	133.457	-0.745302	0.000126597	0.000604679	Y
Pde4a	360.328	-0.178216	0.239095	0.444864	N	353.693	-0.155556	0.26402	0.532103	N	313.222	-0.5662	9.29e-05	0.000459213	Y
Pde4d	248.561	-0.367944	0.00920471	0.042642	N	241.212	-0.376203	0.00250609	0.0226912	N	219.334	-0.741891	1.25e-06	9.52e-06	Y
Pde6d	147.064	-0.384356	0.012442	0.0540134	N	152.987	-0.202529	0.137668	0.364012	N	136.918	-0.571178	0.00134393	0.00485442	Y
Pde8a	72.2286	-0.403396	0.0313098	0.108038	N	76.3869	-0.17981	0.25846	0.525446	N	68.1061	-0.572729	0.00743917	0.0211693	Y
Pdgfb	721.092	-0.2492	0.0219151	0.0829613	N	985.85	0.591861	6.67e-12	1.03e-09	Y	887.133	0.369917	0.000384803	0.00162829	N
Pdgfra	3272.64	-0.346434	0.000610267	0.00480875	N	3164.08	-0.387347	9.77e-07	3.52e-05	N	2816.13	-0.710333	0.00122293	0.00446964	Y
Pdia5	137.451	0.90803	1.03e-06	2.1e-05	Y	83.6443	0.0107057	0.944114	0.980112	N	131.368	1.01788	3.12e-09	3.97e-08	Y
Pdk1	881.973	0.535917	6.51e-09	2.32e-07	Y	660.187	-0.154727	0.0964546	0.291534	N	850.838	0.513179	7.54e-09	8.93e-08	Y
Pdk2	350.88	-0.095776	0.40252	0.613794	N	298.94	-0.478411	5.41e-05	0.00106252	N	296.829	-0.556518	1.16e-05	7.18e-05	Y
Pdk4	143.466	-0.350607	0.0248724	0.0914564	N	143.912	-0.273293	0.0434556	0.17543	N	114.545	-1.11931	4.62e-10	6.67e-09	Y
Pdlim7	520.534	-0.309595	0.00315296	0.018478	N	558.197	-0.0461134	0.657113	0.846106	N	473.831	-0.558826	2.53e-07	2.22e-06	Y
Pdss1	63.4475	1.2605	1.2e-10	5.77e-09	Y	45.7757	0.632092	0.000147324		N	74.9552	1.70985	1.22e-13	3.12e-12	Y
Pdxk	867.567	0.622649	1.46e-09	6.13e-08	Y	720.027	0.219637	0.027811	0.130627	N	942.104	0.871062	6.27e-18	2.96e-16	Y
Pdxp	418.56	1.77995	4.65e-45	6.61e-42	Y	214.491	0.525323	2.24e-05	0.000518431	Y	489.941	2.16747	4.02e-64	4.98e-61	Y
Pdzd2	1336.47	-0.480663	0.00976178	0.0446236	N	1595.69	0.00943183	0.954229	0.984352	N	1217.68	-0.870064	6.29e-16	2.25e-14	Y
Pdzk1	186.685	0.549575	0.000502078	0.00413987	Y	164.579	0.282895	0.0538799	0.199592	N	194.224	0.723109	7.16e-06	4.64e-05	Y
Peg12	221.724	0.747492	3.05e-07	7.11e-06	Y	186.17	0.393288	0.00287844	0.025278	N	250.174	1.08413	4.68e-13	1.1e-11	Y
Peg13	237.635	-0.542554	3.14e-05	0.000394677	Y	260.086	-0.195197	0.0935821	0.285904	N	221.683	-0.735934	4.1e-07	3.45e-06	Y
Peg3	576.706	-0.544949	6.97e-07	1.49e-05	Y	543.423	-0.657716	6.1e-11	7.34e-09	Y	489.697	-1.11292	1.91e-18	9.58e-17	Y
Peli2	254.1	-0.315688	0.0173159	0.0694039	N	236.272	-0.442285	0.000393405	0.00527696	N	221.087	-0.710515	2.16e-05	0.000125205	Y
Peli3	176.812	-0.316014	0.0320259	0.109579	N	156.442	-0.568785	4.9e-05	0.000984664	Y	155.44	-0.677293	0.000235971	0.00105662	Y
Peo1	1245.82	0.835755	2.92e-20	5.12e-18	Y	907.469	0.13324	0.124952	0.343658	N	1245.15	0.902818	6.59e-27	7.7e-25	Y
Per1	398.902	-0.224799	0.294962	0.508586	N	426.162	-0.0379492	0.820949	0.928066	N	369.092	-0.504683	0.00189124	0.0065164	Y
Pes1	1100.07	0.353369	0.000137894	0.00139946	N	1022.42	0.216721	0.00765593	0.0524549	N	1155.98	0.536597	4.25e-10	6.17e-09	Y
Pfas	1756.74	1.14062	2.43e-33	1.26e-30	Y	1233.09	0.413347	4.47e-07	1.79e-05	N	1917.34	1.38651	1.19e-52	7.72e-50	Y
Pfdn2	121.542	0.314338	0.0510152	0.153193	N	114.242	0.195342	0.174128	0.41829	N	128.419	0.512633	0.00237224	0.0079288	Y
Pfdn4	145.716	0.239707	0.110435	0.265368	N	140.144	0.181918	0.187323	0.43605	N	163.343	0.577458	0.000155854	0.000727318	Y
Pfdn6	306.782	0.308884	0.0166831	0.0673891	N	278.537	0.114975	0.331528	0.604201	N	328.014	0.536182	2.61e-05	0.000148771	Y
Pfkfb3	257.829	0.316067	0.0236932	0.0881394	N	236.342	0.146632	0.211298	0.468412	N	282.32	0.589407	4.36e-05	0.00023483	Y
Pgam5	1133.78	0.853519	3.17e-20	5.46e-18	Y	888.266	0.336372	9.45e-05	0.0016787	N	1169.29	0.989427	9.18e-31	1.44e-28	Y
Pgbd5	34.3211	0.0764565	0.719893	0.849298	N	20.9062	-0.607099	0.000176525		N	23.9282	-0.73744	0.0091915	0.0253806	Y
Pgm2l1	229.769	1.42117	1.66e-24	4.2e-22	Y	112.692	0.0101696	0.943769	0.980112	N	236.588	1.58512	1.77e-26	1.95e-24	Y
Pgm5	385.337	-0.519373	2.13e-06	4e-05	Y	391.199	-0.389367	0.000114575	0.00197416	N	348.304	-0.817845	3.66e-10	5.37e-09	Y
Pgp	608.278	0.377214	0.000631367	0.00493776	N	586.06	0.32822	0.00028919	0.00414439	N	672.941	0.678131	3.56e-11	6.42e-10	Y
Pgpep1	462.352	-0.206035	0.047363	0.145527	N	425.254	-0.382839	0.000123425	0.00207544	N	396.908	-0.637003	1.79e-07	1.61e-06	Y
Phactr1	693.094	-0.231895	0.0431873	0.135812	N	579.126	-0.721554	5.35e-12	8.76e-10	Y	551.557	-0.957181	1.67e-12	3.65e-11	Y
Phactr2	13.2225	-0.367906	0.0937482		N	11.9269	-0.32543	0.0269757		N	10.6915	-0.946514	0.00222526	0.00750434	Y
Phb2	1152.91	0.536438	3.54e-09	1.36e-07	Y	977.208	0.177934	0.0330965	0.146791	N	1151.85	0.60006	3.8e-13	9.08e-12	Y
Phf1	856.995	-0.54175	1.51e-06	2.95e-05	Y	905.649	-0.298466	0.000766059	0.00896729	N	753.124	-0.864738	5.47e-05	0.000288369	Y
Phf13	620.393	-0.305269	0.00551207	0.0284674	N	630.652	-0.183591	0.0974073	0.293483	N	557.323	-0.600626	3.67e-08	3.82e-07	Y
Phf21a	1112.94	-0.246459	0.00381291	0.021315	N	1029.4	-0.417718	6.04e-07	2.31e-05	N	991.802	-0.560927	9.77e-10	1.33e-08	Y
Phka2	393.418	-0.446263	4.27e-05	0.000512388	N	417.486	-0.194314	0.0530137	0.197641	N	348.562	-0.81005	2.91e-10	4.34e-09	Y
Phlda1	135.168	-0.392682	0.0377764	0.123991	N	146.749	-0.0682034	0.676983	0.854397	N	121.774	-0.711819	0.000802966	0.00309833	Y
Phlpp1	420.439	-0.369245	0.00601392	0.0304493	N	436.51	-0.195055	0.097437	0.293488	N	396.395	-0.521761	1.85e-05	0.000108834	Y
Phtf2	460.624	0.958501	2.87e-13	2.19e-11	Y	327.351	0.266974	0.0149266	0.0849562	N	516.871	1.28501	1.25e-25	1.3e-23	Y
Phyh	35.5318	-0.3002	0.157226	0.337037	N	35.1859	-0.219258	0.193137		N	28.1684	-0.95849	0.000568221	0.00228803	Y
Pias3	385.836	-0.554507	5.84e-06	9.41e-05	Y	404.481	-0.329211	0.00245637	0.0224154	N	347.117	-0.897901	1.02e-12	2.3e-11	Y
Pigf	54.4655	0.457648	0.0227042	0.0853245	N	50.4528	0.299997	0.0689519		N	58.8765	0.730009	0.00112567	0.00417202	Y
Pigw	109.897	0.680799	9.51e-05	0.00101827	Y	99.0031	0.466655	0.00166844	0.0166463	N	126.664	1.08363	2.35e-10	3.58e-09	Y
Pik3ip1	1721.02	-0.033902	0.689772	0.828877	N	1435.11	-0.51834	2.84e-10	2.81e-08	Y	1456.8	-0.484412	1.38e-07	1.27e-06	N
Pim1	120.212	-0.675888	2.01e-05	0.000270613	Y	145.758	-0.0628035	0.639515	0.835524	N	120.059	-0.656801	0.00026969	0.00118913	Y
Pinx1	85.2264	0.321061	0.0816956	0.215266	N	97.938	0.55912	0.000265117	0.00388443	Y	106.999	0.87996	7.08e-06	4.59e-05	Y
Pitpnb	719.166	0.242	0.0427533	0.134973	N	710.858	0.248914	0.0242037	0.118662	N	802.769	0.570004	6.82e-07	5.5e-06	Y
Plat	695.224	-0.570255	1.03e-07	2.7e-06	Y	758.185	-0.229155	0.00942212	0.0607455	N	630.762	-0.879553	1.44e-19	7.98e-18	Y
Plau	481.997	-0.70189	8.12e-12	4.69e-10	Y	690.198	0.382694	2.84e-05	0.000639559	N	527.453	-0.338136	0.000569267	0.00229075	N
Plaur	226.047	-0.260046	0.0553944	0.16232	N	345.427	0.769849	2.49e-12	4.5e-10	Y	304.463	0.553765	0.000133503	0.000632546	Y
Plcg2	251.281	0.00941708	0.953774	0.978892	N	205.671	-0.463187	0.000387786	0.00524864	N	192.62	-0.753761	1.72e-06	1.28e-05	Y
Plcxd2	364.739	0.136134	0.227879	0.431901	N	439.491	0.59961	4.31e-09	3.45e-07	Y	456.633	0.731045	5.95e-10	8.43e-09	Y
Pld1	294.859	-0.5753	7.57e-06	0.000117596	Y	350.158	-0.0107148	0.924007	0.972268	N	285.944	-0.630602	2.63e-05	0.000149984	Y
Pld2	523.152	-0.788017	9.14e-14	7.38e-12	Y	584.144	-0.333819	0.000297353	0.00422915	N	476.155	-1.10101	4.03e-18	1.93e-16	Y
Plekha2	385.212	-0.34849	0.00192527	0.0124281	N	397.389	-0.191908	0.0595732	0.213802	N	350.632	-0.601201	7.49e-06	4.83e-05	Y
Plekha3	548.425	0.419406	0.000136636	0.00138793	N	540.321	0.420829	7.65e-06	0.000202473	N	624.441	0.785296	2.45e-15	8.05e-14	Y
Plekha4	99.3408	-0.517083	0.00207785	0.0132403	Y	132.202	0.240434	0.0886341	0.276847	N	104.422	-0.33075	0.0865635	0.163769	N
Plekhg2	601.661	-0.688769	6.78e-09	2.4e-07	Y	751.36	0.044072	0.680029	0.856097	N	591.868	-0.700744	2.17e-10	3.32e-09	Y
Plekhg5	656.609	-0.293186	0.0147416	0.061331	N	630.695	-0.340563	0.00120957	0.0129037	N	547.615	-0.868776	5.44e-15	1.7e-13	Y
Plekhj1	371.806	0.400127	0.000726988	0.00553727	N	317.63	0.0618186	0.573248	0.794673	N	390.806	0.585894	1.33e-06	1.01e-05	Y
Plekho1	117.051	-0.183517	0.262492	0.472121	N	100.569	-0.471338	0.00204376	0.0194817	N	99.295	-0.630351	0.000916321	0.00348045	Y
Plekho2	721.459	-0.522463	2.49e-08	7.85e-07	Y	815.395	-0.0805713	0.344799	0.617361	N	690.803	-0.612739	8.48e-11	1.42e-09	Y
Plin3	876.293	-0.273154	0.00275475	0.0165795	N	854.017	-0.27973	0.00175347	0.0173624	N	777.21	-0.604331	1.38e-09	1.85e-08	Y
Plin4	517.103	-0.482002	0.016689	0.0673891	N	497.305	-0.664122	3.68e-10	3.52e-08	Y	430.043	-1.11392	6.14e-06	4.05e-05	Y
Plk3	192.531	-0.613263	9.25e-06	0.000138979	Y	275.933	0.394196	0.000578432	0.0071374	N	220.956	-0.142718	0.300009	0.435055	N
Plxna2	995.002	-0.64915	1.91e-09	7.89e-08	Y	1270.25	0.132936	0.176383	0.421677	N	1005.9	-0.561692	6.48e-09	7.82e-08	Y
Plxna4	75.5699	-0.285379	0.14827	0.32381	N	62.8305	-0.56652	0.000689801	0.00826814	Y	60.4652	-0.895208	0.000642269	0.00255055	Y
Plxnb1	1175.64	-0.467615	1.28e-05	0.000185127	N	1158.38	-0.438231	3.74e-06	0.000110102	N	1036.63	-0.859754	3.96e-13	9.43e-12	Y
Pm20d2	138.582	1.29136	2.1e-15	2.12e-13	Y	64.0587	-0.165764	0.306885	0.581467	N	135.871	1.40733	1.36e-16	5.39e-15	Y
Pmepa1	597.692	-0.249964	0.231985	0.436847	N	637.94	-0.0544107	0.746428	0.891674	N	517.418	-0.676501	0.00361392	0.0114129	Y
Pms2	402.924	0.434948	8.19e-05	0.000896324	N	339.807	0.0579192	0.58905	0.804444	N	405.535	0.514719	2.27e-06	1.64e-05	Y
Pno1	321.977	0.143176	0.272916	0.484333	N	372.003	0.512524	7.97e-07	2.95e-05	Y	392.104	0.673605	2.36e-08	2.57e-07	Y
Pnpla6	548.985	-0.317013	0.00311828	0.0183408	N	522.738	-0.393524	8.48e-05	0.00154306	N	476.066	-0.742715	1.31e-10	2.11e-09	Y
Pnpt1	485.35	0.511638	2.79e-06	5.08e-05	Y	403.174	0.105423	0.316246	0.590041	N	497.703	0.636986	3.62e-09	4.54e-08	Y
Pnrc1	997.126	-0.20219	0.0407863	0.13066	N	966.967	-0.223813	0.0201707	0.105302	N	878.865	-0.545318	2.62e-07	2.29e-06	Y
Podn	443.062	-0.45141	0.000655387	0.00508371	N	478.333	-0.16702	0.10175	0.301707	N	411.637	-0.658972	9.83e-07	7.62e-06	Y
Podxl	122.679	1.71315	1.89e-20	3.41e-18	Y	51.7039	0.305439	0.0634116	0.222994	N	152.021	2.26624	1.2e-27	1.45e-25	Y
Pola1	275.585	0.653975	4.22e-07	9.53e-06	Y	199.11	-0.0584992	0.666163	0.850027	N	272.996	0.70903	2.36e-07	2.09e-06	Y
Pold2	704.872	0.728635	3.28e-12	2.04e-10	Y	547.914	0.182778	0.0625374	0.220735	N	746.344	0.924954	6.04e-20	3.52e-18	Y
Pold4	334.498	-0.27588	0.018826	0.0737686	N	328.701	-0.253796	0.0216249	0.110026	N	291.822	-0.666781	2.34e-07	2.07e-06	Y
Pole	298.962	0.889163	1.2e-12	8.34e-11	Y	198.359	0.00439527	0.972393	0.991225	N	309.89	1.01876	8.4e-11	1.41e-09	Y
Polh	213.979	0.344496	0.0151427	0.0626162	N	195.386	0.166116	0.184052	0.432219	N	247.025	0.745339	1.42e-08	1.62e-07	Y
Poli	202.537	0.93904	4.81e-11	2.44e-09	Y	128.978	0.00294754	0.983074	0.994006	N	190.048	0.906774	7.22e-10	1.01e-08	Y
Polq	46.4292	0.605503	0.00348282	0.0198592	Y	34.617	0.108962	0.517658		N	52.2104	0.949579	9.86e-05	0.000485147	Y
Polr1a	1875.89	0.487536	4.68e-09	1.71e-07	N	1705.23	0.29973	3.01e-05	0.000670235	N	1962.17	0.653629	3.65e-16	1.37e-14	Y
Polr1b	1036	1.14488	1.62e-28	5.94e-26	Y	800.104	0.635485	4.48e-12	7.75e-10	Y	1150.18	1.42901	1.2e-47	5.5e-45	Y
Polr1e	241.52	1.21656	2.43e-16	2.74e-14	Y	180.938	0.681157	8.5e-08	4.45e-06	Y	283.908	1.64427	2.62e-30	4.05e-28	Y
Polr2f	217.989	0.529528	0.000132838	0.0013615	Y	188.427	0.234038	0.0657516	0.228766	N	224.704	0.682342	9.12e-07	7.13e-06	Y
Polr2h	195.369	0.333992	0.0180987	0.0715672	N	200.138	0.401531	0.00173584	0.017204	N	210.409	0.574439	0.000134663	0.000637308	Y
Polr3e	611.832	0.495805	3.29e-06	5.86e-05	N	567.25	0.35487	0.000150549	0.0024443	N	669.526	0.768176	5.89e-15	1.83e-13	Y
Polr3g	255.806	1.88552	1.34e-32	6.63e-30	Y	122.149	0.61626	1.78e-05	0.000419886	Y	350.679	2.60656	1.8e-65	2.48e-62	Y
Polr3h	794.593	1.0495	7.99e-28	2.6e-25	Y	582.322	0.400838	1.76e-05	0.000416032	N	843.229	1.24124	6.64e-40	1.75e-37	Y
Pomgnt2	740.064	0.811772	5.97e-16	6.41e-14	Y	502.306	-0.0707936	0.465681	0.716896	N	739.915	0.881882	1.29e-19	7.17e-18	Y
Pomt1	443.378	0.845671	1.62e-14	1.53e-12	Y	318.923	0.12922	0.237811	0.501573	N	434.195	0.872336	3.15e-14	8.71e-13	Y
Pomt2	506.475	0.372371	0.000272382	0.00248926	N	455.46	0.151338	0.115589	0.32648	N	520.607	0.500991	6.03e-07	4.92e-06	Y
Pop1	330.347	0.00405889	0.974472	0.987635	N	402.107	0.50392	2.73e-06	8.5e-05	Y	372.704	0.368093	0.00359239	0.0113719	N
Pop5	351.723	0.370408	0.00111659	0.0079268	N	311.069	0.110392	0.318615	0.592651	N	362.09	0.505143	1.53e-05	9.23e-05	Y
Pop7	178.305	0.437598	0.00282785	0.0169227	N	172.614	0.378875	0.00397678	0.0322702	N	191.804	0.674931	1.09e-05	6.77e-05	Y
Pot1a	200.138	-0.294247	0.0275653	0.0982494	N	200.945	-0.212091	0.0835812	0.267032	N	180.139	-0.580756	0.000101127	0.000495832	Y
Pou6f1	472.42	-0.561244	4.21e-06	7.1e-05	Y	511.686	-0.240292	0.0265031	0.126318	N	419.456	-0.96267	2.54e-16	9.62e-15	Y
Ppa1	287.75	0.507248	0.000120304	0.0012522	Y	318.595	0.740477	1.53e-11	2.09e-09	Y	350.342	1.00337	3.35e-14	9.2e-13	Y
Ppan	879.991	0.894831	1.85e-22	4.14e-20	Y	723.795	0.493557	1.16e-08	8.29e-07	N	895.522	0.998689	7.03e-28	8.71e-26	Y
Ppapdc1b	392.143	-0.426921	0.000111073	0.00116678	N	456.583	0.0687957	0.480993	0.729216	N	370.967	-0.554434	1.55e-06	1.16e-05	Y
Ppard	181.805	-0.331256	0.0537421	0.158745	N	198.479	-0.0483852	0.749463	0.893318	N	169.07	-0.533795	0.00241179	0.00804795	Y
Ppargc1a	132.766	-0.264611	0.116062	0.274019	N	110.197	-0.650654	2.27e-05	0.000522895	Y	105.971	-0.945596	8.65e-06	5.52e-05	Y
Ppargc1b	19.2194	0.591019	0.00804673		N	13.2502	0.114396	0.453885		N	19.273	0.781986	0.0087189	0.0242377	Y
Ppat	999.122	1.02712	6.35e-24	1.57e-21	Y	756.098	0.462686	7.61e-08	4.09e-06	N	1085.73	1.27396	5.64e-44	2e-41	Y
Ppfia3	40.5927	-0.857268	4.23e-05	0.000509711	Y	44.3734	-0.429111	0.010595		N	37.7819	-1.18555	4.68e-06	3.17e-05	Y
Pphln1	656.162	0.345553	0.0018199	0.011903	N	636.681	0.311345	0.00108359	0.0117512	N	722.185	0.637075	1.48e-10	2.35e-09	Y
Ppid	745.177	0.462382	8.55e-06	0.000130931	N	697.922	0.347151	0.000142108	0.00233445	N	791.395	0.669721	6.51e-12	1.31e-10	Y
Ppif	116.478	0.494472	0.00290522	0.0173384	N	102.083	0.228555	0.117753	0.330749	N	131.624	0.828312	6.07e-06	4.01e-05	Y
Ppil1	315.162	0.658249	4.23e-07	9.53e-06	Y	267.708	0.323904	0.00568267	0.0420421	N	343.108	0.916858	8.08e-12	1.61e-10	Y
Ppip5k1	346.227	-0.321824	0.00673182	0.0331267	N	338.173	-0.315659	0.00354696	0.0295843	N	318.6	-0.535784	1.39e-05	8.53e-05	Y
Ppip5k2	908.457	0.315864	0.00206402	0.0131817	N	855.293	0.211301	0.0112875	0.0700089	N	957.739	0.508482	2.42e-09	3.13e-08	Y
Ppm1g	775.481	0.303152	0.000955106	0.00696274	N	754.19	0.275349	0.00130258	0.0136869	N	835.766	0.545618	3.11e-09	3.96e-08	Y
Ppox	410.556	-0.211258	0.0741258	0.200921	N	384.782	-0.325029	0.00286082	0.0251848	N	361.027	-0.560331	5.49e-06	3.67e-05	Y
Ppp1r12b	306.49	-0.25181	0.045355	0.140916	N	288.352	-0.356736	0.00195264	0.0188533	N	268.284	-0.629034	4.35e-06	2.98e-05	Y
Ppp1r13l	51.0697	-0.173581	0.419913	0.62861	N	56.9337	0.0557709	0.740578	0.888592	N	40.656	-0.762418	0.00531102	0.0158716	Y
Ppp1r18	566.62	-0.470832	4.81e-06	7.98e-05	N	597.257	-0.235826	0.0119657	0.072623	N	526.138	-0.671309	1.65e-11	3.18e-10	Y
Ppp1r3c	1009.08	-0.0901315	0.32669	0.542677	N	867.793	-0.468437	1.19e-06	4.17e-05	N	863.353	-0.506008	4.06e-05	0.000219982	Y
Ppp1r3d	224.838	-0.381647	0.00675577	0.0332015	N	219.331	-0.383552	0.00183559	0.0179653	N	195.222	-0.829622	3.97e-08	4.12e-07	Y
Ppp1r8	585.781	0.364418	0.000522292	0.00426027	N	546.526	0.23495	0.0163677	0.0904845	N	604.122	0.503556	8.83e-07	6.93e-06	Y
Ppp4r1l-ps	323.525	-0.474458	0.000176427	0.00173636	N	323.248	-0.392243	0.000462897	0.00594519	N	275.382	-1.0124	1.19e-13	3.06e-12	Y
Pqlc2	176.744	-0.429648	0.00323913	0.0188858	N	182.055	-0.263035	0.0377746	0.160535	N	162.956	-0.653649	2.17e-05	0.000125902	Y
Pqlc3	186.5	-0.746271	4.08e-07	9.27e-06	Y	212.371	-0.260674	0.0352565	0.153767	N	178.187	-0.881276	4.99e-08	5.07e-07	Y
Prcp	236.314	-0.392791	0.00293492	0.017479	N	243.602	-0.229962	0.0582617	0.210886	N	209.872	-0.747566	1.5e-07	1.37e-06	Y
Prelp	186.726	-0.552098	0.000100209	0.00106445	Y	224.092	0.0200754	0.870232	0.948553	N	182.893	-0.589809	6.05e-05	0.000313854	Y
Prep	1001.12	0.346755	7.78e-05	0.000856522	N	954.209	0.268414	0.00165411	0.0165505	N	1088.98	0.610698	2.89e-14	8.03e-13	Y
Prickle1	153.981	0.894183	2.02e-08	6.43e-07	Y	91.2668	-0.151709	0.329254	0.602282	N	156.968	1.05093	1.18e-10	1.93e-09	Y
Prim1	99.6207	0.564084	0.00143728	0.0097651	Y	74.3047	0.0031183	0.984432	0.994758	N	99.4736	0.665353	0.000757356	0.00294435	Y
Prkar2a	1669.06	0.906128	8.48e-25	2.19e-22	Y	1298.09	0.376967	1.93e-06	6.35e-05	N	1864.47	1.20201	2.71e-47	1.2e-44	Y
Prkd2	157.47	-0.530858	0.00344546	0.0196758	Y	163.427	-0.334491	0.0278448	0.130627	N	133.684	-1.12529	2.8e-08	2.99e-07	Y
Prkg2	82.3385	-0.312563	0.113118	0.269867	N	137.153	0.733426	3.57e-07	1.49e-05	Y	91.4657	-0.0310911	0.89384	0.931354	N
Prkrir	1280.38	0.31798	0.000228596	0.00216378	N	1245.56	0.293741	0.000122723	0.00206695	N	1381.24	0.564166	4.37e-13	1.04e-11	Y
Prkx	282.605	-0.611647	1.5e-06	2.93e-05	Y	393.593	0.345556	0.00179944	0.0177004	N	302.382	-0.343487	0.00599588	0.0176542	N
Prmt2	401.611	-0.375265	0.000506684	0.00416134	N	423	-0.153932	0.125319	0.343805	N	366.324	-0.625926	3.64e-08	3.79e-07	Y
Prmt3	799.784	0.704783	1.57e-13	1.24e-11	Y	695.088	0.417431	3.31e-06	0.0001	N	800.851	0.775442	2.32e-18	1.14e-16	Y
Prmt5	779.646	0.704637	9.83e-14	7.89e-12	Y	618.055	0.198019	0.0286709	0.132725	N	785.215	0.786135	9.48e-17	3.85e-15	Y
Prmt6	613.599	0.395674	0.00041889	0.00357028	N	580.976	0.305594	0.00116307	0.0125353	N	649.444	0.597171	3.61e-09	4.53e-08	Y
Prodh	31.9207	0.593501	0.00597979	0.0303304	Y	22.9926	0.0930152	0.575421		N	27.2282	0.455331	0.108221	0.195803	N
Prox2	39.4793	-0.599508	0.00491957	0.0260554	Y	48.0652	-0.0894791	0.591202		N	43.9231	-0.352596	0.15662	0.263085	N
Prpf31	561.652	0.537764	8.97e-07	1.86e-05	Y	500.818	0.303765	0.00256605	0.0230945	N	595.861	0.73949	4.46e-12	9.16e-11	Y
Prpf4	608.974	0.525378	3.44e-06	6.04e-05	Y	520.487	0.193599	0.0528861	0.197446	N	623.478	0.649389	1.37e-09	1.84e-08	Y
Prps1	394.111	0.450794	8.43e-05	0.00091762	N	373.997	0.359692	0.000485463	0.00617948	N	436.563	0.749032	5.46e-11	9.45e-10	Y
Prps2	744.461	0.609288	2.11e-09	8.49e-08	Y	592.016	0.101096	0.270385	0.539823	N	790.592	0.812839	1.91e-18	9.58e-17	Y
Prr5	110.975	0.158175	0.325254	0.541576	N	130.595	0.510259	0.000226746	0.00342276	Y	135.442	0.672588	0.000144311	0.000677793	Y
Prr5l	483.293	-0.239033	0.0453871	0.140957	N	777.65	0.932956	5.22e-26	4.97e-23	Y	704.931	0.775298	8.36e-17	3.44e-15	Y
Prune2	1116.22	-0.640551	3.04e-09	1.19e-07	Y	1226.19	-0.256252	0.0158869	0.0887159	N	982.836	-1.09013	1.24e-26	1.4e-24	Y
Prx	529.704	-0.542721	3.3e-07	7.64e-06	Y	712.111	0.338877	0.000151528	0.00244592	N	602.14	-0.0893926	0.36518	0.502955	N
Psat1	815.771	0.990128	1.13e-20	2.07e-18	Y	796.437	0.964867	4.91e-27	5.71e-24	Y	1028.12	1.52064	5.2e-49	2.57e-46	Y
Psd3	1457.57	-0.452093	1.25e-05	0.000182415	N	1544.52	-0.206296	0.0196853	0.103575	N	1323.3	-0.728572	1.25e-10	2.03e-09	Y
Psme3	1073.31	0.479502	2.22e-07	5.38e-06	N	1014.52	0.383493	5.32e-06	0.000148484	N	1185.43	0.771788	3.74e-19	1.98e-17	Y
Psmg1	149.489	0.48562	0.00175775	0.0115563	N	123.377	0.0924484	0.511709	0.751294	N	155.381	0.656354	3.08e-05	0.000171981	Y
Psmg2	315.224	0.62787	2.57e-07	6.14e-06	Y	261.512	0.235686	0.0375703	0.160113	N	329.325	0.8014	2.06e-11	3.91e-10	Y
Psmg3	237.775	0.643305	1.36e-06	2.69e-05	Y	186.291	0.12408	0.322576	0.596839	N	251.114	0.841409	2.31e-10	3.53e-09	Y
Psmg4	134.084	0.395496	0.0124961	0.0541898	N	115.827	0.104945	0.469912	0.720148	N	136.411	0.519164	0.0023345	0.00781108	Y
Psph	250.164	0.478262	0.000438198	0.0037016	N	266.216	0.629605	4.82e-08	2.71e-06	Y	298.038	0.938581	8.04e-13	1.84e-11	Y
Ptcd3	976.626	0.515433	5.33e-08	1.51e-06	Y	848.494	0.217554	0.0113674	0.0702154	N	1009.55	0.657623	7e-14	1.87e-12	Y
Ptchd4	598.28	0.700201	1.88e-10	8.97e-09	Y	521.732	0.423291	3.15e-05	0.000693805	N	652.755	0.964116	6.38e-21	4.2e-19	Y
Pter	152.964	0.381452	0.0139912	0.0592292	N	136.285	0.150634	0.275276	0.546336	N	156.508	0.513541	0.000908187	0.00345591	Y
Ptger4	63.7826	-0.467251	0.0135868	0.0578797	N	80.784	0.136302	0.378117	0.646075	N	60.5079	-0.60828	0.00602107	0.0177073	Y
Ptges	26.9978	-0.177827	0.425219	0.632772	N	24.1203	-0.273806	0.0987376		N	20.8645	-0.835965	0.00438885	0.0134799	Y
Ptges2	267.178	0.47393	0.000255843	0.00237045	N	234.39	0.199682	0.0998544	0.297852	N	282.758	0.672211	4.08e-07	3.44e-06	Y
Ptges3l	99.1903	-0.307416	0.0665451	0.185314	N	102.419	-0.151146	0.31028	0.584694	N	84.4143	-0.784513	8.28e-05	0.000413974	Y
Ptgfr	61.3108	-0.160766	0.415897	0.625416	N	47.7189	-0.597932	0.00034239		N	41.2475	-1.31953	1.94e-06	1.43e-05	Y
Ptgr1	42.4395	-0.382278	0.0661711	0.184498	N	47.074	-0.0968819	0.560887		N	38.4078	-0.683767	0.00756435	0.0214713	Y
Ptgs2	487.214	-0.516769	2.35e-06	4.35e-05	Y	688.119	0.468275	1.6e-07	7.48e-06	N	556.426	-0.0559567	0.651416	0.75927	N
Pthlh	37.3364	-0.0258705	0.902261	0.949598	N	27.2407	-0.466674	0.0052464		N	27.4893	-0.749446	0.00700604	0.020131	Y
Ptk2b	55.3221	-0.713041	0.000426484	0.00362146	Y	65.0939	-0.19582	0.237337	0.501178	N	47.4654	-1.34834	6.05e-08	6.01e-07	Y
Ptpdc1	516.809	-0.468099	4.33e-06	7.26e-05	N	523.564	-0.352393	0.000190043	0.00294946	N	467.221	-0.763409	3.39e-11	6.14e-10	Y
Ptpn12	529.447	-0.533386	9.11e-07	1.89e-05	Y	631.753	0.0481457	0.595745	0.807481	N	520.733	-0.538441	1.17e-07	1.09e-06	Y
Ptpn4	341.843	0.559572	1.54e-06	3.01e-05	Y	276.961	0.0979047	0.383847	0.650887	N	342.553	0.631402	1.32e-07	1.21e-06	Y
Ptrh2	724.422	0.419009	1.74e-05	0.000240211	N	647.494	0.186899	0.0348839	0.152778	N	757.506	0.588741	4.78e-10	6.86e-09	Y
Purg	272.764	-0.259349	0.0707713	0.193673	N	277.46	-0.150415	0.213896	0.471213	N	245.514	-0.546257	0.000181391	0.00083331	Y
Pus1	412.997	0.450161	0.000148653	0.00149269	N	409.15	0.454291	2.88e-05	0.000645121	N	443.68	0.684397	3.59e-09	4.51e-08	Y
Pus7	969.95	0.757902	1.18e-14	1.12e-12	Y	844.901	0.485933	4.66e-09	3.64e-07	N	1063.46	1.02186	1.89e-26	2.08e-24	Y
Pus7l	213.272	1.10829	2.17e-14	2.01e-12	Y	166.761	0.626773	1.56e-06	5.24e-05	Y	259.077	1.58651	3.87e-29	5.38e-27	Y
Pwp1	644.243	0.50073	1.91e-06	3.64e-05	Y	606.59	0.399292	7.54e-06	0.000199848	N	697.995	0.750678	6.65e-14	1.78e-12	Y
Pwp2	1034.87	0.710085	1.55e-11	8.56e-10	Y	935.367	0.522218	2.22e-09	1.84e-07	Y	1149.48	1.01136	4.88e-28	6.17e-26	Y
Pxylp1	448.365	-0.566055	8.55e-07	1.78e-05	Y	433.094	-0.586297	3.94e-08	2.35e-06	Y	383.061	-1.09667	8.58e-14	2.24e-12	Y
Pycr2	586.224	0.329395	0.00304324	0.0179738	N	571.955	0.310389	0.00117522	0.0126273	N	615.74	0.512307	2.46e-06	1.76e-05	Y
Pyurf	327.945	0.823661	2.28e-12	1.47e-10	Y	239.138	0.142576	0.220846	0.480196	N	330.436	0.917409	4.98e-15	1.57e-13	Y
Qdpr	363.214	0.56212	4.39e-06	7.35e-05	Y	290.634	0.0740127	0.50166	0.743547	N	370.939	0.68436	7.31e-10	1.02e-08	Y
Qsox2	543.721	0.797373	1.11e-10	5.35e-09	Y	402.41	0.161124	0.124949	0.343658	N	611.594	1.12474	3.63e-22	2.71e-20	Y
Qtrt1	238.997	0.429047	0.00143668	0.0097651	N	226.556	0.333671	0.00545482	0.0407304	N	248.194	0.588216	1.56e-05	9.35e-05	Y
Qtrtd1	566.318	0.569358	1e-06	2.06e-05	Y	541.333	0.506262	4.12e-08	2.44e-06	Y	629.787	0.880202	1.27e-18	6.56e-17	Y
Rab13	175.748	-0.583232	6.5e-05	0.000733194	Y	181.83	-0.380437	0.00330725	0.028191	N	163.852	-0.786766	6.45e-07	5.23e-06	Y
Rab26	80.844	0.540711	0.00239733	0.0148603	Y	91.4087	0.709909	3.09e-06	9.45e-05	Y	81.0893	0.643581	0.00155318	0.00548415	Y
Rab36	97.2827	-0.274883	0.113203	0.270013	N	82.787	-0.574383	0.000256461	0.0037894	Y	80.6032	-0.835575	4.01e-05	0.000217191	Y
Rab39b	262.165	0.329461	0.00810837	0.0384228	N	269.924	0.411888	0.000502182	0.00636137	N	292.523	0.649469	2.52e-07	2.22e-06	Y
Rab3a	254.252	0.560757	5.39e-05	0.000623512	Y	173.657	-0.300466	0.0255181	0.12329	N	231.393	0.423158	0.0022999	0.00771824	N
Rab3d	298.119	-0.59657	4.82e-06	7.99e-05	Y	325.073	-0.254025	0.0231114	0.115411	N	286.207	-0.670018	0.000107535	0.000524345	Y
Rab3il1	978.513	-0.209155	0.0250289	0.0917434	N	920.717	-0.328392	9.02e-05	0.00162043	N	845.812	-0.628721	2.37e-12	5.06e-11	Y
Rab40b	144.199	-0.222896	0.134605	0.303367	N	133.917	-0.341773	0.0142518	0.0820654	N	123.749	-0.657825	0.0001	0.00049078	Y
Rab4b	156.886	-0.412869	0.00466012	0.0249669	N	162.963	-0.224225	0.0927968	0.284522	N	149.29	-0.528887	0.000764246	0.00296927	Y
Rabggta	355.401	0.735675	2.49e-09	9.88e-08	Y	274.649	0.187475	0.100055	0.298225	N	364.967	0.875528	2.24e-14	6.36e-13	Y
Rac3	83.1115	0.513819	0.00499271	0.026357	Y	58.4978	-0.133833	0.414295	0.676259	N	70.6919	0.273261	0.215689	0.338706	N
Rad18	123.777	0.530398	0.000793997	0.00597335	Y	98.6361	0.0628486	0.671091	0.852117	N	129.715	0.695809	0.000230418	0.001034	Y
Rad51	45.3573	0.18416	0.38947	0.603223	N	40.5215	0.0178963	0.915294		N	54.0036	0.612717	0.0135124	0.0351645	Y
Rad51ap1	42.5262	0.629897	0.00258596	0.0157551	Y	32.9231	0.182115	0.279585		N	45.5444	0.876263	0.000653685	0.00258842	Y
Rad9b	183.627	0.8425	3.73e-09	1.41e-07	Y	133.664	0.189383	0.169323	0.412723	N	170.156	0.7791	2.73e-07	2.38e-06	Y
Rae1	548.845	0.53108	1.01e-07	2.66e-06	Y	474.624	0.21951	0.0242005	0.118662	N	559.157	0.637739	6.88e-11	1.18e-09	Y
Ralgps1	73.8689	-0.195344	0.283178	0.495247	N	72.317	-0.170785	0.281464	0.553524	N	59.6379	-0.813167	0.000221631	0.000998914	Y
Ran	1795.18	0.41529	1.68e-06	3.25e-05	N	1708.25	0.340478	2.99e-06	9.2e-05	N	1883.18	0.594434	5.37e-16	1.94e-14	Y
Ranbp1	364.789	0.536101	4.35e-06	7.28e-05	Y	337.393	0.388396	0.00024521	0.00366451	N	399.69	0.814349	1.31e-13	3.31e-12	Y
Rangap1	893.128	1.2922	3.51e-34	2.22e-31	Y	578.29	0.411546	5.24e-05	0.00103662	N	1000.74	1.59423	3.78e-57	2.93e-54	Y
Rangrf	294.923	0.869455	2.53e-11	1.37e-09	Y	233.164	0.388959	0.00146157	0.0150112	N	305.302	1.03146	2.43e-15	8.01e-14	Y
Rap1gap2	166.447	-0.601137	4.52e-05	0.000537642	Y	162.853	-0.539019	0.000105629	0.00185666	Y	157.019	-0.765658	2.63e-06	1.88e-05	Y
Rapgef3	196.74	-0.87804	1.97e-10	9.35e-09	Y	234.278	-0.229801	0.0608817	0.216875	N	190.989	-0.951131	7.99e-10	1.11e-08	Y
Rapgefl1	221.531	-0.223339	0.108348	0.261642	N	208.38	-0.319639	0.012884	0.0763656	N	190.978	-0.650288	2.21e-05	0.0001277	Y
Rara	742.831	-0.268109	0.0284001	0.100495	N	703.176	-0.346718	0.0035167	0.0294963	N	660.132	-0.600838	1.64e-07	1.49e-06	Y
Rars2	145.034	0.423214	0.00587855	0.0300041	N	141.222	0.37229	0.00620628	0.0449012	N	153.153	0.623141	5.94e-05	0.00030933	Y
Rasa4	152.675	-0.441055	0.00312955	0.0183787	N	151.716	-0.361134	0.00827831	0.0553791	N	127.845	-1.01627	3.13e-08	3.3e-07	Y
Rassf9	30.3095	-0.290672	0.180482	0.368109	N	27.2677	-0.358324	0.0326871		N	23.6902	-0.937187	0.00137155	0.00493566	Y
Rbm28	955.092	0.546264	1.28e-07	3.28e-06	Y	866.215	0.36009	2.07e-05	0.000481513	N	1080.06	0.891737	4.15e-24	3.78e-22	Y
Rbm38	122.144	0.492338	0.00329888	0.019107	N	90.495	-0.117868	0.440925	0.698703	N	131.771	0.740694	2.43e-05	0.000139162	Y
Rbpms2	122.239	0.703161	1.14e-05	0.000167259	Y	89.6746	0.0744932	0.621176	0.822346	N	131.642	0.949239	2.49e-08	2.7e-07	Y
Rcan1	458.029	0.418143	0.000201916	0.00194849	N	343.833	-0.270407	0.0117217	0.0715596	N	477.397	0.582313	3.23e-08	3.39e-07	Y
Rcc1	274.905	0.61501	2.06e-06	3.88e-05	Y	259.988	0.510797	7.96e-06	0.000208443	Y	308.945	0.938269	1.91e-12	4.16e-11	Y
Rcc2	1985.77	0.424339	3.73e-07	8.52e-06	N	1740.27	0.140326	0.0540875	0.200007	N	2052.09	0.565598	5.78e-14	1.56e-12	Y
Rccd1	117.538	0.866134	2.48e-07	5.97e-06	Y	78.8044	0.0929596	0.552773	0.779251	N	104.403	0.74184	0.000132718	0.000629064	Y
Rcl1	381.555	0.464648	0.000261003	0.00240846	N	373.118	0.442563	5.17e-05	0.00102569	N	411.655	0.710527	7.21e-09	8.59e-08	Y
Rdh13	431.845	0.866411	6.64e-12	3.9e-10	Y	354.085	0.475599	6.34e-06	0.000171512	N	484.451	1.19376	7.38e-27	8.54e-25	Y
Recql4	61.3722	0.612341	0.00149244	0.0100857	Y	40.3487	-0.128397	0.443868		N	65.7163	0.838543	0.000338093	0.00144298	Y
Reep6	152.533	2.13386	9.02e-39	7.9e-36	Y	52.4479	0.301819	0.0677117	0.233108	N	192.193	2.68561	8.02e-50	4.32e-47	Y
Rell1	172.163	-0.644186	8.99e-06	0.000136169	Y	183.225	-0.364258	0.00475173	0.0370932	N	158.234	-0.928367	2.36e-09	3.07e-08	Y
Relt	31.7918	0.402211	0.0626932	0.177451	N	30.8236	0.306732	0.0685924		N	42.1031	1.02503	6.07e-05	0.000314487	Y
Rfc5	271.369	0.653638	1.03e-07	2.7e-06	Y	207.63	0.0707202	0.564762	0.789265	N	269.803	0.708457	4.33e-07	3.62e-06	Y
Rftn2	452.756	-0.619509	3.37e-08	1.02e-06	Y	498.491	-0.245389	0.0103538	0.0653808	N	424.519	-0.806759	3.63e-12	7.6e-11	Y
Rfx1	248.397	-0.303091	0.040394	0.12972	N	246.071	-0.253994	0.0455664	0.180679	N	203.271	-0.94869	4.46e-10	6.46e-09	Y
Rfxank	199.576	-0.30172	0.0304174	0.10576	N	196.498	-0.264741	0.0384084	0.162317	N	179.503	-0.580781	0.000413084	0.00173085	Y
Rgl3	138.747	-0.360111	0.0248819	0.0914564	N	135.951	-0.335061	0.0146411	0.0838141	N	116.921	-0.904166	3.3e-07	2.81e-06	Y
Rgs11	107.309	1.04738	9.67e-10	4.2e-08	Y	63.625	0.0636992	0.702287	0.86801	N	86.625	0.749027	0.000525454	0.00213525	Y
Rgs12	636.376	-0.581234	1.31e-09	5.61e-08	Y	686.082	-0.262312	0.00471852	0.0369165	N	570.132	-0.931803	3.35e-20	2e-18	Y
Rgs19	543.721	0.429486	3.07e-05	0.000389029	N	504.747	0.287142	0.00270655	0.0241309	N	581.159	0.648815	1.23e-10	1.99e-09	Y
Rgs3	687.774	-0.38893	2.7e-05	0.000346204	N	661.106	-0.435922	2.8e-06	8.69e-05	N	602.545	-0.793022	1.91e-16	7.34e-15	Y
Rgs4	804.38	-0.136035	0.136199	0.305898	N	729.988	-0.350845	0.000421933	0.00556314	N	644.547	-0.813648	1.28e-15	4.41e-14	Y
Rhbdd1	421.085	0.175128	0.142654	0.315478	N	477.919	0.503532	1.21e-06	4.2e-05	Y	476.514	0.538305	5.75e-06	3.82e-05	Y
Rhbdd2	375.967	0.590291	3.31e-06	5.88e-05	Y	307.778	0.164174	0.154952	0.391811	N	370.638	0.635703	7.22e-08	7.01e-07	Y
Rhbdf2	205.53	-0.310823	0.0245623	0.0907204	N	185.3	-0.531259	3.6e-05	0.000766693	Y	175.425	-0.801714	5.74e-08	5.74e-07	Y
Rhebl1	180.316	0.519593	0.000441382	0.00372573	Y	120.472	-0.371708	0.00942263	0.0607455	N	165.099	0.405506	0.0080374	0.0225915	N
Rhobtb1	400.092	-0.295479	0.00919819	0.0426291	N	374.036	-0.420489	0.000114159	0.00197347	N	358.049	-0.604231	3.25e-07	2.78e-06	Y
Rhot1	885.44	0.406042	2.13e-05	0.000284731	N	794.942	0.183925	0.0281411	0.131083	N	916.066	0.551089	3.17e-10	4.7e-09	Y
Rhou	418.249	-0.0315149	0.785274	0.886834	N	336.629	-0.589962	2.44e-07	1.07e-05	Y	358.197	-0.434211	0.000425522	0.00177755	N
Rin2	2104.29	-0.174244	0.027699	0.0985958	N	1913.04	-0.402041	1.8e-08	1.18e-06	N	1802.92	-0.61118	7.36e-11	1.26e-09	Y
Riok2	590.035	0.308619	0.00280933	0.0168545	N	590.407	0.34806	0.000154182	0.00248494	N	627.402	0.519381	1.91e-07	1.71e-06	Y
Rita1	269.904	0.584524	5.16e-06	8.46e-05	Y	201.197	-0.068231	0.583159	0.801098	N	267.527	0.633906	6.42e-06	4.21e-05	Y
Rnaseh1	205.042	0.511763	0.000607221	0.00480169	Y	174.773	0.185357	0.159167	0.397481	N	214.326	0.693725	2.33e-06	1.68e-05	Y
Rnaseh2a	401.184	0.496092	1.19e-05	0.000175687	N	332.007	0.0784362	0.485017	0.732541	N	428.305	0.706449	1.41e-08	1.62e-07	Y
Rnaseh2b	63.6199	1.01015	1.37e-07	3.49e-06	Y	35.0349	-0.0138104	0.934618		N	67.1863	1.26556	9.19e-09	1.08e-07	Y
Rnd1	253.451	-0.01143	0.934447	0.968345	N	319.077	0.555589	8.43e-07	3.09e-05	Y	311.5	0.554455	4.67e-05	0.000250386	Y
Rnf122	254.002	-0.268919	0.0393362	0.127395	N	238.168	-0.377597	0.00203147	0.0193886	N	203.916	-0.97403	1.64e-10	2.58e-09	Y
Rnf126	261.734	0.382855	0.00247101	0.0152341	N	232.158	0.133988	0.266901	0.535438	N	279.111	0.60007	1.99e-06	1.45e-05	Y
Rnf138	287.387	0.315999	0.0102328	0.0463858	N	278.141	0.269048	0.0173187	0.0942496	N	309.699	0.5562	7.63e-06	4.91e-05	Y
Rnf219	330.975	0.445279	0.000418704	0.00357028	N	298.89	0.238382	0.0407761	0.168775	N	363.867	0.730489	5.63e-09	6.84e-08	Y
Rnf31	325.069	-0.201809	0.0933148	0.236075	N	302.34	-0.3399	0.00258274	0.0232048	N	286.384	-0.550335	1.08e-05	6.74e-05	Y
Rnf38	837.324	-0.260872	0.0151168	0.0625719	N	834.375	-0.205147	0.0379914	0.161198	N	744.409	-0.590075	5.54e-09	6.74e-08	Y
Rnf43	74.655	-0.293478	0.113391	0.270123	N	71.5054	-0.299903	0.061896	0.219149	N	62.9191	-0.792799	0.000413469	0.00173187	Y
Rnft2	51.1704	0.5034	0.0143569	0.0603031	N	40.6176	0.10554	0.530769		N	53.3089	0.697342	0.00477296	0.0144908	Y
Rnmt	948.722	0.518925	2.67e-07	6.34e-06	Y	833.723	0.252767	0.00282711	0.024909	N	1001.91	0.713033	1.89e-16	7.29e-15	Y
Rnmtl1	237.62	0.441591	0.00124034	0.00864367	N	214.926	0.241617	0.0502425	0.191049	N	243.651	0.577412	1.46e-05	8.87e-05	Y
Robo1	332.256	-0.269389	0.0601171	0.172271	N	320.215	-0.305069	0.0114488	0.0705514	N	290.378	-0.65446	2e-05	0.000116726	Y
Rom1	103.734	-0.190604	0.254088	0.462153	N	95.4357	-0.312555	0.037054	0.158764	N	88.4591	-0.615227	0.00176893	0.00615302	Y
Rp2h	584.868	-0.256335	0.0105318	0.0475058	N	603.455	-0.101459	0.294769	0.569078	N	531.095	-0.504342	4.42e-06	3.02e-05	Y
Rpa2	266.234	0.652572	2.93e-07	6.91e-06	Y	207.03	0.111989	0.358424	0.628412	N	272.278	0.775217	1.26e-08	1.46e-07	Y
Rpap3	226.166	0.455478	0.000828736	0.00616267	N	183.432	-0.00110838	0.993025	0.998087	N	233.116	0.594958	1.7e-05	0.00010126	Y
Rpf2	229.82	0.633683	2.67e-05	0.000342897	Y	227.042	0.629572	2.36e-07	1.04e-05	Y	261.33	1.00924	1.87e-14	5.39e-13	Y
Rpia	341.576	0.283675	0.0150365	0.0623072	N	379.062	0.545754	2.73e-07	1.18e-05	Y	423.338	0.843461	2.11e-14	6.03e-13	Y
Rpp14	472.294	0.686265	2.11e-09	8.49e-08	Y	398.427	0.336542	0.000957995	0.0106539	N	499.083	0.883219	8.64e-17	3.55e-15	Y
Rpp38	195.545	0.461246	0.000914047	0.00669772	N	191.077	0.423431	0.000759707	0.00891231	N	212.385	0.720474	3.69e-07	3.13e-06	Y
Rpp40	129.363	0.798516	4.29e-07	9.65e-06	Y	103.353	0.334297	0.0240043	0.118227	N	147.782	1.16278	1.19e-12	2.67e-11	Y
Rps19bp1	276.377	0.563084	1.56e-05	0.000218553	Y	239.465	0.268617	0.0233912	0.116191	N	295.751	0.790255	8.01e-10	1.11e-08	Y
Rps24	1325.11	0.388657	8.52e-06	0.000130645	N	1249.9	0.28835	0.000271464	0.00395529	N	1375.58	0.541825	6.32e-12	1.27e-10	Y
Rps6ka1	296.733	0.606808	3.36e-07	7.75e-06	Y	246.801	0.208657	0.0874035	0.274719	N	289.887	0.624814	2.57e-07	2.26e-06	Y
Rps6ka3	72.8688	-0.372407	0.0599169	0.171901	N	87.6635	0.0780712	0.629115	0.827653	N	65.1742	-0.708212	0.00226482	0.00761704	Y
Rpusd2	171.386	0.675393	9.07e-06	0.000136848	Y	140.285	0.262995	0.0603132	0.215719	N	179.634	0.866668	1.2e-08	1.39e-07	Y
Rrad	190.939	-0.345866	0.0157107	0.0645839	N	168.967	-0.60315	7.8e-06	0.000205308	Y	155.618	-0.991029	4.4e-08	4.51e-07	Y
Rragb	277.986	1.25775	1.6e-21	3.14e-19	Y	146.29	-0.066638	0.619244	0.821772	N	307.641	1.55504	2.86e-33	5.29e-31	Y
Rras	208.965	-0.593672	1.4e-05	0.000200648	Y	240.587	-0.109692	0.35157	0.6221	N	197.769	-0.749243	2.52e-07	2.21e-06	Y
Rras2	613.926	0.0829316	0.429059	0.635827	N	804.226	0.752824	6.69e-18	3.04e-15	Y	761.768	0.674552	2.94e-13	7.07e-12	Y
Rreb1	669.858	-0.267647	0.229817	0.433984	N	693.145	-0.151397	0.361097	0.631026	N	580.179	-0.75629	0.0060016	0.0176652	Y
Rrm2	79.6467	0.588599	0.00183306	0.0119685	Y	65.1741	0.201007	0.217184	0.474587	N	91.5625	0.963127	5.03e-06	3.39e-05	Y
Rrn3	1231.48	0.494195	9.32e-09	3.19e-07	N	1120.67	0.305106	0.000282688	0.00408281	N	1299.34	0.681058	1.04e-16	4.2e-15	Y
Rrp12	507.493	1.41751	4.23e-25	1.12e-22	Y	432.931	1.1586	3.37e-27	4.42e-24	Y	689.242	2.07875	2.96e-55	2.16e-52	Y
Rrp15	261.149	0.469779	0.000331792	0.00294017	N	263.292	0.491336	7.97e-05	0.00146199	N	295.453	0.812216	3.57e-09	4.49e-08	Y
Rrp1b	727.631	0.951679	1.65e-16	1.96e-14	Y	633.713	0.697012	1.59e-13	3.62e-11	Y	894.512	1.43601	9.13e-35	1.95e-32	Y
Rrp8	724.065	0.478499	5.12e-06	8.43e-05	N	682.118	0.376275	2.92e-05	0.000652901	N	812.769	0.806426	7.83e-16	2.77e-14	Y
Rrp9	626.084	1.48766	9.9e-42	1.13e-38	Y	415.511	0.671989	9.05e-09	6.58e-07	Y	698.812	1.78392	5.47e-63	5.65e-60	Y
Rrs1	354.432	0.541223	2.43e-05	0.000317912	Y	353.904	0.563455	2.11e-07	9.56e-06	Y	450.463	1.13035	1.07e-21	7.46e-20	Y
Rsad1	461.614	1.01722	9.37e-16	9.88e-14	Y	298.213	0.101638	0.379946	0.647626	N	468.583	1.14289	1.95e-21	1.32e-19	Y
Rsl1d1	1039.13	0.490512	5.46e-08	1.54e-06	N	952.253	0.323119	5.85e-05	0.00112997	N	1106.67	0.701838	1e-17	4.63e-16	Y
Rsl24d1	760.774	0.602259	1.4e-09	5.95e-08	Y	650.314	0.27361	0.00220296	0.0206055	N	813.304	0.818898	1.39e-17	6.23e-16	Y
Rtn4ip1	42.6722	0.18351	0.37212	0.587539	N	45.3738	0.270264	0.10564		N	54.4125	0.75215	0.00114945	0.00424237	Y
Rtn4rl1	43.5967	-0.348883	0.0926123	0.235149	N	41.6517	-0.33972	0.0421788		N	38.1432	-0.709931	0.00790062	0.0222879	Y
Runx1	501.736	-0.376298	0.0759925	0.204569	N	530.598	-0.184658	0.266166	0.534782	N	440.342	-0.832103	0.000369553	0.00156807	Y
Runx2	664.265	-0.271018	0.199349	0.394917	N	725.197	-0.0388524	0.816896	0.926971	N	588.503	-0.660046	0.00232335	0.00778218	Y
Rusc1	265.509	-0.446938	0.000270107	0.00247642	N	272.506	-0.286387	0.011986	0.072623	N	235.464	-0.808278	4.79e-09	5.89e-08	Y
Ruvbl1	623.917	0.680028	1.36e-11	7.64e-10	Y	502.224	0.210545	0.026273	0.125564	N	643.453	0.816958	9.55e-17	3.87e-15	Y
Ruvbl2	666.929	0.680706	5.11e-11	2.56e-09	Y	564.238	0.33352	0.000344887	0.00479819	N	719.551	0.917275	1.66e-20	1.03e-18	Y
Rwdd4a	474.168	0.378018	0.000902129	0.00662318	N	447.968	0.275401	0.0109196	0.0681728	N	549.278	0.780745	4.41e-12	9.1e-11	Y
S100a13	123.801	-0.475491	0.00366926	0.0206943	N	143.211	-0.0214188	0.87451	0.950645	N	119.416	-0.559315	0.00111726	0.00414456	Y
S1pr1	498.717	-0.159478	0.133302	0.301174	N	428.538	-0.5343	1.14e-06	4.02e-05	Y	437.991	-0.502016	5.54e-05	0.000291309	Y
Sac3d1	174.49	0.888645	1.2e-08	3.96e-07	Y	129.345	0.292121	0.0419885	0.171635	N	182.483	1.08548	4.65e-11	8.18e-10	Y
Sacs	313.776	0.507722	2.37e-05	0.000311129	Y	261.055	0.111946	0.337914	0.610763	N	314.324	0.582643	3.28e-06	2.3e-05	Y
Samd1	630.036	0.447271	1.01e-05	0.000150403	N	532.661	0.0774756	0.420082	0.681762	N	639.961	0.551013	1.63e-08	1.84e-07	Y
Samd14	445.827	-0.48555	0.0182575	0.0720617	N	478.812	-0.307761	0.0181673	0.0976505	N	396.209	-1.03289	3.46e-12	7.29e-11	Y
Samd9l	830.073	-0.42019	8.75e-06	0.000133591	N	849.475	-0.276039	0.00205749	0.0195948	N	695.717	-1.00029	1.86e-17	8.24e-16	Y
Samhd1	1024.72	-0.0463067	0.647692	0.804457	N	1279.26	0.531189	1.13e-07	5.68e-06	Y	1287.99	0.594927	4.52e-11	7.97e-10	Y
Sarm1	51.7979	-0.443697	0.0296389	0.10375	N	52.2971	-0.317007	0.0560445	0.205216	N	46.567	-0.787833	0.00151042	0.00536067	Y
Sash1	379.774	-0.42633	0.0481493	0.146909	N	346.42	-0.79566	6.83e-10	6.12e-08	Y	326.689	-0.885681	0.00141471	0.00507329	Y
Sass6	118.187	-0.164167	0.341664	0.558502	N	107.582	-0.315655	0.0370867	0.158822	N	100.387	-0.602737	0.00240295	0.00802278	Y
Sat1	672.049	-0.324594	0.00116934	0.00823458	N	682.831	-0.207545	0.0239421	0.118032	N	615.929	-0.546744	1.44e-06	1.08e-05	Y
Scara5	699.22	-0.366857	0.0021099	0.0134105	N	600.941	-0.777972	6.73e-13	1.44e-10	Y	612.471	-0.599298	0.0253659	0.0597951	N
Sccpdh	345.47	0.480254	7.36e-05	0.000818142	N	275.138	-0.0293623	0.798919	0.917109	N	351.478	0.589573	8.81e-07	6.92e-06	Y
Scn2a1	198.196	-0.242601	0.0710824	0.194372	N	186.305	-0.334594	0.00870397	0.057211	N	175.931	-0.558351	0.000314349	0.00135849	Y
Sco1	428.014	0.252594	0.0250806	0.0918334	N	407.055	0.17033	0.0920939	0.283341	N	471.273	0.549466	1.54e-07	1.41e-06	Y
Scrn1	121.497	-0.696929	2.47e-05	0.000321905	Y	133.94	-0.313322	0.0271968	0.128597	N	109.127	-1.07024	9.32e-08	8.84e-07	Y
Scx	543.777	-0.282547	0.0092102	0.0426501	N	566.858	-0.0998925	0.323683	0.598148	N	488.398	-0.574868	1.63e-07	1.48e-06	Y
Sdad1	923.231	0.454502	1.95e-06	3.71e-05	N	881.102	0.38325	3.58e-06	0.00010656	N	1021.43	0.750632	1.4e-16	5.52e-15	Y
Sdhaf1	173.299	0.541039	0.000369292	0.00321247	Y	156.396	0.341002	0.0107872	0.0675712	N	181.405	0.72781	3.93e-06	2.72e-05	Y
Sdr39u1	54.8148	-0.205042	0.298128	0.512112	N	54.1568	-0.153758	0.348238	0.619063	N	45.98	-0.667698	0.00595586	0.0175573	Y
Sec24d	1082.29	-0.619045	3.49e-12	2.13e-10	Y	1332.59	0.0770128	0.325604	0.600111	N	1063.59	-0.618907	1.52e-11	2.95e-10	Y
Selk	280.899	-0.204549	0.0859366	0.223212	N	284.26	-0.107779	0.34104	0.613972	N	250.611	-0.503226	0.00013481	0.000637762	Y
Sema4c	419.119	-0.450368	4.47e-05	0.000533338	N	430.779	-0.294807	0.00262012	0.0234602	N	363.843	-0.902952	1.44e-13	3.62e-12	Y
Sema5a	295.267	-0.285377	0.0757439	0.204044	N	274.077	-0.415749	0.00239546	0.0219552	N	246.286	-0.868491	1.93e-08	2.15e-07	Y
Sema6a	48.0884	-0.0891293	0.671386	0.819496	N	39.5971	-0.3802	0.0238174		N	38.6438	-0.638075	0.0121482	0.0321242	Y
Sema6c	134.635	-0.75838	3.63e-06	6.28e-05	Y	141.845	-0.477408	0.000832133	0.00956908	N	119.876	-1.17397	7.19e-09	8.58e-08	Y
Sema7a	38.1166	-0.299114	0.16089	0.341928	N	71.7807	0.789305	7.42e-07	2.76e-05	Y	52.5487	0.402796	0.104678	0.190814	N
Sephs2	710.076	0.730564	5.69e-12	3.39e-10	Y	619.547	0.459929	6.32e-07	2.41e-05	N	824.122	1.11715	9.72e-29	1.29e-26	Y
Sept5	321.484	-0.451005	0.000120464	0.00125272	N	350.225	-0.128365	0.217225	0.474587	N	309.047	-0.526658	1.23e-05	7.62e-05	Y
Serac1	323.254	-0.221593	0.0678303	0.188184	N	309.367	-0.276844	0.0114839	0.0706848	N	271.092	-0.736992	1.18e-07	1.1e-06	Y
Serbp1	2721.01	0.454198	1.48e-08	4.81e-07	N	2481.9	0.271856	0.000254332	0.00376857	N	2874.49	0.64642	1.75e-20	1.08e-18	Y
Sergef	42.4036	0.526402	0.0107904	0.0485464	Y	34.0825	0.143043	0.395812		N	42.0294	0.631575	0.0109203	0.0293689	Y
Serpinb1a	15.5111	-0.423162	0.0562845		N	21.4754	0.0751792	0.648299		N	13.7072	-0.784483	0.0107725	0.0290407	Y
Serpinb8	22.7669	-0.381478	0.0870531	0.225238	N	20.5882	-0.346842	0.0290852		N	18.2821	-1.03026	0.00055386	0.00223383	Y
Serpinb9	265.838	-0.528242	1.98e-05	0.000267489	Y	286.362	-0.227268	0.042617	0.173314	N	250.547	-0.682734	7.07e-07	5.67e-06	Y
Serpine1	1375.06	0.0241139	0.83311	0.913521	N	1682.47	0.558098	2.54e-10	2.55e-08	Y	1665.03	0.509905	0.0120039	0.0318204	Y
Sertad3	130.229	-0.28058	0.0772875	0.207222	N	132.024	-0.169126	0.229609	0.491596	N	113.852	-0.652259	0.000384517	0.00162766	Y
Sesn1	1016.89	-0.0882839	0.3106	0.524514	N	879.101	-0.461576	2.88e-08	1.77e-06	N	869.235	-0.516723	4.73e-08	4.84e-07	Y
Sesn2	207.192	0.0201091	0.881922	0.939867	N	252.306	0.500927	2.8e-05	0.000632118	Y	250.024	0.542724	2.96e-05	0.000165955	Y
Sesn3	780.689	-0.0972694	0.326228	0.542474	N	689.032	-0.396769	3.3e-05	0.000718125	N	645.254	-0.640011	6.6e-08	6.49e-07	Y
Set	1561.65	0.404604	3.05e-05	0.00038628	N	1417.23	0.2117	0.0119765	0.072623	N	1606.83	0.540222	9.53e-11	1.58e-09	Y
Setd6	128.406	0.94601	5.28e-09	1.91e-07	Y	95.9249	0.357865	0.0193842	0.102457	N	134.057	1.14211	8.7e-11	1.45e-09	Y
Setd8	1240.39	0.455875	1.32e-06	2.63e-05	N	1123.95	0.258924	0.00224887	0.0208858	N	1326.79	0.677918	5.25e-15	1.65e-13	Y
Sfrp2	204.217	-0.210367	0.156462	0.335904	N	183.322	-0.427078	0.00124425	0.0131931	N	171.469	-0.698883	0.000124279	0.000595904	Y
Sfxn1	1017.75	0.663955	1.52e-11	8.47e-10	Y	819.405	0.193484	0.0241039	0.118551	N	1077.35	0.859618	2.24e-23	1.87e-21	Y
Sfxn2	358.821	1.05191	7.7e-18	1.08e-15	Y	249.68	0.302075	0.0114381	0.0705514	N	371.289	1.20236	7.62e-21	4.94e-19	Y
Sfxn4	97.4722	-0.290353	0.0868294	0.224711	N	98.6704	-0.180194	0.233564	0.496512	N	87.3927	-0.58429	0.00306813	0.00989952	Y
Sgcb	272.047	-0.464963	0.000635597	0.00496743	N	290.984	-0.207652	0.0608584	0.216875	N	258.549	-0.603559	5.23e-06	3.51e-05	Y
Sgms2	406.867	-0.550046	8.98e-06	0.000136169	Y	489.802	0.0474614	0.639571	0.835524	N	414.863	-0.441702	0.000197145	0.000897695	N
Sgpp1	1085.31	0.365647	5.4e-05	0.000623845	N	997.18	0.198451	0.0160045	0.0890876	N	1130.97	0.52751	1.45e-10	2.31e-09	Y
Sh2b2	180.172	0.787704	4.89e-08	1.41e-06	Y	129.565	0.100677	0.47729	0.726624	N	194.031	1.03027	4.11e-12	8.5e-11	Y
Sh2d3c	54.1885	-0.37867	0.0543326	0.160198	N	49.1043	-0.45819	0.00611962		N	49.8475	-0.613066	0.0103969	0.0281939	Y
Sh3rf2	83.301	-0.510758	0.0041744	0.0228969	Y	111.34	0.236047	0.102491	0.302877	N	104.24	0.123967	0.493156	0.626272	N
Sh3yl1	31.0003	-0.172332	0.428912	0.635775	N	30.4996	-0.133623	0.426994		N	25.3029	-0.676227	0.0160715	0.0407461	Y
Shisa4	295.197	-0.649488	1.04e-07	2.7e-06	Y	348.917	-0.0744051	0.498566	0.741238	N	293.166	-0.625559	7.85e-07	6.22e-06	Y
Shkbp1	75.1116	-0.377724	0.0396549	0.128063	N	87.8636	0.0532577	0.726994	0.882059	N	69.8982	-0.565422	0.00765085	0.0216771	Y
Shmt1	564.009	0.48045	1.72e-05	0.000238075	N	576.478	0.556601	1.54e-08	1.05e-06	Y	664.649	0.912627	1.11e-16	4.45e-15	Y
Shmt2	1045.73	0.905676	2.55e-20	4.54e-18	Y	905.337	0.626715	3.59e-13	8.01e-11	Y	1128.7	1.13962	3.33e-37	7.63e-35	Y
Shq1	141.687	1.20832	4.01e-13	2.97e-11	Y	91.0868	0.382178	0.0116319	0.0712191	N	154.616	1.49725	2.81e-16	1.06e-14	Y
Shroom1	144.345	-0.353781	0.0284268	0.100558	N	150.614	-0.174428	0.195855	0.447633	N	128.752	-0.692073	6.52e-05	0.000336293	Y
Siae	498.335	-0.282257	0.0051998	0.0271606	N	469.418	-0.392557	5.08e-05	0.00101434	N	434.503	-0.677384	1.03e-08	1.2e-07	Y
Siah1b	88.5625	0.388152	0.0242002	0.0896154	N	75.8141	0.0843248	0.587017	0.80373	N	92.3689	0.561404	0.00331017	0.0105895	Y
Siah2	145.862	-0.0395264	0.800677	0.896213	N	189.676	0.555937	2.51e-05	0.000572265	Y	181.626	0.542876	0.000844548	0.00323861	Y
Sigmar1	370.515	0.515705	1.41e-05	0.000201119	Y	330.874	0.286494	0.00877919	0.0576258	N	415.216	0.837404	3.86e-12	8.02e-11	Y
Sik1	495.657	0.153601	0.139129	0.310517	N	538.899	0.3772	0.000884447	0.0100384	N	577.313	0.588721	2.41e-09	3.13e-08	Y
Sik2	447.404	-0.230715	0.0340858	0.114429	N	416.884	-0.374145	0.000208231	0.00317993	N	397.608	-0.556582	2.72e-07	2.37e-06	Y
Sik3	849.686	-0.30209	0.0258324	0.0935654	N	868.462	-0.130532	0.420265	0.681796	N	767.586	-0.589115	1.76e-06	1.3e-05	Y
Simc1	1025.76	0.674631	7.75e-12	4.51e-10	Y	802.207	0.131136	0.125282	0.343805	N	1077.63	0.855377	4.54e-25	4.61e-23	Y
Sipa1l2	453.421	-0.224023	0.0494591	0.150024	N	411.596	-0.433048	6.35e-05	0.00120632	N	359.101	-0.970173	2.67e-14	7.48e-13	Y
Six4	500.291	-0.446289	9.71e-06	0.00014568	N	576.197	0.027888	0.769477	0.901078	N	482.248	-0.5072	4.68e-06	3.17e-05	Y
Skp2	704.678	0.553966	2.18e-08	6.91e-07	Y	627.811	0.318133	0.000422705	0.00556314	N	768.835	0.812697	6.06e-16	2.18e-14	Y
Slc12a6	1448.07	-0.328103	0.000133618	0.00136581	N	1430.07	-0.299686	0.000129895	0.00216685	N	1282.55	-0.67799	1.87e-13	4.66e-12	Y
Slc16a1	1246.09	0.943102	3.21e-23	7.47e-21	Y	1053.64	0.613929	9.04e-14	2.15e-11	Y	1454.57	1.32913	4.93e-53	3.4e-50	Y
Slc16a6	58.0479	0.235144	0.22427	0.427552	N	50.2104	-0.0225117	0.891624		N	67.6424	0.62871	0.00364918	0.0115047	Y
Slc16a9	18.2474	-0.545173	0.0144673		N	18.9328	-0.286867	0.0702896		N	15.0919	-1.15696	0.000157671	0.000734969	Y
Slc18a2	252.19	0.434314	0.000694241	0.00533063	N	236.514	0.307128	0.0122269	0.0736569	N	263.526	0.602009	6.31e-06	4.15e-05	Y
Slc19a1	624.013	1.17393	9.78e-32	4.64e-29	Y	464.983	0.577469	4.58e-09	3.63e-07	Y	660.495	1.35712	7.65e-39	1.86e-36	Y
Slc1a5	571.84	0.922646	4.94e-15	4.9e-13	Y	437.812	0.379201	0.000198176	0.00306208	N	611.595	1.14473	1.98e-24	1.89e-22	Y
Slc22a21	133.925	0.447785	0.003813	0.021315	N	111.921	0.0761836	0.595322	0.807332	N	137.228	0.57824	0.000444134	0.00184535	Y
Slc22a23	265.2	-0.372558	0.00256706	0.0156819	N	412.128	0.737243	4.59e-12	7.75e-10	Y	367.888	0.547339	6.72e-06	4.39e-05	Y
Slc25a15	508.086	0.671446	3.09e-09	1.2e-07	Y	407.568	0.196591	0.0651543	0.227065	N	544.928	0.899172	2.01e-17	8.88e-16	Y
Slc25a18	19.3092	-0.229588	0.303224		N	16.369	-0.335573	0.0349056		N	15.4918	-0.751396	0.013221	0.0345151	Y
Slc25a22	321.52	1.02559	8.57e-18	1.16e-15	Y	250.127	0.490845	0.000102359	0.0018022	N	346.109	1.243	9.42e-21	6.02e-19	Y
Slc25a25	280.419	-0.243346	0.0616022	0.175278	N	425.93	0.788797	4.25e-15	1.17e-12	Y	374.829	0.555578	2.43e-05	0.000139331	Y
Slc25a33	149.927	0.925174	3.87e-09	1.46e-07	Y	115.339	0.399501	0.00614087	0.0446128	N	184.72	1.42912	1.95e-18	9.73e-17	Y
Slc25a37	542.544	0.450475	1.64e-05	0.000229341	N	498.601	0.276194	0.011553	0.0710267	N	563.931	0.604313	4.04e-09	5.01e-08	Y
Slc25a5	841.96	0.540222	3.34e-08	1.02e-06	Y	804.145	0.47046	7.41e-08	4e-06	N	915.23	0.797048	4.51e-18	2.16e-16	Y
Slc26a1	58.0713	-0.219465	0.257342	0.466097	N	53.5667	-0.301028	0.066792	0.231233	N	49.2583	-0.653893	0.00613381	0.0179624	Y
Slc26a11	182.704	-0.369781	0.00927185	0.0428484	N	182.373	-0.291529	0.0276114	0.129945	N	160.463	-0.752497	4.51e-06	3.07e-05	Y
Slc26a2	168.763	0.310217	0.0389905	0.12678	N	154.201	0.131146	0.321472	0.595532	N	182.912	0.566182	8.58e-05	0.000427327	Y
Slc27a1	529.864	-0.339643	0.00111441	0.00791631	N	476.536	-0.594649	5.67e-09	4.27e-07	Y	459.114	-0.767178	6.65e-10	9.36e-09	Y
Slc29a1	1765.25	0.527819	8.11e-08	2.17e-06	Y	1472.88	0.133025	0.113203	0.322864	N	1777.54	0.614253	2.56e-13	6.22e-12	Y
Slc29a2	134.879	0.721847	3.34e-06	5.93e-05	Y	110.059	0.292188	0.0521837	0.195521	N	155.196	1.09509	3.17e-11	5.78e-10	Y
Slc2a13	684.243	-0.154705	0.149804	0.325794	N	595.587	-0.497327	1.83e-06	6.08e-05	N	577.585	-0.640894	3.32e-08	3.48e-07	Y
Slc30a1	661.661	0.0859194	0.382541	0.597203	N	695.456	0.255644	0.00462764	0.0364231	N	765.212	0.512015	5.36e-09	6.54e-08	Y
Slc30a3	56.6806	-0.862782	1.02e-05	0.000151851	Y	70.2259	-0.181336	0.25519	0.52204	N	58.0138	-0.806359	0.000481304	0.0019825	Y
Slc35a4	981.284	0.330884	0.000329604	0.00292305	N	894.104	0.141177	0.0918098	0.283038	N	1037.11	0.524089	1.75e-08	1.95e-07	Y
Slc35b2	1251.9	0.466805	6.73e-08	1.87e-06	N	1036.78	0.0375404	0.647305	0.839981	N	1251.82	0.529105	7.21e-11	1.23e-09	Y
Slc35c2	612.894	0.569814	1.66e-07	4.13e-06	Y	489.403	0.0728343	0.44134	0.698886	N	624.27	0.682093	2.72e-11	5e-10	Y
Slc35g1	224.28	1.77556	1.02e-34	6.84e-32	Y	99.2366	0.2601	0.0793438	0.258138	N	267.003	2.203	2.19e-46	9.37e-44	Y
Slc36a1	279.75	-0.606668	0.000143807	0.00145043	Y	315.678	-0.120511	0.474222	0.724507	N	261.532	-0.828241	8.55e-07	6.73e-06	Y
Slc37a4	379.319	0.520559	1.39e-05	0.000198962	Y	281.613	-0.164606	0.150291	0.384575	N	341.78	0.343366	0.00345144	0.0109938	N
Slc38a3	26.4681	1.83123	2.14e-16	2.49e-14	Y	2.67429	0.0306304	0.73488		N	25.2385	2.40665	8.5e-16	3e-14	Y
Slc40a1	69.4828	-0.562165	0.00357161	0.020264	Y	62.4142	-0.719815	8.39e-06	0.000217596	Y	54.728	-1.50501	1.71e-10	2.67e-09	Y
[truncated: 501 more rows]

## Sheet: Myc_UP_Y27.xls
Column legend:	YAP2S= YAPS127A/S318A
	NT= mock treated cells
	OHT = OHT treated cells (MycER activation)
	Y27= cells treaed with rock inhibitor Y27632
	data are reported are experimental duplicates (1 and 2)
gene_symbol	YAP2S_Y27_2	YAP2S_Y27_1	YAP2S_2	YAP2S_1	OHT/YAP2S_Y27_2	OHT/YAP2S_Y27_1	OHT/YAP2S_2	OHT/YAP2S_1	Y27_2	Y27_1	NT_2	NT_1	OHT/Y27_2	OHT/Y27_1	OHT_2	OHT_1
0610011F06Rik	-0.690459	-0.229996	-0.619919	-0.248666	1.41046	0.884523	1.92528	1.60985	-0.696873	-0.639795	-0.650404	-1.56639	-0.50006	-0.760995	0.551479	0.221967
1190005I06Rik	0.373027	-0.0796694	-0.268493	0.0169221	1.08306	0.485742	1.26374	2.15572	-0.0406577	-0.71263	-0.90963	-1.28082	-1.77691	-0.89968	0.367689	0.222589
1190007I07Rik	-0.109433	0.143712	-0.15519	0.076413	0.795798	-0.0560574	1.67705	1.47267	-0.88753	-1.18321	-1.0906	-1.12675	-0.720797	-1.17753	1.28421	1.05725
1500009C09Rik	-0.864801	-0.864801	0.274959	1.15243	0.594139	2.30813	0.649333	0.31713	0.593595	-0.864801	-0.864801	-0.864801	-0.864801	-0.864801	-0.864801	1.02869
1500015O10Rik	-0.169683	0.441371	0.615205	0.677969	-0.309889	-0.768036	1.28883	1.2003	-0.603675	-0.936147	-1.09446	-2.3618	-0.0806697	0.108654	0.739648	1.25237
1600002H07Rik	0.183355	1.10348	0.724259	1.22467	0.394302	-0.739016	0.973371	1.3187	-1.09142	-0.997404	-0.823069	-1.72927	-0.91321	-0.909562	0.66232	0.618494
1700001G17Rik	0.54418	-0.171429	-1.03251	-0.0224535	1.08361	0.757519	1.00793	0.977308	-1.19125	-1.14865	-0.959479	0.306879	-1.71598	-0.732873	1.06098	1.2362
1700008J07Rik	-0.714388	-0.821078	-0.631435	0.147453	-0.507572	2.59088	-0.232704	0.639934	-1.06095	-0.627654	-0.461533	-0.588483	-0.56783	0.645906	0.484103	1.70534
1700030K09Rik	-0.599819	0.271641	-0.213099	-0.133185	0.618855	1.47178	1.3373	1.75802	-1.14885	-0.410714	-0.67985	-2.25874	0.074564	-0.124668	-0.000863088	0.037636
1810032O08Rik	0.232163	0.00549109	-0.0275745	0.327096	0.660078	0.469578	0.884519	1.0579	-0.925275	-1.98235	-0.560008	-1.98283	-0.636663	0.0977726	1.15718	1.22292
2010204K13Rik	0.152261	-0.00633344	-0.299662	0.0229269	0.509099	-0.370997	0.299688	0.620874	-0.73756	-1.52694	-1.26897	-1.65026	0.106594	0.575799	1.59004	1.98344
2310003H01Rik	-0.283286	-0.496267	-0.212357	0.00631599	0.368953	1.61487	1.12538	1.58076	-0.960212	-1.33862	-0.522206	-1.51345	-0.550487	-0.764799	0.796995	1.14841
2310061I04Rik	-0.22744	-0.441713	-0.585067	-0.234723	0.056272	2.02278	0.763793	1.183	-1.05289	-1.37636	-0.525404	-1.81704	0.155063	0.531536	0.46391	1.08429
2310068J16Rik	0.0925498	-0.516788	-0.293118	-0.774516	0.921326	0.963893	0.967021	0.666619	-0.173087	-0.750069	-0.500405	-1.8652	0.266527	-1.67218	1.07447	1.59295
2410016O06Rik	-0.150239	-0.142895	-0.345747	-0.301172	0.864346	0.440696	0.923303	1.63588	-0.796528	-1.43269	-0.549043	-1.81715	-0.708954	-0.102248	0.798506	1.68394
2700049A03Rik	0.624571	0.597745	0.929633	1.28687	0.539925	0.640855	0.410317	0.575161	-0.294803	-0.852879	-1.18865	-2.57396	-1.22001	0.161086	0.403256	-0.0391163
2810004N23Rik	0.488098	-0.0202654	0.155898	-0.11103	0.294879	-1.12616	0.48229	0.424589	-0.561447	-1.29326	0.0247291	-2.58656	0.340222	0.899441	1.33213	1.25645
2810403D21Rik	-0.684726	-0.436382	-1.16114	-1.23354	0.900533	1.40326	0.39777	-0.338077	0.104452	0.795031	-1.79164	-1.19777	0.788925	1.39474	0.49293	0.565637
2810408M09Rik	-0.258247	0.171165	-0.414084	-0.644933	0.95935	-0.111909	1.36219	1.66901	-0.814015	-0.927147	-0.670682	-1.65678	-0.7985	-0.401262	1.19117	1.34467
2900026A02Rik	0.311213	-0.473634	0.613902	0.696134	-1.50208	1.89943	0.280158	0.997295	-0.680931	-1.23314	1.67547	-0.627102	-0.818747	-0.398806	-0.914033	0.174865
3110009E18Rik	0.467146	0.48033	0.0822488	0.71658	0.315572	-0.0907317	0.263344	1.94952	-0.709477	-0.420647	-0.420502	-1.47276	-1.74928	-1.08531	0.00394541	1.67002
3110070M22Rik	-0.282737	-0.431936	-1.10814	0.277601	-0.282032	0.389954	1.16957	1.2074	0.0837929	-0.129123	0.565551	-1.28045	-1.97411	0.722833	-0.766786	1.83861
3110082I17Rik	0.27894	0.395484	-0.180246	-0.115097	0.991313	0.7147	0.242195	0.751054	-0.787128	-1.33295	-1.37571	-1.93053	-0.127024	-0.473455	1.4519	1.49655
3830408C21Rik	0.564406	0.312256	-0.752163	-0.444547	0.164951	0.999033	-0.106091	0.287963	-0.0306177	-0.655144	-0.952516	-2.77145	0.0696169	1.03447	1.07297	1.20686
4921509C19Rik	-0.720411	0.777607	-0.720411	0.687451	-0.720411	1.49403	1.39307	0.929367	-0.720411	-0.720411	-0.720411	-0.720411	-0.720411	-0.720411	-0.720411	1.92258
4930404N11Rik	-0.099212	-0.224434	-0.245911	0.399881	0.513693	0.675384	1.60934	1.96737	-0.139391	-1.34636	-0.93806	-1.45077	-1.05559	-0.851876	0.29391	0.892019
4930415O20Rik	-0.607575	0.486155	0.0333384	-0.0818926	-0.28742	1.99678	-0.631561	0.356702	-2.34156	-0.010904	0.564858	0.246823	-1.04659	0.136013	-0.433643	1.62048
4930507D05Rik	-0.148933	0.341291	-0.834575	-0.348043	0.664457	0.987054	0.823471	0.534067	-0.119772	-0.866535	-1.22266	-1.63316	0.149055	-1.33923	1.07038	1.94314
4930526I15Rik	-0.0813948	-0.583481	0.638677	1.18741	0.0308371	2.3951	-0.357158	0.19218	0.141848	-0.712841	-0.0481028	-1.98161	-1.11156	-0.411184	-0.291721	0.993004
4932414N04Rik	-1.0028	-0.737005	-1.37322	-0.382105	-0.131297	0.317474	-0.0756135	-0.172282	-0.131846	-0.171466	0.518047	-1.6032	1.83309	1.70479	-0.045861	1.45329
4933406J08Rik	0.703543	-0.853	-0.853	-0.853	-0.0898162	-0.0231057	-0.060944	-0.853	-0.853	1.62152	1.34674	-0.853	2.11654	-0.853	-0.276227	0.632749
6030458C11Rik	-0.870478	-0.737463	-1.14315	-1.04309	1.29788	0.304357	1.84388	1.85762	-0.683971	-0.574802	-0.479534	-0.96592	-0.163485	0.66468	0.399928	0.293555
6820408C15Rik	0.587432	-0.0413323	1.57879	0.610582	-0.782454	1.40867	-0.782454	1.66615	1.23179	-0.782454	-0.782454	-0.782454	-0.782454	-0.782454	-0.782454	-0.782454
8430419L09Rik	0.265176	-0.359436	1.03801	1.43974	-1.3093	1.12786	0.939235	1.31891	-0.419858	-1.3032	0.0822294	-1.37151	-1.43437	-0.166662	-0.225716	0.378895
9030025P20Rik	0.272653	-0.125225	-0.585388	-0.856163	0.671991	-0.405313	1.16075	0.386597	-0.750408	-0.485729	-1.81279	-1.35723	-0.244305	1.41172	1.51042	1.20843
9330151L19Rik	-0.355983	-0.162934	-1.50994	-1.20566	1.63979	-0.352184	0.730222	1.05303	-0.244409	-0.282411	-1.34172	-1.25227	0.283054	1.00786	1.18011	0.813449
9430008C03Rik	-0.378291	-0.426945	0.285253	0.858879	0.985923	0.527728	0.956722	1.11119	-0.886249	-1.98166	-0.227433	-2.1559	0.323861	-0.162393	0.246993	0.922315
9430015G10Rik	0.65522	0.460198	-0.125876	0.337278	0.617911	-0.119083	0.721431	1.1413	-0.35746	-1.25024	-0.923343	-2.3916	-0.805907	-0.385869	1.15892	1.26712
9930014A18Rik	-0.440107	-0.317873	-0.851376	-0.796084	1.70053	0.100287	1.56128	1.45042	-0.5984	-0.853439	-0.95431	-1.4974	-0.508038	0.84207	0.477969	0.68447
AF357355	-0.588771	0.520732	-0.588771	-0.588771	-0.588771	2.69147	0.976571	-0.588771	0.918949	-0.588771	-0.588771	-0.588771	-0.588771	-0.588771	-0.588771	1.36876
AI314180	-0.0739596	-0.548507	-0.180895	-0.274079	-0.254578	1.5051	0.0495799	0.589777	-1.12702	-1.14998	-0.81583	-1.73248	0.433083	2.08193	0.717961	0.779899
AU019823	0.221592	0.494612	-0.14218	-0.374322	0.933455	-0.210461	0.175568	0.430192	-0.421604	-1.13491	-1.03616	-2.01578	-0.890032	0.655356	1.87695	1.43773
Aanat	0.368515	-0.899071	-1.27661	0.0163167	0.0408313	1.75229	1.29032	-0.564431	-0.242737	-0.563647	1.32233	-0.304227	-1.93972	0.444819	-0.442925	0.99795
Aasdh	-0.105909	-0.331977	0.819685	0.708614	0.160947	0.30612	0.968435	1.69206	-0.828195	-1.26575	-1.54158	-1.4681	-0.564115	-0.53864	0.558909	1.42949
Abca2	0.032333	-0.10907	0.430087	0.528675	-0.327958	2.24012	0.488557	1.16631	-0.12428	-1.04249	-0.541716	-1.58982	-1.14221	-1.14247	0.00932709	1.12461
Abcc1	-1.21919	-0.788881	-0.927102	-0.77247	1.35883	2.06882	1.37021	1.33909	-0.0958852	-0.793269	-0.114625	-0.587144	-0.756005	0.0170162	-0.229762	0.130367
Abcc10	-0.260195	-0.12181	-0.0888779	-0.0774883	0.0231004	2.99544	0.278154	1.03689	-0.256513	-0.234122	0.578421	-1.02322	-1.26905	-0.811477	-0.980789	0.211529
Abcf1	0.103407	-0.172155	-0.0924042	-0.350776	0.801567	1.3942	-0.0383244	-0.0289723	-0.320607	-0.934101	-1.0397	-2.64303	0.451345	0.610355	1.31577	0.943421
Abhd11	-0.33313	-0.226868	-0.473296	0.179456	1.5204	0.21216	1.7132	1.98621	-0.0757971	-0.501976	-0.740762	-1.55291	-1.20437	-0.792172	0.202394	0.0874672
Abhd15	-0.585448	-0.624819	-0.0618418	-0.410235	-0.096051	0.73616	2.43929	1.69613	-1.14431	-1.41508	-0.920684	-0.194633	0.315811	-0.407461	0.452423	0.220741
Abhd16b	-0.045099	0.504501	0.0131631	1.0755	0.568425	1.34255	1.15538	0.29577	-0.542746	-1.32255	-1.48246	-1.47895	-0.170407	-1.5149	0.761775	0.840048
Abi2	-0.513279	0.0118294	0.338149	0.714019	0.971433	-0.554099	1.30468	1.89145	-0.771062	-1.37708	-1.27909	-1.48531	-0.468706	0.125477	1.00265	0.0889407
Abi3	0.291452	-0.126233	-0.0591811	2.34915	-0.472548	1.19006	-0.444744	1.1741	0.261845	-0.0160156	-1.20749	-1.20749	-1.20749	-1.20749	0.458798	0.223278
Abra	0.27239	0.120896	0.49638	1.16635	-0.0300497	1.65835	0.20639	0.464983	-1.42143	-0.53595	-1.3712	-2.03949	-0.836613	0.565933	0.413677	0.869384
Acad8	-0.667996	0.00800097	-0.0317309	0.883854	0.973508	0.243909	1.50324	1.29856	0.557804	-0.17419	-1.3943	-0.706909	-1.47879	-1.71476	0.924773	-0.224967
Acbd6	0.261581	0.13542	-0.119249	0.144291	0.828966	1.19656	0.774427	1.34113	0.374479	-1.18294	-1.16682	-1.86593	-0.567222	-1.41346	-0.0287358	1.28751
Aco1	-0.618637	0.749283	0.090949	0.657577	0.163111	-0.191304	1.986	1.72774	-0.77965	-1.53058	-0.889023	-0.0711843	-1.60782	-0.216739	0.493261	0.0370084
Acp6	-0.885201	-0.35741	-0.586987	-0.148305	1.10537	1.16074	2.03939	1.94749	-0.511318	-0.985731	-0.510177	-1.03046	-0.43399	-0.606098	-0.286712	0.0893931
Acsm4	-0.577012	0.806842	0.72731	-0.0793394	-0.49501	-1.45599	1.33442	0.835462	0.524426	-0.541424	-0.725127	-2.19576	0.451278	-0.284606	0.117845	1.55669
Actl10	-0.144196	-0.779125	0.118349	-0.114441	0.567208	1.80734	1.27158	1.90978	-0.610437	-0.568956	-0.0387042	-1.90483	-0.988768	0.079355	-0.303488	-0.300661
Actn3	-0.661265	-0.127598	-0.481501	1.40223	0.201963	1.02552	0.893652	1.96395	0.201192	-1.38765	-0.163125	-0.158458	-1.86677	-1.03653	0.143364	0.0510224
Adam11	-0.441272	0.277341	0.114418	1.2164	-0.14189	2.3063	0.56056	0.0973627	-0.875111	-0.257368	0.323472	-1.7857	-0.922371	-1.39782	0.135556	0.790128
Adam23	-0.542863	-0.542863	-0.542863	-0.542863	-0.542863	1.44761	1.35686	2.42297	1.28692	-0.542863	-0.542863	-0.542863	-0.542863	-0.542863	-0.542863	-0.542863
Adap1	-0.131507	-0.266018	0.334537	0.587247	0.345077	0.506326	0.0667722	1.62515	-0.15853	-0.955897	-1.01628	-1.49965	-1.49965	-0.557403	0.528199	2.09162
Adarb1	-1.0605	-1.08215	-0.859799	-0.741367	1.21228	1.30186	1.14696	1.6302	-0.360834	-0.809483	-0.716124	-1.42458	0.520231	0.466233	0.105487	0.671581
Adat1	-0.241916	-0.429992	-0.870241	-0.701738	0.416311	1.98548	-0.0284305	0.276126	-1.14005	-0.824619	-1.13097	-1.17557	0.351348	0.750749	1.09192	1.67159
Adck3	-0.526685	-1.01327	0.00336743	0.223307	1.25051	1.89408	1.59144	1.0518	-1.19419	-1.30834	-0.571582	-0.158466	-0.957758	0.433283	-0.401362	-0.316137
Adck4	-0.337725	-0.504647	0.372509	0.791415	0.635306	0.596544	1.39024	2.19982	-0.349045	-0.585757	-0.696194	-1.54003	-1.13549	-1.12039	-0.321203	0.604647
Adcy3	-0.162875	-0.624637	0.262344	-0.147976	-0.101751	1.70182	0.609924	1.76628	-0.907435	-0.903636	-1.14867	-1.06156	-0.897355	-0.620367	0.719046	1.51684
Ado	-0.360176	0.140965	-1.1664	-0.654824	1.34189	0.126978	1.47955	1.17617	-0.0200847	-0.481195	-1.03844	-2.06181	-0.196111	-0.271094	1.11336	0.871209
Adora2b	-0.180193	-0.877507	-1.01913	-0.818329	0.810113	1.14334	0.730876	1.14672	-1.47177	-0.914491	-1.65745	1.13329	-0.203064	0.80152	0.60988	0.766191
Adprhl2	-0.0909897	0.151264	-1.12845	-0.542268	1.95018	0.730967	1.29489	0.928082	0.189212	-0.521928	-1.10399	-1.2502	-0.826953	-1.27708	0.755636	0.741641
Adrbk1	0.156258	0.717567	-0.134088	0.474763	0.780969	0.737404	1.25789	1.37379	0.426597	-0.673979	-0.691617	-1.83428	-0.928211	-2.02902	-0.00337875	0.369327
Aen	0.235732	0.204002	-0.676951	-0.163457	0.891222	-0.492718	1.10289	1.00279	-0.692552	-1.46286	-1.02083	-1.8195	0.245301	-0.197609	1.56662	1.27792
Afap1l1	-0.24948	-1.26408	-0.620705	0.046306	0.108808	0.701904	-0.221372	-0.890906	0.108082	-1.20573	1.52767	-1.83646	1.19114	1.44242	0.22172	0.940674
Agap1	0.0828531	-0.228304	-0.0689325	-0.18733	0.79983	1.93557	0.191199	0.846055	-0.738713	-1.42507	-0.928076	-1.60433	-0.710314	-0.399554	0.970745	1.46437
Agbl4	-0.907083	0.394131	-0.907083	-0.907083	-0.0226336	1.9782	0.928735	1.95899	-0.0229633	0.526771	0.367551	-0.907083	-0.907083	-0.907083	-0.907083	0.240801
Agk	-0.293204	-0.443511	-0.823264	-0.344959	1.35271	0.755765	1.26957	1.37675	-0.16536	-1.04792	-1.32223	-1.88608	-0.380856	0.814736	0.818966	0.318892
Agrn	0.304266	0.0435586	0.418259	0.717693	0.118752	2.06832	0.162494	0.456449	-0.51474	-1.30813	-0.770528	-1.6455	-1.24729	-0.842674	0.837279	1.20179
Aifm3	-1.08834	-0.81965	-0.776244	0.0153279	0.700637	0.89471	-0.532074	-0.74874	-0.251368	-0.491199	1.68012	-1.5196	2.18279	0.262476	0.158335	0.332817
Airn	-0.773231	-0.945119	-1.02037	-1.07425	0.423709	1.34821	0.775829	1.25066	-0.518423	-0.815311	-0.599093	-1.07744	0.381242	2.04746	-0.00362352	0.599751
Ak4	-0.756598	-0.845991	-0.899662	-0.767976	1.24342	0.913094	1.38547	1.85893	-0.48429	-0.815269	-0.857393	-1.2175	-0.179248	-0.224982	0.810255	0.837734
Akap1	-0.209421	-0.107239	-0.200123	-0.0852068	0.645662	0.338467	1.45033	1.16312	-0.975527	-1.64724	-1.07353	-1.95057	0.548767	0.120791	1.05396	0.927767
Akap5	-0.400011	-0.73666	-0.439258	-0.671875	-0.0974465	0.827628	0.299299	0.399975	-1.11735	-1.08217	-0.618779	-1.51814	0.833609	2.10438	1.00523	1.21158
Akna	-1.36438	-1.21055	-0.0206475	0.946206	0.459616	1.22687	1.68635	1.71537	0.122077	-1.10043	0.0917744	-0.143597	-0.991263	-0.0586774	-0.914479	-0.444245
Akr7a5	0.64981	0.398081	0.478074	0.0345392	0.0034007	2.0053	0.0905865	0.589969	-0.511885	-0.813981	0.133345	-1.71918	-1.64825	-1.32691	0.598803	1.0383
Aldh16a1	0.65738	0.752047	-0.0208939	0.694497	0.827496	0.769717	0.466561	0.48862	0.694532	-0.418097	-0.567417	-2.15762	-1.24471	-1.99028	0.310106	0.738059
Alg2	0.232405	0.183717	0.668455	0.761977	0.396297	0.582472	0.603563	0.663422	0.116732	-0.593104	-0.192746	-1.10135	-2.57286	-1.60803	1.06202	0.797032
Alg3	0.481507	0.258303	0.594067	1.55481	-0.303397	0.792098	0.513114	1.25888	-0.415246	-0.706561	0.260201	-2.40732	-1.40083	-0.476151	-0.56739	0.563923
Alkbh2	-0.655951	-0.664953	0.338431	1.26461	0.128967	-0.016571	1.10885	1.88325	-0.947024	-1.4752	-1.01393	-0.637746	-0.31312	-0.999978	0.916172	1.08419
Alkbh4	0.46839	0.558126	-0.331981	0.0444938	0.220788	1.88926	-0.358117	0.242576	0.0133588	-0.838	-0.45851	-1.3278	-1.42256	-1.44078	1.26872	1.47204
Alkbh7	-0.229441	-0.347899	0.610797	0.773212	-0.923401	-0.274837	1.68008	1.18493	-0.989616	-0.823535	-0.458717	-0.0730603	-2.19951	1.29918	0.428374	0.343455
Amd1	-0.828189	-0.710651	-1.33707	-1.24427	0.982041	1.15999	0.178128	0.0912914	-0.634231	0.0970113	-0.529521	-1.20558	1.2146	2.02501	0.622542	0.118891
Amh	-0.641373	-1.08965	-0.133917	0.394763	-0.717873	1.94345	0.442774	1.39615	-0.320979	-0.374496	-0.493735	-1.54224	-1.01909	0.111902	0.396188	1.64813
Amigo1	-0.422185	-0.644566	-0.118369	0.472488	0.0574437	0.91469	1.88543	1.64194	-0.674355	-1.4779	-1.09286	-1.12894	-0.566183	-0.384589	0.369386	1.16857
Angptl1	-0.31473	0.644032	0.135789	0.884935	-1.28771	2.1462	0.789238	0.209395	-1.00508	-0.936191	-0.222526	-1.8536	-0.752667	0.531012	0.498577	0.53333
Angptl4	-0.895708	-0.991491	-0.472774	0.113669	0.981558	0.176978	2.04795	2.2552	-0.347393	-0.719968	-0.297566	-1.25426	-0.111787	0.276207	-0.269385	-0.491229
Ankle1	0.523863	0.12367	-0.0305174	0.080697	-0.43444	-0.387319	-0.00391768	0.684712	-1.20948	-1.55531	-0.992548	-1.54291	1.15373	0.450665	1.26423	1.87488
Ankrd27	0.361394	0.296098	0.349338	0.650755	-0.13407	0.359427	1.24172	1.64575	-0.801415	-1.90409	-0.799579	-0.614723	-1.21107	-1.21892	0.79465	0.984745
Ankrd34a	-0.537169	-0.596609	-0.781919	-1.10856	0.907469	2.49695	0.704306	1.53255	0.0421353	-0.856303	-0.773757	-0.917126	-0.114218	-0.521455	0.174597	0.349106
Ankrd39	0.343947	0.720297	-0.275833	0.697444	0.617862	0.687764	0.990114	1.75243	-0.399606	-0.950234	-0.165552	-0.678764	-2.12671	-1.59414	-0.131029	0.512015
Ankrd53	0.205851	0.29954	-0.111144	-0.934352	0.213732	0.843717	-0.741611	-0.972746	-0.0458996	-0.252594	-1.02543	-1.93167	0.0832989	0.87402	1.73041	1.76488
Ankrd6	-0.881013	-0.884433	-0.820449	-0.879309	1.07368	0.798247	1.80573	1.91946	-0.812394	-0.818676	-0.821526	-0.88999	0.316797	0.551085	0.159217	0.183577
Ankrd61	0.199798	-0.191106	-0.0971603	-0.374811	0.234749	-0.257486	-1.02694	-0.326797	0.0504548	0.317896	0.0983113	-2.89077	1.03034	0.699338	0.90704	1.62714
Aoc2	-0.0839869	0.378228	-0.932956	-0.675338	0.625636	0.669171	0.0571842	0.223878	-0.395994	-1.12696	-0.947745	-1.62233	-0.0562906	0.013805	1.64729	2.2264
Ap1ar	0.104372	-0.239893	-0.25762	0.125817	1.29001	0.0186928	0.810828	1.44913	-0.911017	-1.46923	-0.513185	-2.35438	0.405778	-0.157325	0.875196	0.822829
Apeh	0.427981	0.242631	0.312113	0.339652	0.362838	1.91239	-0.0616413	0.0651353	0.356873	-0.761345	-0.773897	-1.76121	-1.40097	-1.42589	1.07194	1.09341
Aqp9	-0.365849	-0.365849	-0.365849	-0.365849	-0.365849	2.62922	2.49266	-0.365849	-0.365849	-0.365849	-0.365849	-0.365849	-0.365849	-0.365849	-0.365849	-0.365849
Aqr	0.305278	-0.234711	0.263907	0.301689	0.0842924	0.935306	0.408352	0.751279	-1.13612	-1.53722	-1.05688	-2.12815	-0.255725	1.33283	0.938483	1.02739
Arhgap39	-0.559063	-0.693491	-0.442257	-0.168053	0.392488	1.28409	0.836455	1.32811	-1.30565	-1.45483	-0.979556	-1.27831	0.141794	0.539252	0.857029	1.50199
Arhgap4	-0.107942	-0.135456	-1.08782	-0.624123	0.797271	0.534015	0.3696	0.442561	-1.17243	-1.24383	-0.736944	-0.164835	-0.915387	0.105782	1.82356	2.11598
Arhgdig	-0.539156	-0.572516	-0.743417	-0.540843	0.966189	0.475755	1.77205	2.48005	-0.8655	-1.02676	-0.65823	-0.724909	-0.394322	-0.00913833	-0.0282245	0.408972
Arhgef4	-0.881568	-0.874628	-1.17432	-0.814676	0.4307	0.542182	2.01457	1.66923	-0.851786	-0.575068	-0.347768	-1.18775	0.106155	0.327302	1.00423	0.613194
Arl10	-0.0583889	-0.18846	0.025144	0.515385	0.228401	0.0885521	1.19319	1.60117	-0.926396	-1.55759	-1.41399	-1.54938	0.302642	-0.506269	0.907369	1.33862
Arl2	0.436837	0.494232	0.629958	0.613074	0.202704	0.686443	1.07328	1.02364	-0.056199	-0.797028	-0.191593	-1.75856	-1.85481	-1.75151	0.515836	0.733694
Armc6	0.533535	0.401499	-0.0721161	0.786014	0.487189	0.144251	1.16817	1.61795	-0.509113	-1.65836	-0.375319	-1.55379	-1.22632	-1.22896	0.676767	0.808606
Arrb2	-0.249818	-0.161885	-0.106383	0.000502307	1.82456	0.745811	1.23706	1.1449	-0.61211	-1.00925	-0.816286	-2.00849	-0.399541	-0.919079	0.355743	0.97426
Arrdc2	-0.758079	-0.383457	-0.0620215	-0.0582146	1.33029	0.457733	1.564	1.79346	0.534553	-0.036348	-0.212815	-1.56738	-1.52983	-1.15087	-0.253964	0.332946
Arrdc5	-0.459735	-0.459735	1.51741	-0.459735	-0.459735	2.29231	2.16683	-0.459735	-0.459735	-0.459735	-0.459735	-0.459735	-0.459735	-0.459735	-0.459735	-0.459735
Art5	-0.161005	0.557206	-0.0689985	1.7317	-0.778004	2.18265	-0.778004	-0.0427656	1.03643	-0.778004	-0.778004	-0.778004	-0.778004	-0.778004	-0.778004	0.988806
Arv1	-0.460857	-0.6802	-0.684878	-0.514227	0.323869	1.98942	0.691665	1.01899	-0.929184	-1.48714	-0.944568	-1.29942	1.04208	0.760355	0.547927	0.626151
Asb13	0.136861	-0.357147	0.292946	0.0557621	0.129475	0.867559	0.448473	0.627542	-0.868181	-1.36349	-1.51435	-1.93981	0.0682355	0.399274	1.41699	1.59986
Asb6	0.4948	0.65759	-0.292582	0.169262	0.911497	0.565853	0.643282	0.929396	0.343682	-0.568297	-0.918683	-2.09382	-1.45321	-1.40271	0.966124	1.04782
Ascl1	-0.551748	1.13041	-0.551748	-0.551748	-0.551748	1.9349	1.82152	-0.551748	1.73416	-0.551748	-0.551748	-0.551748	-0.551748	-0.551748	-0.551748	-0.551748
Asphd2	-0.273209	-0.375755	0.659268	0.602231	-0.182249	0.454793	1.86353	2.24143	-0.732138	-1.37619	-0.596485	-1.48757	-0.150995	-0.329565	-0.345316	0.028215
Asrgl1	0.155852	-0.109083	0.0646265	-0.137244	-0.0604988	-0.455907	0.615217	0.9251	-1.38193	-1.5557	-1.17702	-1.26112	0.616816	0.400903	1.63907	1.72092
Aste1	0.166651	-0.042062	-0.453863	-0.0751326	1.04023	-0.5839	0.677967	1.66916	-0.219251	-0.93276	-0.96484	-2.12306	-0.175193	-0.485093	1.66276	0.838371
Atad3a	-0.699633	-0.661455	-0.577292	-0.65081	0.791821	1.16169	1.33563	1.40508	-1.09368	-1.76032	-0.336649	-1.30757	0.604014	0.58303	0.477771	0.728391
Atf6b	-0.126387	-0.41082	-0.262618	-0.204377	0.411032	2.00606	0.867722	0.702642	-0.643117	-1.39945	-1.18101	-1.67714	0.0842031	-0.399334	1.00182	1.23076
Atg16l1	-0.203984	-0.232926	-0.830372	-0.563885	1.06412	0.682056	0.918926	1.29919	-0.633297	-1.31302	-1.05912	-1.80427	-0.0887614	0.240573	1.33839	1.18638
Atg4b	0.317096	0.614581	0.930432	0.734443	0.587205	0.119601	0.628859	0.581556	0.458143	-0.243819	-1.18776	-1.58855	-1.63034	-1.95235	0.713961	0.91695
Atm	-0.169543	-0.486019	-0.305178	-0.0175951	0.667561	0.756793	0.505107	1.15053	-1.20672	-1.20595	-1.32452	-1.87795	0.237471	1.47405	0.896028	0.905939
Atmin	-0.707555	-0.793043	-0.658257	-0.533822	0.806641	0.84505	1.24179	1.43085	-0.915859	-1.23295	-0.962732	-1.50415	0.274365	0.619178	0.990494	1.1
Atp13a2	-0.298593	-0.0309431	0.266802	0.175073	0.777312	1.41291	1.26902	1.65194	0.459259	-0.586434	-0.580348	-1.51477	-1.63252	-1.40058	-0.149576	0.181441
Atp1a2	-0.144456	-0.638793	-0.664248	-0.268643	-0.122687	0.746591	-0.810958	-0.132644	-1.17369	0.294904	1.0046	-2.01804	1.57192	1.62706	1.02776	-0.298689
Atp5sl	-0.458069	-0.0351268	-0.257921	-0.217951	1.46158	0.427116	0.39359	1.4698	-0.401793	-0.611555	-1.20578	-0.966638	-1.49758	-0.911884	1.19545	1.61677
Atpaf2	0.666742	0.595202	0.111433	0.629896	0.902546	-0.234736	1.27729	1.40281	-0.979451	-1.82658	-1.12933	-1.49908	-0.915892	-0.136158	0.53059	0.604731
Atrip	-0.197118	0.212667	-0.466729	0.152237	0.617043	0.449647	1.59483	1.63695	-0.872045	-1.21696	-0.425638	-2.23195	-0.401835	-0.374869	0.732688	0.791085
Atxn7l2	-0.539118	-0.517196	-0.0652029	-0.0281335	0.42294	1.76856	0.984623	1.90394	-1.02091	-1.02092	-0.645433	-1.74903	-0.489253	-0.0859917	0.272012	0.809118
Auh	-0.514147	-0.558466	1.02811	1.02706	-0.960754	0.741998	1.62827	2.1178	-0.874993	-0.693484	-0.306594	-1.09322	-0.0543994	-0.034091	-0.957277	-0.495802
Aven	-0.0015188	0.239781	0.261575	0.383272	0.875412	0.739208	0.858034	1.41955	-1.08714	-1.56238	-0.83793	-2.01913	-0.240651	-0.781073	1.04485	0.708132
Awat2	-0.539319	0.247775	-0.59661	-0.145619	0.818582	0.782372	1.88531	1.12494	-0.679406	-0.59149	-1.62501	-1.98063	-0.0250947	0.0816771	0.536822	0.705714
B3galt6	-0.901251	-0.402142	-0.835544	-0.257113	1.00572	0.445901	2.25153	1.92592	-0.630541	-0.768482	-0.549064	-1.09128	-0.68207	-0.24319	0.350819	0.380797
B3gnt7	0.00583235	-0.91562	-0.386191	0.0214048	-0.91562	2.0321	0.491039	1.28045	-0.91562	-0.91562	-0.91562	-0.91562	-0.91562	0.988206	1.13303	0.843467
B4galnt2	-0.556782	-1.29122	-0.958183	-1.56663	0.982127	1.64707	0.0475976	0.994535	-1.25616	-0.24962	-0.769963	0.315882	-0.0983495	1.11932	0.677672	0.962713
B4galnt4	-0.964664	-0.836626	-0.367879	-0.430368	0.459626	0.737061	1.92651	1.74316	-1.11391	-1.06105	-0.927407	-0.796409	-0.0916757	0.00994972	0.53552	1.17817
B830017H08Rik	-0.662496	-0.860971	-0.284407	-0.619646	-0.0210036	2.20934	0.815958	0.942418	-1.12681	-0.958648	0.584286	-0.004187	-1.04814	-0.869712	0.351306	1.55271
B930041F14Rik	-0.83126	-0.818312	-0.812146	-0.703255	1.01734	1.61444	1.81424	1.86146	-0.811651	-0.559757	-0.570338	-0.710799	0.0587785	-0.392063	-0.318365	0.161677
BC017158	0.268744	0.279775	0.234647	0.495086	0.387523	1.03129	0.851167	1.13964	-0.362102	-1.34811	-0.840266	-2.16599	-1.09506	-0.875778	0.974657	1.02477
BC018473	-1.11963	-0.301065	-0.722595	-0.736193	0.134202	0.121644	-1.24182	-0.741591	0.132743	-1.13668	-0.489759	0.934143	0.662402	1.71891	2.01406	0.771229
BC023829	0.218311	0.0802307	0.643922	0.0782816	0.229749	0.818835	0.701902	1.21151	0.0926878	-0.635429	-0.630174	-1.00565	-2.16561	-1.74712	1.22063	0.887922
BC027231	-0.20874	-0.23798	-0.461281	-0.312152	0.454938	-0.565088	1.19964	1.33548	-0.915064	-1.57103	-0.779271	-1.77179	1.03091	0.705547	1.17394	0.92194
BC030336	0.125627	0.333002	-0.430671	-0.360953	1.12556	-0.994992	1.16971	0.779182	-0.358962	-0.957653	-1.63386	-1.45169	-0.515289	0.323469	1.6214	1.22612
BC049715	-0.195529	0.226841	0.24615	0.773008	0.270346	0.640486	0.670252	2.33547	-0.731738	-0.843742	-1.41215	-1.73894	-0.369305	-0.936103	0.632508	0.432449
BC089597	-0.0225322	0.541389	1.15254	-0.00723567	1.0694	1.24396	1.83582	-0.388368	1.06865	-0.92766	-0.92766	-0.92766	-0.92766	-0.92766	-0.92766	-0.92766
Bag4	0.0197969	-0.124353	-0.459834	-0.192686	0.660402	-0.790709	1.37338	1.17004	-0.794618	-1.39001	-1.06769	-1.70171	0.208196	0.476563	1.56621	1.04702
Bai1	-0.712345	-0.712345	0.251402	0.140511	0.521291	0.629124	3.12857	0.28706	0.520831	-0.712345	-0.712345	-0.712345	-0.712345	-0.712345	0.219971	-0.712345
Baiap3	0.463781	0.473666	0.253755	-0.354635	-0.17969	-0.170196	-0.18495	0.205929	-0.52006	-1.75842	-0.674779	-1.58052	1.26152	-0.658018	1.8437	1.57892
Barhl1	0.386853	-0.526965	1.19214	0.645453	-0.627911	1.40349	-0.928681	1.82282	-0.953543	-1.34032	0.0372051	-1.60408	-0.337994	-0.232914	0.240259	0.824186
Batf3	-0.54929	-0.717114	-0.196514	0.214577	1.66185	0.906692	1.77345	1.47908	-0.0465283	-0.784758	-0.84066	-1.28818	-0.68405	-1.28818	0.237247	0.122391
Baz1a	0.160311	0.0352404	-0.0844279	0.0290177	0.525347	-1.02799	0.537682	0.939778	-1.01318	-1.64422	-1.06743	-1.64071	0.741565	0.825048	1.52408	1.15988
Bcap29	0.0923025	-0.749016	0.285208	0.0777894	-0.0930171	-0.325395	1.69215	1.00185	-1.35657	-1.98151	-0.937371	0.297664	-0.263409	1.85988	0.297666	0.101777
Bckdhb	0.341365	0.299691	0.420759	0.804644	-0.61249	0.0899211	1.3896	1.98361	-0.294045	-1.83757	-0.367908	-0.704197	-0.748376	-1.58762	0.0896806	0.732932
Bcl7a	0.0215668	-0.433155	-0.174405	-0.364238	-0.534454	1.10502	0.338144	1.29607	-1.20093	-1.35646	-0.587638	-1.77976	0.503135	0.408154	0.974956	1.78399
Bcor	0.412087	0.141462	0.724108	0.407613	-0.0872031	-0.143678	1.25658	1.07269	-0.697406	-1.68612	-0.665463	-1.88666	-1.1313	0.185586	0.541111	1.55659
Bend3	-0.0650904	-0.327103	-0.393219	-0.236424	0.243028	0.338338	1.12971	1.25491	-1.44258	-1.77717	-0.987331	-1.35494	0.696274	0.591161	1.00108	1.32935
Bglap2	0.839757	-0.51666	-0.51666	-0.51666	-0.51666	1.65292	-0.51666	2.71605	-0.51666	-0.51666	-0.51666	-0.51666	-0.51666	-0.51666	0.991192	-0.51666
Bhlhe41	0.235525	0.47088	-0.412451	-0.40308	0.505914	0.935221	-0.0811111	-0.098395	-0.377803	-0.39052	-1.45173	-2.07713	-0.160456	-0.0891569	1.09222	2.30207
Bloc1s4	0.868385	0.533898	-0.0595771	0.370757	0.216083	0.0100143	0.536646	0.999257	-0.03879	-0.799892	-0.640854	-2.51882	-1.12488	-0.843642	1.1771	1.31431
Bmpr1b	-0.0916234	-0.12697	0.832264	0.857606	-0.886784	0.736575	0.973034	1.34137	-1.74635	-1.98638	-0.265389	-1.27387	0.395145	0.194907	0.668188	0.378279
Bms1	0.48119	0.0951652	0.207612	-0.0223874	0.0790371	0.186834	-0.161922	0.135572	-0.628498	-1.17927	-0.782792	-2.72112	0.716568	1.18525	1.26675	1.14201
Bmyc	-0.811918	-0.776777	0.482804	0.175613	0.020052	0.130226	2.52042	1.44002	-0.925376	-1.24036	-0.55919	-0.329644	-0.0142986	-1.24036	0.426606	0.702187
Bola1	0.103855	0.661284	-0.0121886	0.661387	0.996773	-0.11288	1.61934	1.32114	-0.0692867	-0.732366	-0.810695	-0.0894629	-1.58162	-2.21954	0.320765	-0.0565025
Bpifb9b	0.577995	-1.2309	-0.19158	-0.771032	-0.565713	0.939089	2.22085	-0.153126	0.0989756	-0.152512	1.64502	-1.2309	-1.2309	0.637793	-0.225476	-0.367586
Brf1	0.495708	-0.175649	1.07103	0.403143	-0.136325	1.80239	0.0834193	0.482988	-0.257926	-1.45048	-0.488718	-1.72755	-1.32026	-0.817893	0.900261	1.13586
Bsnd	-0.54309	-0.54309	-0.54309	1.31228	-0.54309	2.37524	-0.54309	1.63109	-0.54309	-0.54309	-0.54309	-0.54309	-0.54309	-0.54309	-0.54309	1.19846
Btbd9	0.171299	-0.211702	-0.179377	0.0470163	0.800142	1.18153	0.423044	0.920407	-0.799366	-1.60931	-1.24564	-1.7972	-0.368702	-0.0408553	1.27518	1.43353
C030006K11Rik	0.246279	-0.0861614	0.00238097	0.279964	-0.40562	-0.0535707	2.06734	2.38339	-1.11876	-1.43758	-0.308812	-0.834712	0.0203875	-0.784869	-0.0317438	0.0620782
C2cd4a	-0.454893	-0.454893	-0.454893	1.48871	-0.454893	2.60222	-0.454893	1.82268	-0.454893	-0.454893	-0.454893	-0.454893	-0.454893	-0.454893	-0.454893	-0.454893
C77370	-0.756126	-0.814314	-0.766365	-0.557176	0.452051	-0.0186776	2.05539	2.06727	-0.930125	-0.867202	-0.906486	-0.884601	0.53382	0.536417	0.4722	0.383929
Cad	-0.0556825	-0.0582639	-0.0181984	0.0842764	0.341663	1.30523	0.683935	0.721967	-1.05374	-2.07091	-1.13764	-1.73179	1.15943	0.679167	0.483344	0.667213
Camkk2	0.482673	0.434318	-0.512993	0.0138361	0.246749	0.424925	0.687549	1.26389	-0.84504	-1.39123	-0.959084	-2.3068	-0.160246	0.151383	1.15313	1.31694
Camsap3	0.937058	-0.272293	0.986	0.908009	0.303517	0.897981	0.429842	0.683941	-1.08852	-1.00562	-1.23104	-2.23139	-0.870202	0.0912375	0.434249	1.02723
Cars2	0.180032	0.297852	0.504702	1.69802	-0.185551	0.632732	0.838773	1.9245	-0.463212	-1.71303	-0.505772	-0.80374	-1.15113	-1.2219	-0.137312	0.105029
Casz1	0.178876	0.187447	1.04955	0.976306	0.300503	2.33566	-0.813831	0.843192	-1.21194	-0.9054	-0.185472	-1.58272	-0.310071	-1.01094	0.106866	0.0419752
Cbx2	0.938319	0.880794	0.359899	0.881812	0.128885	0.34093	0.39806	1.11763	-0.724961	-0.960829	-0.675093	-1.91256	-1.58886	-1.02467	0.739487	1.10116
Ccdc101	-0.00211314	0.480199	0.507439	0.766009	1.0573	-0.702025	1.27196	1.58872	-0.531023	-1.42903	-0.703534	-2.03669	-0.689437	-0.523876	0.409746	0.536351
Ccdc116	-0.677551	-0.698222	-0.505795	-0.542249	0.690103	0.663567	1.81197	2.1438	-0.996436	-0.882981	-0.744842	-1.40703	0.310027	0.0940907	0.268581	0.472963
Ccdc125	-0.202632	-0.485008	-0.676449	0.553464	-1.94678	0.707899	1.72067	0.758679	-0.457145	0.158282	-0.613921	-0.327473	-1.7161	0.539253	0.674396	1.31288
Ccdc134	0.254027	0.355791	-0.55392	0.424981	1.01914	-0.173162	1.33836	1.60226	-0.415179	-0.647506	-0.618132	-2.34794	-1.1242	-0.471293	0.705326	0.651449
Ccdc137	-0.289659	-0.405129	-0.735516	-0.491058	1.37532	-0.0389662	1.33053	1.09088	-0.802772	-1.22973	-1.13155	-1.72066	0.40296	0.520149	1.18006	0.945131
Ccdc64b	0.211189	-0.516508	0.367308	0.0885768	-0.462361	1.45159	0.428253	1.28406	-0.484216	-1.90317	1.13794	-1.63289	-1.13076	-0.290038	0.443094	1.00794
Ccdc85b	0.354418	-0.286667	0.566746	0.170069	-0.363925	1.39995	0.290546	0.657649	-0.72312	-1.52224	0.563997	-2.02791	-0.58984	-0.926784	0.779427	1.65768
Ccdc85c	-0.731965	-0.77634	-0.736593	-0.741323	0.507041	2.05991	1.25376	1.76356	-0.813044	-0.862755	-0.908624	-0.790902	-0.0442924	-0.149719	0.143277	0.828011
Ccdc88c	-0.233961	-0.713471	-0.669282	-0.49734	0.563914	1.64333	0.0109845	0.283183	-0.942665	-0.936699	-0.847382	-1.44659	0.252241	0.161696	1.30505	2.067
Ccl5	0.606377	-0.937487	0.981594	-0.996007	-0.588001	1.53988	0.0107462	1.73109	-0.588494	-0.624075	0.757141	-1.90984	-0.881189	0.318213	0.0881124	0.491935
Ccm2	0.345111	0.217808	-0.172284	0.400127	0.949136	0.921159	0.811187	1.09844	-0.0164371	-0.651408	-0.0481947	-1.70222	-2.05632	-1.5537	0.744447	0.713146
Ccnd3	-0.175006	-0.133537	0.384431	0.717176	-1.33432	1.16606	1.07268	1.16479	-1.38258	-1.83067	1.14665	-0.328363	-0.788508	-0.822096	0.52037	0.622921
Ccnt1	0.0742834	0.120618	-0.395953	-0.775259	0.752577	-0.222292	0.412403	0.551272	-0.300295	-0.938124	-1.0256	-2.43137	0.29127	1.18449	1.52496	1.17702
Ccs	-0.183544	0.0877671	0.332558	0.149745	0.0542621	0.915913	1.19539	1.49963	-0.352541	-0.490568	0.336498	-1.47267	-1.14585	-2.31776	0.639445	0.751728
Cd22	0.276984	-0.931185	-1.55417	-1.16324	0.178812	0.0128896	0.366676	0.576938	0.176961	-0.761764	1.17679	-1.59762	1.65365	1.41317	-0.408628	0.583743
Cdh24	0.398132	0.284827	0.92058	1.1332	-0.591544	1.46579	0.402208	1.08085	-0.494755	-1.67901	0.416845	-1.81375	-1.14913	-0.829827	-0.0551003	0.510672
Cdt1	0.282893	0.299459	-0.618275	0.0111306	0.840796	0.287435	1.34082	1.75659	-0.464824	-1.53997	-0.99566	-2.0719	0.195596	-0.430131	0.368179	0.737864
Cenpw	0.88297	0.170686	-1.32996	-0.643003	-0.186688	0.622358	-0.831223	-0.414995	-1.16024	-0.619664	-1.19029	0.209909	2.26822	1.34045	0.122526	0.758951
Cep68	-0.488248	-0.485013	-0.251335	-0.283517	0.621481	0.0703403	1.49976	1.54844	-1.09739	-1.28811	-0.564697	-1.84086	-0.259561	1.12557	0.900891	0.792253
Cep78	-0.229681	-0.189308	0.14444	0.549603	0.308647	0.17813	1.24821	1.33701	-1.27523	-1.44418	-1.20055	-2.00891	0.295647	0.950252	0.519275	0.816648
Cep83	0.451413	0.116615	0.48591	0.214108	0.188882	-0.223846	-0.44886	0.496509	-0.657988	-0.71146	-1.15903	-2.71416	0.468261	1.03289	1.18591	1.27485
Cfb	0.680371	0.961974	-0.329998	0.145396	0.777095	0.803998	-0.61343	0.255644	-0.52809	-1.02455	-1.17841	-2.28417	-0.192631	-0.216767	1.31087	1.43269
Chadl	-0.592041	-0.778643	-0.566473	-0.177381	0.445421	1.43614	1.92626	1.96267	-0.736651	-0.772138	-0.0908441	-0.672087	-0.859687	-0.889118	-0.397608	0.762188
Chd5	-0.916812	-0.842748	0.926861	0.641256	-0.255252	2.07249	0.328661	0.178603	0.090821	-1.40233	0.215567	-0.842546	-1.75397	-0.0385511	0.254513	1.34345
Chrm4	-0.890047	-0.842612	-0.670889	-0.723443	0.629987	0.289212	1.6511	1.88558	-0.788087	-0.916736	-0.773662	-1.14056	-0.0340398	0.284158	0.674638	1.3654
Chrnb2	0.275034	0.104424	-1.10095	-0.607669	-0.181241	-0.273807	-0.792139	1.78005	0.35523	-0.940723	0.0519224	-1.68893	-0.374219	0.554392	0.682577	2.15605
Chst14	0.334928	0.4463	0.956075	0.869777	-0.587916	1.01196	1.17829	1.19586	-0.251343	-1.20989	-0.273787	-1.84648	-1.03181	-1.42441	-0.19605	0.828498
Chst7	0.0159969	0.039754	0.229831	0.00180006	0.517714	0.0872894	1.31163	2.09361	-0.474277	-1.15519	-0.135577	-1.17862	-1.59241	-1.27883	0.386517	1.13075
Cilp2	-0.415323	-0.42189	-0.386706	-0.0167091	-0.330963	1.91409	0.617005	2.24888	0.262543	0.21333	0.542819	-0.244021	-1.56504	-1.30824	-0.701477	-0.408294
Cinp	-0.0125811	0.261514	-0.900554	-0.541215	1.28923	-0.319411	0.943901	0.907397	-0.791101	-1.09863	-1.34232	-1.46649	0.108719	-0.0387996	1.65744	1.34291
Cipc	0.0647287	-0.174462	-0.354323	-0.0583738	0.274424	-0.0801841	1.38228	2.03942	-0.853276	-1.19656	-0.472715	-1.85287	-0.746818	-0.0728708	0.830649	1.27095
Cldn7	-0.366458	0.437613	-0.194722	-0.695307	0.0324595	2.92531	0.703123	-0.529675	0.300403	-1.18281	-0.212968	-1.37237	0.213585	0.0962809	-0.89409	0.739629
Clec18a	-0.222389	0.881689	-0.296008	-0.593688	-0.474677	0.390598	0.553783	0.287509	0.427265	-1.41893	1.02172	-2.88315	0.631099	0.499887	0.757238	0.438055
Clint1	0.29563	-0.373269	0.2657	0.0921913	0.506454	1.07292	0.331822	0.716449	-0.639759	-1.87746	-0.980344	-1.37535	-0.913729	-0.259492	1.7269	1.41134
Cln6	0.523394	-0.13936	0.4888	-0.00825503	-0.396412	1.40222	0.839948	0.965513	-0.901843	-1.5095	-0.459017	-1.92911	-0.436449	-0.441	0.195749	1.80532
Cluap1	0.00301453	-0.0640557	-0.526976	-0.368738	0.982802	-0.33921	1.30502	1.1887	-1.09789	-1.35919	-1.14598	-1.42411	-0.255374	0.401827	1.59397	1.10619
Cmc1	0.218855	0.394629	0.20546	0.409918	0.418639	0.117281	1.50422	1.23115	0.459444	-0.478165	-1.56566	-2.05277	-1.26122	-0.9457	0.922631	0.421295
Cnot10	0.0525227	0.150966	-0.140731	0.20548	0.296397	1.54071	0.375775	0.782531	-0.83395	-1.75942	-0.696681	-1.92084	-0.673387	0.0628696	1.31586	1.24189
Col14a1	-0.966682	-0.960341	0.00288569	-0.262831	0.508833	0.448782	-0.553379	0.658518	-1.04005	0.432003	-0.0749494	-2.30646	0.432107	0.857119	1.84245	0.981989
Col16a1	-0.566172	-0.768975	-0.0981856	-0.353197	0.200306	2.62865	0.522741	1.50019	0.154961	-0.587182	0.606958	-1.24399	-1.16473	-0.80975	-0.313142	0.291523
Col24a1	-0.477506	-0.599984	-1.12679	-0.984289	0.872649	1.9298	0.178468	-0.238774	-0.960042	-0.237928	-0.62293	-0.840585	1.84167	-0.436324	0.353992	1.34857
Coq2	0.177198	0.28978	-0.0992934	0.404766	0.207117	0.117299	1.60204	1.98438	-0.882088	-1.64099	-0.606916	-1.63085	-0.830519	-0.366846	0.721045	0.553879
Coro6	-0.711304	-0.584472	0.446401	1.02407	-0.675353	2.58161	0.513509	-0.575199	0.411498	-0.654404	0.877849	0.0289531	-1.87287	-0.0350812	-0.314444	-0.460758
Cox10	0.530472	0.444529	-0.0553895	0.592784	0.471056	0.431671	0.97119	0.949195	-0.741659	-1.66924	-1.3709	-1.53671	-0.833671	-0.64286	0.910429	1.5491
Cox14	-0.708765	-0.460323	-0.663651	-0.0768716	0.297637	1.16868	1.93355	1.41339	0.658849	-0.017426	-0.930151	-0.179236	-1.91257	-1.16966	0.525752	0.120783
Cox18	-0.0924085	-0.352916	-0.217394	0.357358	0.298012	0.957029	1.15536	2.12283	-0.619345	-1.23032	-0.321342	-1.00004	-1.28717	-1.36941	0.670105	0.929638
Cpeb3	0.558293	0.211496	1.26794	1.39109	-0.535304	1.57132	-0.091153	0.14988	-0.724995	-0.519947	0.722953	-0.734834	-2.38981	-0.296897	-0.784108	0.20407
Cped1	-0.490899	-0.475264	-0.23993	-0.608448	0.66388	1.62571	1.62606	1.24668	0.0325479	0.227793	-1.95009	-0.988722	-1.24095	-0.229783	0.595823	0.205591
Cpsf1	0.681663	0.361555	0.384675	0.308127	0.500187	1.63391	-0.186919	0.0902498	0.111603	-1.08772	-0.90259	-1.69608	-1.23687	-1.3667	1.09676	1.30815
Creb3l3	-0.966253	-0.888536	-0.1898	-0.147277	0.873724	0.991084	0.97918	1.37949	-0.868865	-1.34891	-0.0725492	-1.9138	1.24968	-0.282353	0.631749	0.573433
Creg1	-0.194569	-0.7467	-0.493007	-0.417347	1.13422	1.08411	1.32439	1.18267	0.0823794	-0.790924	-0.540651	-0.639889	-1.41114	-1.67943	0.983732	1.12217
Crnde	-0.495056	-0.623464	-1.06215	-0.697318	0.705153	1.74558	1.21561	1.07879	-1.133	-1.16382	-0.832672	-1.26484	0.656469	0.541268	0.54843	0.781025
Crtam	-0.327193	-0.277886	1.83485	0.294282	-0.928348	1.95629	0.90706	-0.928348	-0.0444257	0.505186	-0.928348	-0.928348	-0.928348	-0.928348	1.07646	-0.354534
Cryba1	-0.365212	-0.0326281	-0.688502	-0.920544	0.641118	0.517758	-0.224542	-0.691341	-0.315857	-0.0701989	0.601714	-2.70518	1.01493	1.0551	0.979865	1.20352
Csnk2a2	0.589097	0.125255	0.348792	0.345943	0.0388772	0.850314	0.302503	0.46504	-1.00979	-1.78826	-1.2252	-2.034	0.184307	0.185471	1.34883	1.27282
Cspg5	-0.996563	-1.09871	-0.846532	-0.696189	-0.199482	1.65678	1.05065	1.23861	-0.462384	-1.20213	-0.800726	-0.41683	1.13478	1.54418	-0.0648712	0.159428
Cstf1	0.180491	0.683109	-0.293194	0.0103459	1.093	-0.0826066	1.14113	1.02886	-0.651213	-1.46627	-1.64675	-1.44865	0.142665	-0.948431	1.13381	1.1237
Cstf2	-0.231022	-0.313217	-0.318048	-0.0844758	0.766793	-0.71944	1.30834	1.18346	-0.990503	-1.44518	-1.07143	-1.66898	1.13635	1.1119	0.891254	0.444189
Ctdsp1	0.456911	0.981997	0.976925	0.794219	-0.862958	1.77895	-8.72999e-05	0.375231	-0.314882	-1.08057	-0.18224	-2.05109	0.559957	-1.35859	-0.548067	0.474286
Ctu1	0.224966	0.359464	-0.146989	0.596524	0.20569	-0.0144677	0.920507	1.4529	-0.370615	-1.22196	-0.728731	-2.08972	-0.960147	-0.764337	0.960761	1.57616
Ctu2	0.0652995	-0.146202	-0.19894	-0.0177535	0.151871	1.17696	0.796944	1.21795	-0.965298	-1.51642	-0.230261	-2.22674	-0.232364	-0.307771	1.04733	1.38539
Cul9	-0.524641	-1.06967	-0.413595	-0.457981	-0.570468	1.48068	1.00079	1.52463	-1.22788	-1.57324	0.285143	-0.878621	0.869628	0.367522	-0.0855384	1.27325
Cwc22	0.859039	0.411834	0.125018	-0.154961	0.288769	-0.833861	-0.120484	0.0852849	-0.187344	-0.457687	-0.603404	-2.71766	-0.542456	1.28814	1.39863	1.16114
Cwf19l1	0.590997	0.478278	0.00630319	0.365985	0.875161	-0.282185	0.893555	1.11585	-0.447534	-0.832401	-1.12326	-2.39246	-0.985104	-0.427682	1.19237	0.972139
Cx3cl1	-0.957027	-0.7157	1.08438	0.850626	-0.616441	0.403947	1.48302	2.07467	-0.933186	-1.32775	-0.0911577	-1.24327	0.382797	0.209061	-0.48257	-0.121403
Cxcr4	-1.0423	-1.44678	-0.0523905	1.22677	-0.256862	0.494112	1.02308	1.20418	1.82427	-0.964509	-0.160632	0.27278	-1.44678	0.224626	-0.997139	0.0975564
Cyb5rl	-0.862228	-0.664977	-0.41428	-0.220989	0.550309	0.614156	2.12553	2.42008	-0.733397	-0.769868	-0.364591	-0.98988	-0.529991	-0.0708925	-0.0992785	0.010303
Cyc1	0.273849	0.140095	0.171244	0.202978	0.532314	1.65073	0.389198	0.496851	0.0150713	-1.3994	-0.407428	-1.64957	-0.692999	-1.92025	1.07737	1.11995
Cyp2c44	-0.963904	-1.45641	0.241432	1.04773	-0.369755	1.69463	1.17504	0.597694	-1.09433	-0.869187	1.15366	0.637368	-1.45641	-0.438837	-0.0876848	0.188959
Cyp2u1	-0.585348	-0.341467	-0.50053	-0.41859	1.16784	0.840112	1.66667	1.32406	-0.237057	-0.62011	-0.127433	-2.04187	-1.45858	0.217561	0.342736	0.772003
Cyp46a1	-1.0645	-1.04328	0.758307	-0.00751213	-0.181345	1.16023	0.256902	2.37719	0.198733	-0.0890895	-1.32328	0.877016	-1.32328	-0.253941	-0.747938	0.405794
D1Ertd622e	0.373991	0.372891	0.175006	0.351451	0.668255	0.000363512	0.684124	0.517154	-0.491738	-1.47535	-1.41145	-1.81084	-0.553375	-0.486342	1.98511	1.10076
D4Ertd617e	-0.246333	0.00277951	-1.07703	-0.986504	1.03612	0.0601739	0.555944	1.67578	-0.427473	-1.28597	-0.96247	-1.53425	0.417233	0.301321	1.53364	0.937038
D630023F18Rik	-0.296593	0.364222	-0.864285	1.44486	-0.0292557	1.85977	1.73557	0.488679	0.805151	-0.864285	-0.864285	-0.864285	-0.864285	-0.864285	-0.864285	-0.322413
D8Ertd82e	-0.263275	-0.329184	-0.140584	0.245423	-0.5656	-0.114066	1.59956	2.1093	-1.16523	-1.696	-0.373789	-1.33213	0.772111	0.432696	0.152517	0.668246
Dclre1b	0.211242	-0.334623	0.108543	0.127164	-0.357756	0.314213	0.36263	0.694218	-1.22313	-1.60195	-1.0836	-1.34275	-0.000469721	0.48014	1.99359	1.65254
Dctpp1	0.330211	0.769366	-0.246601	-0.0511099	1.24469	-0.260064	0.711071	0.602161	-0.949486	-1.21648	-1.03667	-2.4413	0.963737	-0.00529851	1.06528	0.520478
Ddn	0.674291	0.438902	-0.573093	-0.468773	-0.316971	0.087154	0.875417	1.76024	0.975639	-1.55852	-1.3254	0.235245	-0.579621	-1.65191	0.186797	1.2406
Ddr1	-0.530282	-0.308396	0.797435	0.674422	0.00466771	1.64197	1.45643	1.12009	-0.321754	-1.47089	0.44949	-0.449526	-1.14894	-1.85495	-0.146485	0.0867309
Ddx10	0.119913	-0.130949	0.0218332	-0.290046	0.820159	0.049558	0.209251	0.096838	-0.65581	-1.20091	-1.29299	-2.25118	0.869346	0.864924	1.70376	1.0663
Ddx20	0.303982	0.347646	-0.32311	0.182939	0.394519	-1.05629	0.812973	1.0951	-1.00656	-1.4919	-1.18233	-1.77557	0.718685	0.596809	1.27955	1.10356
Ddx31	-0.0858564	-0.0326267	-0.749981	0.0590266	1.04573	-0.605634	0.964886	1.44136	-0.940914	-1.75421	-0.8024	-1.66574	0.664285	0.747372	1.08724	0.627457
Ddx4	0.3594	0.0385146	-0.989242	-0.728904	0.565145	0.495787	-0.415077	-0.249283	-0.743958	0.159316	-1.14656	-1.14656	0.0287726	-0.297974	2.73429	1.33634
Ddx46	0.383301	-0.341479	0.377605	-0.185836	-0.542919	0.96441	-0.1408	-0.00861452	-1.19266	-1.50904	-0.547686	-1.90716	1.40338	1.0916	1.38836	0.767538
Ddx51	-0.130617	-0.19623	-0.398858	-0.21925	1.0852	0.623087	1.06906	0.876662	-0.530848	-1.33805	-1.77745	-1.69042	0.136586	-0.0164064	1.31738	1.19016
Ddx54	0.179759	0.411319	0.291295	0.0723643	1.31441	1.59377	0.690525	0.16436	0.414341	-1.03048	-1.00723	-1.35854	-1.14954	-1.89263	0.860975	0.445298
Ddx55	0.382403	-0.340812	-0.0386064	0.158952	0.00651635	1.12302	0.168371	0.581154	-0.107128	-0.873958	-1.06954	-2.63083	-0.44867	0.343006	1.096	1.65013
Degs2	0.925458	-0.926275	0.0183642	1.05828	-0.833866	1.21974	0.309391	1.23344	-0.918498	-1.47661	-1.09965	-0.609423	-1.23237	0.719561	0.345865	1.2666
Dennd4b	-0.427527	-0.371786	0.281322	-0.125795	0.133723	2.26959	0.627333	0.885833	-0.373351	-1.18825	0.0540445	-1.44487	-1.90206	0.686713	0.218462	0.676618
Dennd4c	0.451313	-0.380718	0.530848	0.427128	0.873267	1.0662	0.439033	1.14698	-0.137107	0.267373	-1.06203	-2.73248	-1.33753	-0.0735871	-0.0261398	0.547449
Dennd6b	-0.201985	-0.137686	-0.0944935	0.301859	-0.248133	0.990112	1.47507	2.06509	-0.197968	-0.345535	-0.424531	-2.34074	-0.404161	-0.984765	-0.0843973	0.632271
Deptor	0.167679	0.367799	0.108175	-0.235632	-0.38976	0.945073	-0.137034	-0.103302	-1.25114	-1.08934	-1.37637	-1.75473	0.699736	1.40031	1.40013	1.2484
Dgat2	-0.923072	-0.950891	-0.690529	-0.639949	0.798324	1.12028	1.93053	2.05657	-0.91267	-0.783036	-0.743666	-0.562037	-0.184893	0.020387	0.0725993	0.392056
Dgcr8	0.487817	0.275644	0.273017	0.166379	0.506119	0.162593	0.203665	0.492326	-0.313637	-0.0828709	-0.258357	-3.4111	-0.145925	-0.35208	1.18754	0.808866
Dgkd	0.00657652	0.065215	0.475291	0.658031	0.392123	1.28955	0.843763	1.09255	-0.775364	-1.80434	-0.839801	-1.8586	-0.827713	-0.526035	0.890809	0.91795
Dgkz	0.185927	0.314337	0.0944223	0.453236	0.273653	0.797806	0.938601	1.47954	-0.920886	-1.85651	-0.885457	-2.18695	0.185694	-0.208822	0.526825	0.80858
Dhodh	0.0483681	0.351733	-0.386969	0.0806246	0.879388	1.03842	1.24794	1.57742	-1.08579	-1.19504	-0.959832	-1.84054	-0.608542	-0.609593	0.51521	0.947198
Dhrs11	-0.00702417	-0.272181	0.158146	0.434065	1.32843	0.630752	0.696582	1.3601	0.813602	-0.36913	-0.738446	-1.16122	-1.5055	-2.20837	0.305127	0.535072
Dhrs13	-0.190506	-0.304107	-0.174074	-0.0144886	0.217183	0.582449	1.66563	1.712	-1.12581	-1.50662	-1.0637	-1.62008	-0.0439923	0.180863	0.821581	0.86367
Dhrs7b	0.137967	0.820399	-0.301194	0.429462	0.801416	0.246747	1.73568	1.47216	0.308425	-1.32118	-0.783503	-1.53373	-1.04279	-1.4596	0.295796	0.19394
Dhx16	0.338499	0.609337	0.371184	0.422864	0.821313	0.630169	0.427061	0.57101	0.437512	-0.458814	-0.772015	-2.14037	-1.51823	-1.67949	0.845638	1.09432
Dhx33	-0.168717	-0.378428	-0.208593	-0.351247	0.540841	0.119888	0.95317	1.44373	-1.05616	-1.69513	-0.417881	-2.02887	0.362809	0.650701	0.991285	1.24261
Dhx37	-0.140898	-0.370219	-0.453336	-0.578856	0.781562	1.96766	0.685515	0.966318	-0.815328	-1.3072	-1.09848	-1.57008	-0.0666181	-0.103003	0.782553	1.32041
Dhx58	-0.845308	-1.08837	-0.0759669	-0.0585869	-0.0658663	1.53381	0.212806	1.4581	-1.21203	-1.80876	-0.0915011	-1.07858	0.449973	0.94426	0.679375	1.04665
Dhx8	0.614645	0.512284	0.251922	0.295439	1.04797	0.794632	-0.155418	0.179689	0.0483103	-1.17512	-1.10294	-1.1497	-1.78274	-1.17419	1.53528	1.25993
Dlec1	-1.02484	-0.0270291	-0.141847	0.70614	0.710055	1.62741	0.815522	-0.321163	-0.52956	-1.5756	-1.63137	1.50331	-0.87251	-0.337378	0.965514	0.13334
Dlk1	-0.553425	-0.813488	-0.627251	-0.506719	0.0493387	1.41544	2.06329	2.03841	-0.477688	-0.820638	-0.934487	-0.857739	0.477493	-0.422311	-0.166972	0.13674
Dlk2	0.620996	0.430716	-0.0299209	0.142246	-1.00221	-0.417718	1.03925	0.941728	-1.36517	-1.48456	-0.945983	-1.34328	0.440159	0.0638215	1.27697	1.63296
Dll1	0.135811	0.795368	1.73524	1.29691	-0.773953	1.10727	-0.724758	0.822722	-1.09941	0.0338179	-0.66879	-0.195144	-2.07433	-0.247768	-0.600197	0.457214
Dlx2	0.188704	-0.357629	0.327072	0.298458	-0.246105	0.893467	1.08923	1.46716	-1.34886	-1.48034	-0.961628	-1.56098	-0.283036	-0.200423	0.546632	1.62829
Dlx6os2	-0.365849	-0.365849	-0.365849	-0.365849	-0.365849	2.62922	2.49266	-0.365849	-0.365849	-0.365849	-0.365849	-0.365849	-0.365849	-0.365849	-0.365849	-0.365849
Dmwd	-0.0153488	0.590841	-0.30028	0.868017	0.811417	0.438483	0.769478	1.33125	0.698173	-0.705662	-0.5081	-1.31353	-1.72186	-2.01955	0.545953	0.530718
Dmxl2	-0.346523	-0.608015	-0.0948561	0.274638	0.0448612	0.668549	0.585966	1.65947	-0.984845	-1.69568	-1.15725	-1.22656	-0.340154	1.70049	0.641028	0.878886
Dnaaf1	-0.816257	-1.04977	-0.851788	-0.660067	1.22188	-0.0904836	1.33069	1.00865	-0.216722	-1.65426	-0.173906	-0.466732	-0.055539	-0.499987	1.29567	1.6786
Dnaaf2	0.0451656	0.295455	-0.708627	-0.510573	0.849277	-0.700533	1.46383	1.23136	-0.910489	-1.08395	-0.923299	-2.02352	0.96594	0.504898	0.701678	0.803374
Dnaaf5	-0.741895	-0.554155	-0.883224	-0.239605	0.978757	1.83337	1.21997	1.43033	-0.868317	-1.41181	-1.00322	-0.874732	0.461441	-0.257271	0.109255	0.801113
Dnah10	0.305771	0.394463	-0.377708	-0.0735564	-0.893766	1.21302	-1.85949	-0.177168	-0.264394	-1.19754	-0.856707	-0.850734	1.37807	0.859025	0.774269	1.62644
Dnaja3	-0.378596	-0.151087	0.164154	0.355088	1.36489	0.183879	1.62951	1.15039	0.660538	-0.0662974	-0.519577	-1.04343	-2.16494	-1.49975	0.257741	0.0574864
Dnajc11	-0.577186	-0.531058	-1.02243	-0.959148	1.56457	0.846093	1.53759	1.48969	-0.364996	-0.696753	-0.696374	-1.69449	-0.230447	0.266108	0.568797	0.500034
Dnajc16	0.166414	0.0399564	-0.376982	-0.708774	0.795347	2.08578	0.38936	0.547461	0.0567488	-0.767197	-1.09142	-1.52598	-1.17774	-0.775349	1.01524	1.32713
Dnajc25	-0.693364	-0.944432	-0.171988	-0.447028	1.46947	-0.658197	1.13335	1.52441	-0.87217	-0.658844	-0.037749	-1.4285	-1.03085	0.529109	1.10519	1.1816
Dnajc30	0.600017	0.265627	0.553453	0.546607	0.388079	0.312159	1.5744	1.18875	0.0604788	-0.822853	-0.677962	-2.26641	-1.27852	-1.24122	0.233942	0.563449
Dnali1	-0.598529	0.6743	-0.307446	0.79013	-0.654268	0.741898	0.00104309	1.09453	-0.655319	-1.47398	-1.69603	-0.417908	-0.0454537	-0.503482	0.921038	2.12948
Dnase1	-0.0334934	-0.679724	-0.220248	-0.2856	0.239607	0.557069	0.558011	0.659198	-1.10631	-1.47353	-0.947472	-1.85276	0.883981	0.938541	1.17055	1.59218
Dnmt3b	-0.41395	-0.578971	-0.270139	-0.0879267	0.353718	0.941825	1.39913	1.65156	-1.31597	-1.49342	-1.06991	-1.40924	0.461547	0.556164	0.259162	1.01642
Dnttip2	0.393697	0.0301201	0.167461	-0.389636	0.45694	-0.276584	-0.0211998	-0.195915	-0.560455	-1.28418	-0.467295	-2.42772	0.400657	1.20567	1.83398	1.13447
Dock7	0.37165	-0.384379	1.25092	0.921428	-1.00171	1.01108	0.830846	1.1644	-1.30432	-1.90949	0.218787	-0.753415	-1.32999	0.281325	0.646046	-0.0131855
Dok7	-1.29517	0.934783	0.314542	0.43523	0.36138	1.62093	0.954694	-0.421757	-1.13562	-0.825499	1.24183	-1.63437	0.306989	-0.232713	-1.2573	0.632044
Dph2	-0.0126969	0.205433	-1.3471	-0.522666	1.67705	0.393456	1.20126	1.51149	-0.329335	-0.726101	-0.632101	-1.46615	-0.822613	-0.878074	0.78943	0.958714
Dph6	0.502697	-0.85009	0.0646151	0.289983	1.20228	0.717736	0.115811	-0.0320949	-1.44166	-0.714857	-0.300473	-2.42967	0.0598262	0.379099	1.58035	0.856454
Dpy19l3	-0.383026	-0.757323	0.315429	0.215832	0.0805358	2.55475	0.821001	1.3906	-0.500803	-1.10892	0.462995	-1.10791	-1.23306	-0.377431	-0.597428	0.224767
Dsc2	0.771478	-0.617693	-0.617693	2.2076	-0.617693	1.60428	1.50297	-0.617693	-0.617693	-0.617693	-0.617693	-0.617693	-0.617693	-0.617693	-0.617693	0.708296
Dtwd2	0.0376984	0.664974	-0.3068	0.098623	0.491976	-0.0173675	1.45752	0.464748	-0.879899	-1.27676	-1.14042	-1.81439	-1.06807	1.05723	0.864603	1.36634
Dtx4	0.0683935	-0.234839	-0.0529168	-0.0207091	1.03453	1.20291	-0.0921578	0.696755	-0.591809	-1.48448	-1.05263	-1.79071	-0.294742	-0.457132	1.37625	1.69329
Dtymk	0.459473	0.748691	0.183473	0.749801	0.344166	0.0408417	0.615428	1.09899	-0.370421	-0.989638	-1.03045	-2.37769	-1.01126	-0.658255	1.43384	0.763009
Dus1l	-0.24226	0.0297807	-0.468629	-0.0554159	1.22963	0.71165	1.32636	1.35807	-0.138281	-0.946646	-1.0017	-1.99829	-0.583575	-1.05915	1.04492	0.793528
Dus2	0.509216	0.507396	0.892359	1.3606	-0.0149817	0.224698	0.949088	1.52728	-1.05633	-1.6867	-0.80525	-0.621915	-1.08126	-1.41963	0.597766	0.117662
Dus3l	-0.00780591	0.124105	-0.165966	-0.0587242	1.36405	0.89809	1.00535	0.986978	0.056813	-1.22469	-1.22247	-2.07779	-0.621675	-0.915276	0.798044	1.06098
Dusp12	0.465556	0.433607	-0.375653	0.518384	0.56164	-0.503318	0.994266	1.1497	0.109945	-0.780491	-0.568996	-2.60581	-1.17813	-0.180695	0.64119	1.3188
Dusp7	-0.126222	0.154305	-0.893275	-0.30132	0.98842	0.0685935	1.06788	1.31067	-0.578227	-1.5097	-0.814923	-1.88417	0.0367938	-0.0672749	0.999755	1.5487
Dyrk3	-0.275833	-0.230782	-0.677477	-0.595312	1.09732	0.641553	0.434238	0.66129	-0.680257	-1.11841	-1.09264	-1.10452	-0.214873	-0.637931	2.03716	1.75646
E130012A19Rik	-0.295009	-0.220528	-0.243125	-0.379378	0.0955164	1.33659	0.892508	1.54376	-1.45906	-1.66569	-0.886031	-1.10275	0.330515	-0.0193196	0.523547	1.54846
E130304I02Rik	0.247354	-0.699127	0.0296009	-0.255798	-0.466415	2.08067	0.43244	1.88974	-1.06225	0.12284	-0.734909	-1.30374	-0.134435	-0.778391	-0.65117	1.28359
E2f3	0.087827	-0.0621389	-0.261148	0.0467382	0.298636	-0.303871	1.40216	1.39975	-0.879402	-1.85551	-1.00303	-1.69109	0.255381	0.355196	0.887834	1.32266
E2f4	0.0750035	-0.343337	-0.832646	-0.516097	-0.0599647	1.90919	0.576192	0.407511	-0.914817	-2.15333	-0.0472778	-1.26986	0.910101	0.460612	0.790836	1.00788
E4f1	0.534297	0.226692	0.142628	0.296317	1.04255	0.890551	0.106147	0.389324	0.487034	-0.678197	-0.975615	-1.13657	-1.93189	-1.74993	1.17691	1.17975
Eda	-0.147049	-0.171528	0.854922	0.433208	-0.269542	-0.00164678	1.06574	1.64279	-1.23789	-1.50677	-0.363422	-1.71466	-0.795627	-0.0721295	1.10523	1.17838
Egfl7	0.00316191	0.573216	1.0038	0.850445	0.812198	0.369096	0.797137	1.09596	-0.743159	-0.360482	-0.448686	-2.33255	-1.68673	-0.750224	0.0603785	0.756433
Eif2b3	0.184305	-0.390505	0.621199	0.28311	-0.308088	0.0311105	1.57867	1.37188	-1.45866	-1.8407	0.278542	-1.89627	0.191256	0.560598	0.290948	0.502592
Eif2b4	0.290736	0.14971	0.352194	0.651375	0.469352	0.836746	0.548751	1.04393	-0.430491	-1.41999	-0.616499	-2.36143	-0.541077	-1.09897	0.822497	1.30317
Eif3j1	-0.0683361	-0.576252	0.114537	-0.310851	-0.270929	0.364146	0.15844	-0.110903	-1.33014	-1.32613	-1.07511	-1.00727	2.23537	1.40478	1.00866	0.789998
Elmo3	0.391658	0.156864	-0.0839091	0.369046	-0.470456	0.453268	0.555438	1.92086	-0.159609	-1.14311	-0.0796346	-1.6837	-1.32915	-1.02053	0.347749	1.77521
Elmsan1	0.395119	0.111999	0.177611	0.231365	0.0397793	0.822098	0.663852	1.29629	-0.592888	-1.54637	-0.5135	-1.87145	-1.66675	0.312708	0.70057	1.43957
Emc1	0.394825	0.453741	0.189238	0.202411	0.537826	1.53919	0.24168	0.544645	0.486363	-0.769218	-0.557283	-2.3497	-1.40904	-1.17457	0.581076	1.0888
En2	-0.61749	0.850451	-0.61749	-0.61749	-0.61749	1.55249	1.45356	-0.61749	-0.61749	-0.61749	2.25842	-0.61749	-0.61749	-0.61749	-0.61749	0.677475
Endog	-0.78281	-0.619291	-0.489803	-0.0412084	0.00773089	1.03482	1.4977	2.8607	-0.356417	-0.837743	-0.291762	-0.988621	-0.274346	-0.100155	-0.528923	-0.0898699
Eno1	-0.202369	-0.642622	-0.44883	-0.596694	0.171855	2.0935	0.807518	0.507703	-0.749992	-1.5224	-0.226805	-1.84407	0.510831	0.857296	0.136245	1.14883
Epdr1	-1.17135	-0.639362	-0.872321	-0.510014	1.62754	-0.380885	1.95319	1.62824	0.0511714	-0.4595	-0.919444	-0.858143	-0.741223	0.383981	0.583054	0.325061
Epha8	-0.560768	-0.455433	-0.773729	-0.555718	0.349089	1.17163	2.33341	2.07794	-0.530057	-0.681436	-0.701216	-0.859568	-0.00450098	-0.55089	-0.112209	-0.146542
Ephb1	0.608935	-0.753897	0.0291315	1.3249	-0.753897	1.42595	-0.753897	2.4941	0.248038	-0.753897	-0.753897	-0.753897	-0.753897	-0.753897	0.00359444	-0.103473
Erbb2	0.756984	0.648825	1.06014	1.32079	-0.791921	1.76784	-0.0849254	0.479891	-0.155012	-0.935012	0.331676	-1.02947	-1.42256	-1.56522	-0.707272	0.325249
Erc2	-0.0605245	-0.357903	-0.00137341	-0.00368325	0.384762	1.15735	0.798207	0.936668	-1.26162	-1.62053	-1.17052	-1.78657	0.352219	0.222582	1.26297	1.14795
Ercc2	0.271408	0.333267	-0.152388	0.26888	0.761834	0.452481	0.810734	1.15945	-0.238195	-1.02938	-0.817718	-1.76456	-1.01034	-1.62926	1.18941	1.39439
Erh	-0.136013	0.458998	0.0997212	-0.343167	0.565018	-0.888327	0.0621855	-0.403266	0.424738	0.486334	1.04146	-3.20557	1.0298	-0.173111	0.588512	0.392684
Erlin1	-0.37537	-0.711773	-0.110741	-0.277142	0.869264	1.0146	0.993925	0.815351	-0.658602	-1.3247	-1.26254	-1.94828	0.217652	0.402924	1.5407	0.81473
Espl1	0.954491	0.503575	0.153957	0.444851	-0.180671	0.632681	-0.259564	0.222637	-1.09269	-1.73152	-1.10666	-1.90357	0.515616	0.220277	0.953	1.67359
Espn	-0.506963	-0.59303	0.294204	0.101295	1.62214	1.18467	1.73581	1.22554	-0.0951982	-1.03445	-0.454512	-1.38236	-1.38236	-0.779471	-0.0848524	0.149545
Esrra	-0.0550182	-0.273359	-0.327122	-0.3667	1.0547	1.4156	1.1214	1.46728	0.0379363	-0.48882	-0.7289	-1.30634	-1.25989	-1.7121	0.439434	0.981895
Esrrg	-0.459661	-0.459661	-0.459661	0.141187	-0.459661	-0.459661	3.14831	0.948526	1.27792	-0.459661	-0.459661	-0.459661	-0.459661	-0.459661	-0.459661	-0.459661
Evc2	0.0822774	-0.230385	0.799004	0.448736	-0.0465924	0.706868	1.04208	1.28912	-0.846468	-1.86475	-0.966999	-2.04682	0.0127909	-0.118698	0.821804	0.918034
Exd2	-0.285004	-0.157719	1.00045	1.65757	0.360315	0.879264	0.213989	0.74514	1.35052	-0.45838	-1.39872	-1.90377	-1.01831	-0.946788	-0.234452	0.195885
Exoc8	0.372122	0.485806	0.0417279	0.277312	0.91529	0.541684	0.347755	0.684555	-0.00317368	-1.00323	-1.07672	-1.40875	-1.46861	-1.56105	1.37407	1.48121
Exog	0.358478	0.0612791	0.450269	0.796567	-0.0306656	1.13132	1.22084	1.1214	-0.555577	-1.77297	-0.680021	-1.58817	-0.978433	-1.1417	0.725534	0.881841
Exosc5	-0.179558	-0.431657	-0.790648	-0.305062	1.2508	1.23867	0.943301	1.36625	-0.391685	-1.14908	-0.939201	-1.48824	-0.684684	-0.703724	0.898598	1.36591
Ext2	0.159056	0.086594	0.751146	0.434994	-0.171846	2.09635	0.79099	0.705838	0.0176719	-1.11195	-0.667317	-1.26081	-1.31732	-1.70937	0.701675	0.494304
Fam117b	0.292902	-0.567395	0.429397	0.308529	0.218453	1.23491	0.922656	0.798875	-1.19129	-1.73345	-0.457316	-1.48615	-0.65144	-0.73988	1.33836	1.28283
Fam120c	0.614427	0.155184	-0.1254	-0.0585695	0.349262	1.05043	0.409684	0.794493	-1.0242	-1.58109	-0.878761	-1.74074	-1.04627	0.236078	1.37371	1.47176
Fam129c	-0.715213	-1.07512	0.513036	0.431074	0.284886	1.73311	1.38763	0.874523	-0.202743	-0.834032	-0.98012	-2.14963	-0.255096	0.586066	-0.187095	0.588726
Fam131c	-0.435037	-0.0855815	-0.144826	-0.166273	0.760842	0.159239	0.843586	2.70809	-0.697546	-1.42633	-1.42633	-0.372764	-0.717143	0.109764	-0.0488747	0.939191
Fam169a	0.154656	-0.225474	-0.732713	-0.193419	1.07396	-0.819346	0.550497	0.677033	-0.743711	-0.381194	-1.67052	-1.14169	-0.345747	0.132402	2.07571	1.58955
Fam171a1	0.81661	0.855472	-0.0621205	0.0430227	0.842007	1.83519	-0.587138	0.0057193	-0.0343765	-0.750914	-0.608784	-1.66181	-1.24801	-1.40579	1.08115	0.879771
Fam186b	-0.840713	-0.725036	0.0641736	-1.22665	-0.472906	2.26066	1.74738	0.389928	-0.177318	-0.809707	1.16576	-0.537976	-1.09794	0.246613	-0.235308	0.249041
Fam189a2	-0.222792	-0.140952	-0.0739981	0.301412	0.247101	1.9714	1.82586	-0.626093	0.980137	-0.0308963	-1.22061	-1.22061	-1.22061	-1.22061	0.443216	0.208044
Fam195a	-0.103881	-0.130196	-0.390512	-0.190734	0.814411	0.817615	1.76601	1.61939	-0.81548	-1.65478	-0.58102	-1.36538	-0.751988	-0.558685	0.583077	0.942155
Fam20c	0.190209	0.0107399	0.964448	1.17375	-0.825436	0.0704011	0.838179	1.51261	-1.27859	-1.95326	0.0300132	-1.51373	-0.127673	-0.220983	0.0479717	1.08135
Fam222a	0.217877	0.330797	1.2142	0.941149	-1.15887	2.14428	-0.108021	0.481711	-0.146704	-1.15887	0.300367	-1.15887	-1.15887	-1.15887	-0.393643	0.812325
Fam53a	-0.0689841	0.0531019	-0.554652	-0.249384	1.37753	0.955249	1.05276	1.09705	0.0101357	-0.777925	-0.576647	-2.66161	-0.223316	-0.742107	0.550322	0.758472
Fam53b	-0.271612	-0.256676	-0.39031	-0.393273	0.766919	2.00181	0.503747	0.959153	-0.15052	-0.750429	-1.42528	-1.2272	-0.916428	-0.887836	1.0442	1.39373
Fam57a	-0.739104	-0.472879	-0.865818	-0.540698	1.03084	0.39553	1.89834	1.92067	-0.67712	-0.972979	-1.01996	-1.1292	-0.157402	-0.00340818	0.521177	0.812008
Fam71a	-0.854736	0.0969756	0.155994	0.934132	0.439041	1.959	0.487986	-0.854736	-0.854736	-0.854736	-0.854736	-0.854736	-0.854736	-0.854736	1.1008	1.66396
Fam71f2	0.141141	0.19323	-1.05691	-0.379737	-0.488902	2.43611	0.066653	-0.242538	-0.489442	-1.15423	0.845136	-1.00675	-1.31066	0.774647	0.373096	1.29917
Fam72a	0.220072	0.0555537	0.0758997	0.518878	0.751903	-0.911164	1.34771	1.29243	-0.583111	-1.5732	-1.01971	-1.68908	-0.416015	-0.396461	1.00926	1.31704
Fam73b	-0.262283	-0.299554	-0.125444	0.34106	0.380921	0.925987	1.69968	2.03343	-0.724611	-1.13175	0.141436	-1.69939	-1.00388	-0.852786	0.104622	0.472556
Fam78a	0.291232	-0.409888	0.015804	-0.471306	-0.739789	2.11479	0.650894	1.48292	-1.30704	-0.41511	-0.720796	-1.88003	0.188223	0.553893	-0.122263	0.768474
Fam83e	-0.573624	-0.903587	0.103648	0.626881	-0.23999	-0.0522545	1.25971	1.51397	-1.4769	-1.54364	-0.511827	-0.13048	0.397878	-0.925036	0.661817	1.79344
Fancg	1.26409	0.0928291	0.861034	1.3444	-0.317701	1.39833	-0.223659	0.88038	0.404869	-0.493276	-0.250179	-2.04526	-1.15697	-1.24402	-0.639323	0.124464
Fbll1	0.474812	1.31804	-0.100994	1.87399	0.116775	1.28619	-0.878623	1.54058	-0.878623	-0.878623	-0.878623	-0.878623	-0.878623	-0.878623	-0.126355	-0.232684
Fbxl13	-0.591926	-0.8745	-0.780358	-0.878669	0.10339	1.48009	0.734036	0.426366	-0.884207	-1.07731	-0.372899	-1.16916	-0.168032	0.710698	1.58745	1.75504
Fbxl14	0.197381	0.237156	-0.0395811	0.176798	0.260372	-0.550353	1.10316	1.13627	-0.899276	-1.45441	-1.20634	-2.12373	0.554143	0.294267	1.02969	1.28445
Fbxl16	-0.808083	-0.817095	-0.559156	-0.459123	0.743717	2.22686	1.04613	1.92931	-0.309607	-0.822847	-0.628496	-1.05805	-0.550836	-0.142485	-0.206671	0.416438
Fbxl17	-0.599187	-1.02728	-0.177452	-0.0655083	-0.972491	1.93312	0.704776	1.16442	-1.09366	-0.945657	0.286377	-0.811491	0.497228	1.8457	-0.72783	-0.0110639
Fbxl6	-0.237243	-0.300344	-0.156039	-0.184265	0.529614	2.244	1.2294	1.28216	-0.492561	-1.25491	-0.343728	-1.50815	-0.883658	-0.896047	0.315816	0.655959
Fbxo31	-0.655952	-0.517682	-0.408185	-0.0763572	1.04777	0.884341	1.91607	1.84949	-0.631348	-1.19942	-1.13363	-1.12218	-0.190896	-0.512599	0.063045	0.687526
Fem1a	0.227995	0.184491	-0.0335403	0.0775533	0.647851	0.437923	1.0837	0.993366	-0.536753	-1.3362	-1.29358	-1.91913	-0.565026	-0.724782	1.20266	1.55347
Fgf23	0.485185	0.267563	1.8432	1.50061	-0.181411	0.419918	-0.63979	0.0236267	-1.13421	-0.36188	-1.13421	-1.13421	-1.13421	1.54248	-0.774175	0.411532
Fgfbp3	-0.0832916	-0.360006	-0.285788	-0.588383	0.952208	0.72795	0.750806	1.08952	-0.588983	-0.361141	-1.26151	-1.44027	-1.49262	-0.140879	1.31015	1.77225
Fgfr1op	0.387503	0.176407	-1.02385	-0.772082	1.35783	-0.93998	0.699236	0.677799	-0.481311	-0.405131	-1.34782	-1.84664	0.307707	0.874693	1.54787	0.787776
Fig4	0.0261106	-0.353446	0.450755	0.197658	0.434788	0.943994	0.875603	1.27557	-1.51603	-1.5558	-0.980143	-1.80247	-0.373856	0.615005	0.599146	1.16311
Fitm2	0.0260825	-0.176485	-0.194145	-0.155544	0.876304	0.375338	1.40603	1.24844	-0.837787	-1.27983	-1.1382	-2.1236	-0.284589	0.259925	0.705556	1.29251
Fjx1	-0.713404	-0.679469	-0.995392	-0.762396	1.0648	1.24158	1.93569	1.91787	-0.116773	-0.490272	-0.701997	-0.86491	-0.378535	-0.724235	-0.147744	0.41519
Fkbp5	0.145279	-0.118801	0.617321	0.199327	0.419293	0.242382	1.06082	1.37316	-0.782491	-2.12477	-1.08895	-1.36232	-0.46221	-0.448227	1.15129	1.1789
Fndc8	0.0278948	-0.518159	-0.407511	-0.54208	0.438221	0.176092	0.0961593	0.00893436	-0.598569	-0.736933	-0.498299	-0.911384	-1.12897	0.040511	2.73096	1.82313
Focad	-0.30375	-0.412253	-0.623946	-0.194139	0.31582	1.4573	1.33642	2.0003	-1.07786	-1.10681	-0.971922	-1.02825	-1.00886	0.519329	0.650329	0.448296
Foxj1	-0.181728	-0.564819	0.178851	0.769849	-0.228605	1.98412	1.36497	1.24214	0.428927	-0.89129	0.247925	-1.83832	-0.549512	-1.11949	-0.807775	-0.0352515
Foxk2	0.711025	0.373272	-0.00252155	0.2116	0.0784898	0.0300864	0.489032	0.953478	-0.50107	-2.19725	-0.835071	-1.99025	-0.0243205	0.092876	1.32411	1.28651
Foxo1	0.0668714	-0.259296	1.28658	0.86708	-0.72182	1.75289	0.626164	1.35546	-0.597057	-1.67823	-0.315914	-1.09021	-1.34137	-0.364886	-0.123913	0.537644
Foxo6	-1.07153	0.0267539	0.687083	-0.566018	0.237623	1.95904	-0.814044	0.770242	-0.482031	-0.394468	-1.04223	0.518288	-1.56051	1.47036	-0.745148	1.00657
Foxp3	0.545048	-0.221224	-0.535704	-0.731011	-0.123847	0.730311	-0.265283	0.132437	-0.15208	-0.399089	-1.05533	-2.23936	0.267223	0.526883	1.34979	2.17123
Foxred2	-0.891537	-0.7562	-0.765797	-0.842114	1.28568	0.593995	2.08127	2.04071	-0.0263229	-0.0358499	-0.612677	-1.04511	-0.517405	-0.124134	-0.259608	-0.124901
Fpgs	-0.243257	-0.598126	0.770135	0.705162	0.344217	1.03445	1.18389	1.39775	-1.18508	-1.94657	-0.357166	-1.67598	-0.123696	-0.409544	0.436569	0.667243
Fut4	-0.18393	-0.618037	-0.820027	-0.425533	1.8692	0.854594	1.14617	1.52688	-0.106527	-0.859418	-0.661344	-0.887357	-0.998804	-1.32614	0.844966	0.645311
Fv1	-0.0765507	-0.502888	-0.18255	-0.549547	1.18387	0.706524	0.776998	1.0543	-0.56672	-0.515895	-1.27087	-2.46698	-0.0327418	0.235774	1.16998	1.0373
Fxn	0.225773	0.177829	0.455495	1.22991	0.191557	-0.109801	1.4048	1.47039	-0.424331	-1.85178	-1.23635	-1.22626	-0.903672	-0.777502	0.744414	0.629521
Fzd4	-0.251253	-0.385903	-0.204534	-0.419544	-0.0873847	0.552587	0.706155	0.951929	-0.905279	-1.05035	-1.32029	-1.44545	-0.0215202	0.129345	2.02234	1.72915
Fzd9	-0.70881	-0.750271	-0.780357	-0.763377	0.884189	0.455161	1.61842	2.19106	-0.778234	-0.999835	-0.628763	-0.966702	-0.402252	0.09338	0.613216	0.923175
G630025P09Rik	-0.872305	-0.131129	-0.064702	-0.866728	0.73926	-0.674478	0.812711	1.94353	-0.231879	-1.20229	-1.20229	-1.20229	0.686346	0.161298	1.73235	0.372611
Galnt11	-0.590666	-0.395775	0.730887	0.520966	0.455083	0.437068	1.59527	1.6642	-0.485385	0.333258	-0.618505	-1.42926	-2.18189	-0.477137	-0.0223297	0.464224
Galnt12	-0.828739	-0.789113	-0.201516	-0.722315	0.10943	1.93376	1.63827	1.91216	-0.601486	-0.159777	-1.10704	0.331278	0.347208	-0.513305	-0.774801	-0.574017
Galnt7	-0.179206	-0.455989	-0.0718788	0.0868221	0.824992	0.0597403	1.21545	1.21947	-0.377312	-1.34687	-1.45904	-2.07	-0.243903	0.780279	1.1209	0.896546
Gapvd1	-0.487654	-0.607076	-0.4012	0.263118	0.293701	0.957596	1.20985	1.5688	-1.37752	-1.82363	-0.698371	-1.23415	-0.00410371	1.01495	0.877785	0.447914
Garnl3	-0.515515	-0.847512	-0.170208	-0.354487	0.881494	2.29375	0.834671	1.53787	-0.212792	-0.108741	-0.316851	-1.68369	-1.22018	-0.373823	-0.104	0.360007
Gart	0.234703	0.275622	-0.419117	-0.0992229	1.21842	0.862481	0.913196	0.558634	-0.55404	-1.5546	-1.0522	-2.18807	-0.0532847	-0.331631	1.39588	0.793232
Gcgr	-0.0941911	-0.569389	0.0601941	-0.0766945	-0.368072	2.18245	2.03144	-0.512645	-0.368356	0.104915	-0.0321585	-1.1295	-1.1295	-1.1295	1.17229	-0.141279
Gch1	-0.80511	-0.22032	0.761983	-0.158115	0.334662	1.40341	1.62546	1.67906	0.413891	-0.0140468	-0.448658	-1.48844	-1.63144	-0.849413	-0.329822	-0.273103
Gclc	-0.297997	-0.234216	-0.712414	-0.913476	1.50829	1.32691	0.0366376	-0.0465722	0.338108	-0.188002	-1.18672	-2.2372	-0.218479	0.621476	1.26019	0.943465
Gcn1l1	0.41914	0.131108	0.225021	0.209591	0.173872	2.49053	0.047621	0.189551	-0.148102	-1.28781	-0.549161	-1.79774	-1.02845	-0.798515	0.707992	1.01536
Gemin5	-0.39705	-0.441441	-0.565538	-0.308091	0.794895	1.07647	1.02818	1.1861	-1.20067	-1.8655	-0.765543	-1.50221	0.63652	0.744482	0.848981	0.730411
Get4	0.476331	0.550268	0.524518	0.682128	0.648886	0.758114	0.918931	0.380694	0.448372	-1.3326	-1.32805	-1.17463	-1.42537	-1.75961	1.10301	0.529017
Gja4	0.217444	0.595281	-0.743818	1.16346	-0.268562	0.157549	0.940888	1.25485	0.164937	-1.0322	0.376724	-1.1852	-1.59565	-1.83064	0.84258	0.942355
Glt1d1	-0.108304	-0.881017	-0.590289	-0.471094	0.707918	0.819058	1.6008	1.87633	-0.711331	-1.28377	-1.00417	-1.44932	0.0244131	0.0237142	0.529306	0.917747
Gm10653	-0.328422	-1.12018	-1.62812	-0.906128	-0.492879	0.417475	0.271258	0.312243	-0.344352	0.377051	0.730518	-0.992866	2.57645	0.130973	-0.0693168	1.06629
Gm10768	0.553839	0.0964393	2.0561	1.13798	-1.08762	0.662717	-1.08762	0.868402	-0.283103	0.217137	-1.08762	-1.08762	-1.08762	1.17334	-0.479384	-0.565355
Gm10789	-0.880419	-0.949268	-0.358792	-0.453973	-0.194648	1.65739	0.790976	0.69786	-1.19012	-1.27051	-0.483962	0.00343451	1.005	2.07827	-0.670362	0.219127
Gm12250	-0.0490151	-0.361101	-0.422994	-0.680535	1.49485	-0.613954	-0.216688	0.143017	-0.783188	-0.616616	-1.05108	-1.05108	0.513053	-0.298214	2.0882	1.90534
Gm13889	-0.748105	-0.962899	0.945358	-0.0452154	0.690835	2.19581	1.606	-0.405889	-0.303279	0.561325	-0.261863	-1.69379	-0.920581	-0.577279	-0.191982	0.111561
Gm14434	-1.15459	-0.304996	-0.25231	0.442331	-1.15459	2.61313	0.64338	0.716733	-6.59324e-05	-0.218393	0.509884	-1.15459	-1.15459	0.467704	-0.718161	0.719107
Gm14461	-0.824029	-0.673984	-0.0661157	-0.506913	-0.169527	2.74859	-0.5052	-0.305765	-0.170453	0.366711	-0.863571	0.936071	-1.04262	1.41705	-0.776224	0.43598
Gm15772	-0.60896	0.474967	0.195555	1.0013	-0.0471678	0.461132	1.75136	1.28211	-0.911415	-1.0774	-0.0662466	-0.0577248	-1.91719	-1.35785	-0.0775634	0.955094
Gm17296	-0.409237	-0.54462	-0.692518	-0.691814	0.645269	2.43606	0.762508	1.30567	-0.564995	-0.891281	-0.849238	-1.47508	-0.156768	-0.184828	0.577334	0.733537
Gm3002	-1.46123	-1.52127	-0.314889	-0.275536	0.0886459	-0.35958	1.78679	1.56242	-0.824413	-0.706669	0.673959	0.0827448	0.651734	1.47386	-0.445105	-0.411471
Gm3417	0.146299	0.89046	0.324411	-0.44082	-0.169673	0.86235	2.59861	0.375194	-1.04812	0.376005	-1.04812	-1.04812	-1.04812	-1.04812	-0.384238	0.662025
Gm5176	0.2574	0.0304834	-1.07725	-0.957758	0.685049	-0.412499	-0.307657	-0.478738	-0.413549	-0.478019	-0.848034	-1.12713	0.119289	0.895671	2.39465	1.71809
Gm5177	0.494481	-0.973115	-0.393724	-0.911501	0.158545	2.43797	1.12733	-0.491179	-0.473252	-0.66063	1.2722	-1.14983	-0.728775	-0.00193622	-0.617022	0.910433
Gm5622	-0.63311	-0.63311	-0.63311	1.00479	-0.63311	1.94317	1.8257	1.28624	-0.63311	-0.63311	-0.63311	-0.63311	-0.63311	-0.63311	-0.63311	0.904315
Gm7120	-0.728797	-0.482615	-1.08441	-0.712075	1.64358	0.971063	1.35793	1.1002	-0.290125	-0.654389	-1.26896	-1.54961	-0.131563	0.281806	0.907105	0.640845
Gm9767	-0.460832	-0.460832	-0.460832	-0.460832	-0.460832	2.27062	2.14608	1.57412	-0.460832	-0.460832	-0.460832	-0.460832	-0.460832	-0.460832	-0.460832	-0.460832
Gmip	-0.650722	-0.590471	-0.790364	-0.685303	1.06468	1.97684	0.916529	0.906502	-0.776561	-0.996606	-0.99598	-1.54613	0.137155	0.48723	0.723396	0.8198
Gna11	0.397425	0.362068	0.169247	0.403214	-0.0308683	2.32387	0.11678	0.657742	-0.14345	-0.825986	0.617858	-1.58368	-1.54297	-1.44343	-0.228294	0.750463
Gna12	0.587589	0.970525	0.459934	0.552834	0.715742	0.830796	0.464157	0.803453	-0.39309	-1.28501	-0.404086	-2.24932	-0.762175	-1.61651	0.536776	0.788381
Gne	-0.557604	-0.789685	-0.0574846	-0.0797357	0.475941	0.743054	1.51896	1.58114	-1.06704	-1.61736	-0.488373	-1.33799	-0.359205	-0.196872	0.998967	1.23329
Gng7	-0.499505	-0.623657	-0.613024	-0.486123	0.486095	1.79706	1.05458	1.77646	-0.975106	-1.29984	-0.461753	-1.56114	0.674925	0.377788	-0.00275767	0.355999
Gng8	-0.406123	-1.46552	-0.986126	-0.374557	0.748199	0.116106	0.292266	0.842108	-0.900741	-0.937717	-1.08609	0.902292	0.933086	-0.730286	1.0482	2.00491
Gnptab	-0.575318	-0.664305	-0.227853	-0.185555	0.860191	1.71902	1.20618	1.36033	-0.450491	-0.867679	-1.2485	-1.80696	-0.681623	0.285931	0.63088	0.645759
Gp5	0.252607	0.307085	0.795022	-0.140731	-1.17329	2.30933	0.216367	0.405156	-0.0196984	-1.2569	-0.124371	-1.22963	-0.216909	-1.27116	-0.385867	1.53298
Gpd1	-0.304547	0.0744142	-0.137192	0.245041	0.681449	1.46064	1.57813	0.560415	0.368343	-0.701342	-0.513915	-1.25798	-1.44272	-1.89246	0.160241	1.12148
Gpm6b	-0.956325	-0.796855	-0.852136	-1.02499	1.81942	0.683272	1.4854	1.72156	-0.804243	0.0969483	-0.847908	-1.04117	0.171005	0.456056	-0.164375	0.054352
Gpn2	0.0610502	-0.298882	-0.423354	0.421564	0.608955	0.386977	1.43257	1.60203	0.622311	-1.02617	-0.196682	-1.08816	-1.76738	-1.65293	0.551617	0.766483
Gpr150	-0.0391027	0.0282263	-0.388341	-0.859991	0.649336	0.453015	0.39315	0.607309	-0.859991	-0.370612	-0.859991	-0.859991	-0.859991	-0.859991	0.965078	2.86188
Gpr162	-0.483965	-0.430585	0.892649	0.665686	-0.371108	-0.401156	1.46719	2.16737	-0.936975	-1.4435	-0.576349	-1.50488	-0.238915	0.147828	0.466639	0.580072
Gpr25	-0.633399	-0.633399	-0.633399	0.935575	1.63608	1.83446	1.72194	-0.633399	-0.633399	-0.633399	-0.633399	-0.633399	-0.633399	-0.633399	-0.633399	0.839327
Gpr35	-0.892022	-1.24534	-0.612494	-1.09862	1.36937	0.606533	-0.978054	1.42174	-1.04389	-0.531522	-0.779706	1.21802	1.25665	0.138191	0.359157	0.81199
Gpr62	0.425267	0.154138	0.457807	-0.640635	0.139829	0.724997	-0.434711	0.999746	-0.451152	-0.731911	-0.226826	-2.8843	-0.0143379	0.0166462	0.8505	1.61494
Gpx2-ps1	-0.652763	-0.799043	-0.77556	-0.465951	-0.148166	1.62114	1.49353	0.490422	-0.920423	-1.17771	-0.0649051	-1.17771	1.82676	-0.454642	0.378441	0.826589
Grik3	-1.1158	-0.0307436	-0.0749447	-0.437211	1.11677	0.147702	-0.32774	-0.711902	-0.74423	-1.21306	0.797593	-1.4314	1.60161	2.00206	-0.177626	0.598919
Grip2	-0.274419	-1.1862	0.35018	2.12876	-1.02115	1.57657	0.213427	1.30829	-0.85855	-1.13611	0.142415	-0.911733	-0.739323	0.194433	-0.10699	0.320395
Grm3	-0.458949	-0.458949	1.76906	-0.458949	-0.458949	-0.458949	2.50089	-0.458949	-0.458949	-0.458949	-0.458949	-0.458949	-0.458949	-0.458949	1.6964	-0.458949
Grwd1	-0.226502	0.0612002	-0.494885	-0.264714	0.914268	0.466161	1.64708	1.29635	-0.964261	-2.05534	-1.13173	-1.21195	0.51822	0.0245837	0.712352	0.709166
Gse1	-0.356569	-0.577268	0.116534	-0.263326	-0.502812	2.67931	0.973857	1.4908	-0.177489	-0.835132	0.629463	-0.881734	-0.811081	-0.648935	-0.929456	0.0938353
Gstk1	-0.483566	0.29276	0.955579	0.984515	0.271405	-0.578903	1.30891	1.99339	-0.660695	-1.5921	-1.5921	-0.245616	-0.685742	-0.283323	-0.359805	0.675294
Gtf2h3	-0.038653	0.339745	-0.344201	0.0110753	0.72114	-0.624285	1.73471	1.59434	-0.866014	-0.869481	-1.48284	-1.43287	-0.436255	-0.34916	1.29251	0.750234
Gtf2h4	0.311597	0.66165	0.63366	1.45959	-0.375218	0.329954	1.34323	1.18393	-0.227841	-1.43391	-0.422444	-0.957331	-1.04155	-1.97405	-0.0315572	0.5403
Gtf3a	-0.581601	-0.0350063	0.0620262	0.487427	1.00855	0.427476	1.01567	1.71518	-0.223105	-1.52927	0.00657538	-2.1045	-1.10634	-0.480629	0.470214	0.867329
Gtf3c1	0.0723558	-0.0411394	0.769002	1.04245	-0.188485	1.92216	0.200516	1.07223	0.0504234	-0.86066	-0.42086	-2.5663	-0.301154	-0.30865	-0.770942	0.329056
Gtf3c4	0.0240704	0.268012	-0.860439	-0.530467	1.08797	-0.545264	1.27095	1.05075	-0.448227	-0.761144	-1.43886	-1.82666	0.316698	-0.165886	1.52157	1.03692
Gtpbp1	0.164676	0.261606	0.141486	0.570099	0.883865	0.312349	1.3751	1.36079	-0.568457	-1.76045	-0.448152	-1.78054	-0.943425	-1.04545	0.549287	0.927216
Gtpbp3	-0.530491	-0.172323	-0.653234	-0.339038	1.33428	1.03509	1.42701	1.42388	-0.0303422	-0.676032	-0.866489	-2.20475	-0.182965	-0.680496	0.41154	0.70437
Gtpbp6	0.374001	0.623916	0.958595	1.21269	0.275599	0.26194	0.350062	0.972311	0.148781	-1.07277	-0.463209	-1.32859	-1.87154	-1.69623	0.103099	1.15135
Gtsf1l	0.0167046	0.186059	-0.268569	-0.385837	-0.149872	0.428882	-0.603402	0.309875	-0.783084	-0.817148	-1.13621	-2.04809	0.906288	1.507	1.10797	1.72944
Gxylt2	0.294271	-0.0432622	0.117295	-0.0786655	-0.0708519	1.94905	0.834614	1.2882	-0.69651	-1.16889	-0.622108	-0.357119	-1.97908	-1.06337	0.650042	0.946399
H1fx	0.202852	0.104046	0.521516	-0.0251359	-0.730014	2.01206	0.116697	0.781187	0.244093	-0.852338	0.480604	-0.87111	-1.11397	-2.05924	-0.273509	1.46226
H2afj	-0.18831	-0.278848	-1.01226	-0.905115	0.994108	0.863021	0.3469	0.402103	-0.136292	-0.63118	-1.12044	-1.71596	0.730499	-0.632697	1.43838	1.8461
Hand1	-0.816211	0.00946187	0.0606647	-0.04023	1.42866	1.62489	0.348689	-0.816211	-0.816211	-0.816211	-0.816211	-0.816211	-0.816211	-0.816211	1.72862	1.36892
Hapln4	-0.649592	-0.815028	-0.584253	-0.677444	0.310874	2.14055	0.754329	1.66768	-0.985523	-0.950477	-0.899276	-0.975491	0.0629344	0.0164974	0.483348	1.10087
Hars2	-0.0397425	0.560055	-0.321384	0.159881	0.859379	0.0968999	1.45733	0.961986	0.536355	-0.251578	-1.64162	-0.900222	-1.70332	-1.48637	1.25976	0.452605
Has3	0.205736	-0.712021	-0.816882	-0.854293	-0.468843	1.8703	-0.873982	-0.411009	-0.723719	-0.751987	-0.361274	-0.993949	1.00698	1.06949	1.21528	1.60017
Hdac10	-0.580028	-0.10438	-0.470489	-0.335698	1.03211	0.41194	1.7974	2.05452	-0.411402	-0.992142	-1.1705	-1.1459	-0.765526	-0.598608	0.510292	0.768411
Heatr6	-0.351392	-0.0571533	-0.792434	-0.317008	1.33994	1.7885	0.997897	1.59727	-0.58336	-0.81532	-0.715127	-1.4867	-1.13058	-0.138924	-0.0912615	0.755646
Heatr9	-1.52013	-1.52325	-0.0742021	-0.671064	0.46909	0.551245	0.540968	1.80518	-2.05631	-0.00177987	0.803181	0.395632	0.816987	0.269886	-0.0585545	0.253125
Hgh1	-0.301542	-0.212537	-0.34877	-0.289555	0.54107	1.23091	1.6266	1.51143	-0.937742	-1.45852	-0.940789	-1.33267	-0.113943	-0.773404	0.793998	1.00547
Hiat1	0.36826	0.373786	-0.0592213	0.498544	0.409272	-0.637921	0.903389	1.17317	-0.20086	-1.20208	0.205669	-2.55619	-1.2944	0.578161	1.26648	0.173939
Hilpda	-0.519721	-0.146747	-1.13557	-0.120236	1.56587	0.17019	1.57792	1.55951	-0.368383	-0.147692	-0.615479	-1.1193	-1.13086	-1.23808	0.768712	0.89988
Hist1h1t	-0.163221	-0.929918	0.544892	0.400387	0.306099	1.36008	-0.390851	2.29943	-0.968423	-0.589625	-1.50755	0.703824	-1.25054	0.621329	-0.508854	0.0729385
Hist2h2ab	0.630816	0.585398	0.44336	0.871092	0.526	1.34057	0.497987	0.990091	-0.199999	-0.644643	-0.756405	-2.09724	-1.58482	-0.813139	-0.725415	0.936342
Hk2	0.504495	-0.181788	0.528861	0.232223	-0.360432	0.394699	-0.263959	0.07657	-1.13502	-1.71366	-0.826297	-1.76477	0.746015	0.598617	1.39008	1.77436
Hlf	-0.27001	-0.895156	-0.962171	-1.00573	0.476536	1.2941	0.168077	0.524084	-0.129682	-0.947939	-0.816958	-1.34076	-0.397951	1.04171	1.77231	1.48954
Hmgcs2	0.720649	-0.00771645	-0.401321	-0.933428	-0.744885	1.96542	0.546111	0.128846	-1.35572	-0.365445	1.28521	-1.35572	-1.35572	0.360287	0.490825	1.0226
Hoxc12	0.0128203	-0.11315	0.529302	0.691687	-0.189226	0.292535	0.682879	1.42597	-1.50158	-1.50999	-0.598163	-1.45269	-0.233504	-0.672857	0.759843	1.87612
Hpdl	0.254923	0.361367	-0.378894	0.0494985	0.892511	1.06866	-0.262449	0.643017	-0.527257	-1.27271	-1.30815	-1.87566	-0.416255	-0.331592	1.4716	1.6314
Hrk	-0.260575	-0.467037	-0.726593	-0.520535	2.26928	0.396099	0.734257	0.601985	-0.953299	-0.0499167	0.966066	-1.35595	0.21135	-1.35595	-0.747118	1.25794
Hs6st1	-0.675331	-0.930666	0.978462	0.55808	-0.2492	0.0874631	1.85456	1.76453	-1.12719	-1.79262	0.488129	-0.727997	-0.401983	-0.388987	0.104342	0.458418
Hs6st3	-0.53866	-0.53866	-0.53866	-0.352381	0.539133	2.97735	1.69848	0.334492	-0.53866	-0.53866	-0.53866	-0.53866	-0.53866	-0.53866	-0.335026	-0.0141042
Hspbp1	0.259804	0.953531	-0.298577	0.587482	1.13533	1.0978	0.495797	1.09802	0.63683	-0.721447	-0.68957	-2.00775	-1.10007	-1.71656	0.0404068	0.228978
Ibtk	0.356484	0.230187	-0.140323	-0.0696131	0.967893	0.876477	0.278674	0.964857	0.289108	-0.65923	-0.00652279	-1.7669	-2.14061	-1.28062	1.13408	0.966056
Ica1	-1.00705	-0.98866	-0.919861	-0.734448	1.39293	1.14169	1.59395	1.6081	-1.01814	-0.792243	-0.525062	-0.808629	0.344233	0.667996	0.238131	-0.192935
Ick	-0.0145874	-0.228415	0.475742	0.319846	0.307242	0.641868	0.939505	1.0344	-0.795625	-1.53733	-1.36702	-1.62828	-0.524764	-0.480376	1.59296	1.26484
Ifnar2	-0.778048	-0.582985	-0.862346	-0.87034	0.829968	0.735308	1.83466	2.26614	-0.443504	0.149651	-0.955692	-1.21161	-0.130951	0.0317551	-0.325423	0.313411
Ifrd2	-0.118587	-0.265946	-0.478918	-0.385184	0.874077	1.54517	0.705948	1.01921	-1.12992	-1.46984	-1.10663	-1.69073	0.152294	0.242035	0.937567	1.16946
Ighmbp2	0.143979	0.32155	0.301968	1.19393	0.43181	0.524806	1.21891	1.10949	0.280592	-0.990879	-1.12804	-1.48714	-1.66483	-1.45715	0.500955	0.700065
Igsf9	-0.762379	-0.863987	-0.314892	-0.405512	0.242284	2.15707	0.306926	0.867547	-1.0147	-1.10401	-0.62375	-1.15422	-0.281123	0.327542	0.955525	1.66768
Ikbkap	-0.79763	-0.72807	-1.09526	-0.947476	0.994362	1.17061	1.39103	1.18646	-0.896606	-1.02911	-0.443995	-1.39246	0.812455	0.954541	0.662809	0.158334
Il12rb2	-0.028736	-0.567261	-0.298231	-0.262667	-0.01423	0.279678	0.00372241	0.218295	-1.06433	-1.29582	-0.712721	-1.65643	0.561937	1.98107	1.50433	1.35139
Il17d	-0.239466	-0.298587	-0.345896	0.249886	1.12041	0.448181	1.50013	2.11134	-0.809196	-0.809407	-1.01829	-1.71566	-0.636447	-0.515155	0.270224	0.687942
Il1b	-0.554822	-0.554822	-0.554822	-0.554822	-0.554822	1.89832	1.78647	1.27279	1.70029	-0.554822	-0.554822	-0.554822	-0.554822	-0.554822	-0.554822	-0.554822
Imp4	0.0709341	-0.374327	-0.0643819	0.128923	0.931293	0.251631	1.27201	1.28463	-0.606429	-1.69596	-1.31936	-1.48862	-0.468413	-0.39526	1.24434	1.22899
Ina	-0.514925	-0.0553548	0.053989	1.49564	-0.3804	1.8305	0.171537	0.900015	-0.380936	-1.81858	-1.81858	0.952522	0.0467325	-0.47183	-0.369381	0.359055
Inha	-0.412632	0.312326	0.57361	1.13746	-0.0713132	0.397803	0.818237	1.26424	0.486898	-0.698737	-0.698553	0.116693	-2.63395	-1.37117	-0.0166469	0.795737
Inip	-0.1384	0.236917	-0.859959	-0.518902	1.3311	-0.746868	1.52086	1.19288	-0.621481	-0.742001	-1.09533	-1.88716	0.397746	-0.00680664	1.21095	0.726469
Ints1	0.46391	0.502604	0.242165	0.252713	0.577031	1.6326	0.601204	0.974103	-0.144059	-1.50752	-0.225691	-1.98808	-1.15218	-1.24697	0.0599585	0.95821
Ints10	-0.15602	-0.439984	-0.0616464	0.0668141	1.74722	0.785427	1.2765	2.01528	0.0128111	-1.22427	-0.729768	-1.25283	-1.26901	-0.283365	-0.281287	-0.205869
Ints3	0.759298	0.449942	1.3711	1.44754	-0.076108	1.25644	-0.20171	0.751697	-0.0023809	-0.970331	-0.356615	-2.13269	-1.21671	-0.88328	-0.37973	0.183545
Ints4	-0.630623	-0.0228856	0.538706	1.13303	0.248337	0.732973	1.27305	2.07303	0.303251	-0.667358	-0.762573	-1.47304	-1.67686	-0.481303	-0.348071	-0.23967
Ipmk	0.157653	0.0875319	-0.127448	-0.137389	0.526462	-0.201225	0.972618	1.34024	-1.03764	-1.21095	-1.55441	-1.89241	0.747711	-0.0253986	1.18267	1.17198
Ippk	-0.250693	-0.0409856	-1.0681	-0.52699	0.871731	-0.709184	1.94419	1.42943	-0.774772	-1.16479	-1.16211	-1.14892	0.872568	0.520598	0.747803	0.460215
Irf2bp1	-0.209912	-0.0881883	-0.35014	0.314624	0.203145	0.639517	2.10377	2.02934	-0.617646	-1.26453	-0.426906	-1.31948	-0.653571	-0.905671	-0.192051	0.737697
Irf7	0.630879	0.426779	-0.0685424	-0.247641	0.328578	0.0321244	1.06421	1.30284	-0.771526	-1.56689	-0.774544	-1.65293	-1.40841	1.41613	0.318395	0.970557
Isyna1	-0.235721	-0.238738	0.0153175	0.390152	0.628783	0.838335	1.18055	1.92032	-0.11432	-0.400315	-0.363258	-1.54019	-1.32957	-1.8609	0.428835	0.680728
Itgb4	-0.330521	-0.132473	-0.237572	0.349808	0.409688	0.83488	0.392019	1.3514	-0.970053	-1.10889	-0.834982	-2.12813	0.624638	-0.750879	0.881056	1.65002
Itpk1	0.0470586	-0.587865	-0.047696	-0.0522987	0.608749	0.489116	1.35983	1.52325	-1.13034	-1.08271	-1.03942	-1.20938	-1.0049	-0.508643	1.05857	1.57667
Jag2	-0.752201	-0.832629	-0.575052	-0.660144	-0.218624	1.03451	1.27943	2.25691	-0.798604	-0.927429	-0.648838	-0.927429	0.0754626	-0.384366	1.16658	0.91242
Jagn1	-0.0334721	-0.132025	-0.0169866	0.0463426	0.721089	0.125011	1.7287	0.818328	-0.798827	-1.5716	-0.696003	-1.79144	-0.306936	-0.694731	1.40164	1.20092
Jmy	-0.487986	-0.529486	-0.375546	-0.481138	0.77996	1.79767	0.544589	0.40143	-0.439339	-0.939586	-1.43892	-1.99117	0.503406	0.875936	0.6721	1.10807
Jph4	-0.760461	-0.783154	-0.770248	-0.717439	0.423391	1.59311	1.53401	2.21771	-0.708454	-0.349119	-0.746631	-0.991283	-0.550925	0.439435	-0.0504448	0.220501
Kansl2	-0.505437	-0.152071	0.101566	-0.443258	0.917201	0.813431	0.489167	0.196148	-0.163384	-1.11476	0.768975	-2.89283	1.01834	-0.555252	0.782965	0.739196
Kcna6	-0.54309	-0.54309	-0.54309	1.31228	-0.54309	2.37524	-0.54309	1.63109	-0.54309	-0.54309	-0.54309	-0.54309	-0.54309	-0.54309	-0.54309	1.19846
Kcnb1	0.0349111	-0.390229	1.23741	0.992469	-0.210119	-0.150573	2.64362	-0.339463	-0.89134	-0.89134	-0.89134	-0.89134	-0.89134	1.0224	-0.37651	-0.00721616
Kcnh3	-1.06018	0.431889	0.421928	1.63573	-0.687497	2.15686	0.765994	-0.436997	-1.07581	-0.907981	0.664845	-0.730095	-1.09667	-0.21647	-0.531956	0.66641
Kcnip4	0.104359	-0.116675	-1.38442	-0.873913	1.00973	1.32137	-0.0299741	-0.71567	-0.0805844	0.521919	-0.386434	-2.05375	-0.689919	1.246	1.26116	0.866804
Kcnn1	-0.144573	-0.0992627	0.187803	0.243641	1.33978	0.403859	0.636357	2.09939	-0.572104	-0.538281	-1.16551	-2.13009	-0.355937	-0.940107	0.367173	0.667853
Kcnq5	-0.768315	-0.854946	-0.817654	-0.725965	1.42221	0.645295	1.35504	2.00236	-0.967901	-0.869953	-0.82262	-0.973609	-0.205683	0.571597	0.482351	0.527798
Kctd17	-0.559774	-0.904344	-0.524721	-0.454489	0.104195	2.74664	0.96852	0.801266	-0.292162	-0.616141	0.955706	-1.04266	-0.0380673	0.271967	-1.3032	-0.112734
Kdf1	-0.201299	-0.395444	-0.570346	-0.719843	-0.789839	1.72631	-0.718277	0.164527	-1.736	-0.271942	0.43411	-1.1194	0.998664	1.11431	0.38193	1.70253
Kdm2b	0.105975	-0.0125727	0.0868289	-0.0936768	0.409407	0.270978	0.791087	1.27161	-0.772478	-1.51594	-0.900919	-2.02105	-0.593154	0.0442929	1.3032	1.62642
Kif27	0.32165	0.0656609	-0.476784	-0.338503	0.948881	0.27407	0.138024	0.809958	-0.309679	-1.4123	-1.3916	-2.04889	-0.040568	1.14455	0.573681	1.74185
Klf16	-0.218398	-0.173338	-0.464494	-0.0697878	0.209391	1.07237	1.17096	1.41078	-1.08036	-1.74764	-0.467554	-1.89805	0.594712	-0.0937336	0.560563	1.19458
Klf2	0.123061	-0.021292	0.729335	0.754944	-0.334214	2.207	0.290081	1.08287	-0.241087	-0.839453	0.128277	-1.29082	-1.59776	-1.49396	-0.126983	0.629991
Klhl10	-0.107784	0.22237	0.912971	0.704485	-0.0961086	0.256767	2.01181	0.227547	-1.17374	-0.642591	-1.80591	-1.02169	0.0556671	1.15938	-1.28555	0.582372
Klhl11	0.363585	0.407619	0.358525	0.732037	0.0835335	-0.0737425	1.3777	0.962634	-0.679255	-1.30977	-0.439909	-2.4817	-0.648667	-0.566264	0.735128	1.17856
Klhl42	-0.0958995	-0.146613	-0.261445	-0.207443	0.653832	-0.132419	1.19225	1.29952	-0.987617	-1.51168	-1.29234	-1.72812	0.415857	0.318691	1.35866	1.12477
Kpna3	0.377632	-0.111008	-0.121691	-0.186326	0.814605	-0.0322234	0.693719	0.338828	-0.788426	-1.95325	-1.60859	-1.29793	1.04726	0.361487	1.7612	0.70472
Kti12	0.0524376	-0.12239	-0.415913	-0.236889	1.05662	1.53255	0.867088	0.609642	-0.381105	-1.19667	-1.09565	-1.54158	-0.781256	-0.973433	1.35206	1.27449
L3hypdh	-0.661621	-0.647299	-0.984429	-0.643337	1.1986	0.892904	1.60537	2.23547	-1.05834	-0.569832	-0.803698	-0.699762	-0.19286	-0.178859	-0.0405788	0.54827
L3mbtl2	0.66296	0.246693	-0.220872	0.407203	0.857345	0.976269	0.728595	1.19958	-0.811535	-1.36332	-1.28716	-1.95264	-0.842883	-0.437254	0.758423	1.0786
Lancl1	-0.478118	0.0865604	-0.268669	0.0337777	0.880437	0.246105	1.73525	1.96998	-0.0704015	-0.137852	-0.744409	-1.83895	-1.50029	-0.670584	0.4677	0.289466
Las1l	-0.0509413	-0.667326	0.430766	-0.181809	-0.37407	0.967961	0.157591	0.312315	-1.0595	-1.65222	-0.792088	-1.77483	1.06386	1.25714	1.18019	1.18296
Lat2	0.555524	0.439142	-0.845882	-0.876266	0.0619687	0.615274	-0.903755	-0.320951	-0.0229394	-0.387534	-0.896051	-1.98176	0.365003	0.666113	1.85872	1.6734
Ldb1	-0.743594	-0.558364	0.0663917	-0.193257	0.617533	1.80256	1.4978	0.965766	-0.658518	-1.46417	-0.838232	-1.63667	0.676569	-0.5687	0.441778	0.593103
Ldlrad3	-0.319968	-0.691385	0.954159	0.516164	0.563126	0.384731	0.497915	1.38883	-0.569171	-1.04239	-0.94456	-2.18737	-0.929436	0.557505	0.328127	1.49372
Lelp1	-0.54257	1.27689	-0.54257	-0.54257	-0.54257	2.14705	2.02442	-0.54257	-0.54257	-0.54257	-0.54257	-0.54257	-0.54257	-0.54257	-0.54257	1.06249
Lgals3bp	-0.556326	-0.180311	-0.000684857	0.246378	-0.0597138	1.98349	0.770915	1.646	0.757071	0.0320462	0.460657	-0.712061	-0.689134	-1.78392	-1.49233	-0.422077
Lhfpl5	0.113876	-0.72694	-0.64836	-0.565026	0.0730105	1.37758	0.508759	1.35514	-0.616532	-0.318514	-1.99408	-0.00263232	-0.653575	1.87728	-0.692248	0.91226
Lingo1	-0.865324	-0.859204	-0.768458	-0.864063	0.212444	2.46137	0.939455	1.41624	-0.885083	-0.939938	-0.781769	-0.305531	0.127657	0.139183	0.0968575	0.876172
Lipt2	-0.661281	0.0100179	-0.851445	-0.243225	1.01272	0.445651	1.4637	2.11087	-0.954338	-1.30425	-0.890153	-0.918308	-0.251828	-0.580356	0.739944	0.872283
Lmnb2	0.147513	0.12913	-0.0424695	0.259809	0.561431	0.0109174	1.10538	1.43283	-1.16945	-1.82315	-0.831743	-1.88451	0.18995	-0.215809	0.975819	1.15435
Lpcat4	0.766656	0.552107	0.938103	0.897796	-0.45203	0.705871	-0.18635	0.736541	-0.932197	-1.70061	-0.488905	-1.90192	-0.283064	-0.672858	0.321443	1.69941
Lphn1	-0.902892	-1.07483	-0.501918	-0.251895	0.224662	2.10302	1.56238	1.87779	-0.420489	-0.522013	0.257086	-0.961062	-0.33336	-0.0433575	-0.829536	-0.183584
Lppr3	-0.76727	-1.25431	0.379962	0.405874	-0.0245253	1.62985	1.1749	1.52375	0.629402	-0.501777	0.792493	-1.01251	-1.64368	-0.79036	-0.715561	0.173763
Lrfn1	-0.480759	-0.929417	-0.671636	-0.701297	-0.269477	2.65872	0.78285	1.20913	-0.929417	-0.929417	0.0216634	-0.929417	0.354493	-0.00243807	-0.181296	0.997719
Lrp12	0.391354	-0.016473	0.72484	0.885723	0.289644	0.444522	0.915339	1.4322	-0.18784	-1.3568	-0.450238	-1.18776	-1.72591	-1.63815	0.495241	0.984312
Lrrc14	0.240233	0.37534	0.111416	0.686504	0.507829	0.246845	1.50044	1.58532	-0.077615	-1.14126	-0.768086	-1.55132	-1.04361	-1.77491	0.349341	0.753522
Lrrc14b	-0.53281	-1.12958	-0.815627	-0.927971	0.693014	0.315762	-0.152	-0.653189	0.689949	-0.391292	-0.495858	-1.70305	0.726933	1.11409	1.53103	1.7306
Lrrc73	-0.60951	-0.274781	-0.731838	-0.559981	1.06686	1.30413	0.929459	1.33863	-0.876684	-0.997453	-0.802921	-1.29093	-0.56736	-0.521038	0.9983	1.59512
Lrrc8b	0.417816	-0.370456	1.27603	1.37755	-0.298239	0.798794	0.172744	1.00981	-0.981381	-2.32395	0.0280284	-1.17511	-0.365258	-0.811175	0.430085	0.814717
Lsmem2	-0.240176	-0.449721	-0.912196	-0.703009	0.227263	0.650039	0.162771	1.11522	-0.948331	-1.21451	-0.633325	-0.920073	0.0586015	-0.0932027	1.48788	2.41276
Lyrm9	-0.709451	-0.947141	-0.550867	-0.61277	0.868006	0.697564	1.30419	1.71325	-1.02124	-1.0663	-1.0395	-1.29417	0.367107	0.409117	0.807615	1.07458
Lysmd2	-0.79933	-0.785105	-0.610223	-0.353429	0.573435	0.346021	1.9113	2.17545	-1.16444	-1.26309	-0.547226	-0.803965	0.534764	0.380385	0.162831	0.242629
Lzic	-0.597416	-0.265258	-0.709225	-0.448383	1.24113	0.826374	1.90943	1.54324	-0.417659	-0.80903	-1.04899	-1.38522	-0.621435	-0.62427	0.750109	0.656602
Macrod1	0.272521	0.0073401	0.110757	0.873632	0.884603	1.72712	0.321519	0.716099	-0.606552	-1.12115	-0.251889	-2.29104	-0.845	-1.08626	0.412337	0.875967
Mad2l2	0.612341	-0.0290679	0.307891	0.655362	0.522443	0.572352	1.2898	1.39119	0.236925	-1.46555	-0.493224	-1.17553	-1.79022	-1.54209	0.64946	0.257915
Map3k10	0.354664	0.479019	0.200534	0.593138	0.00942806	0.561711	0.518445	1.25733	0.205551	-1.3001	-0.694253	-1.99563	-1.0043	-1.41681	0.676817	1.55446
Map6d1	0.152943	-0.591052	0.921648	0.824222	0.0689834	1.46647	0.229651	1.30147	-0.561542	-1.50043	-0.664323	-0.541044	-2.03586	0.461818	-0.611725	1.07876
Map9	-0.225874	-0.481927	-0.3052	-0.384744	0.941808	1.45158	0.0639769	0.54716	-0.92678	-1.31944	-1.05801	-1.2544	-0.428066	0.00635382	1.76268	1.61088
Mapk1ip1l	-0.114688	-0.590942	-1.28148	-1.63379	1.00358	1.48716	-0.0154423	-0.535894	0.0306984	-0.886828	-0.629533	-0.472132	1.17822	-0.262843	1.71278	1.01114
Marc1	-0.0742925	-0.717888	0.0216801	-0.0634158	0.22879	1.34097	2.22959	0.0490438	-0.717888	-0.717888	2.01074	-0.717888	-0.717888	-0.717888	-0.717888	-0.717888
March1	0.714167	0.689923	-1.37389	-0.56579	0.171384	-0.238717	1.0959	1.2764	-0.788731	-1.98178	0.486966	0.781316	-0.645614	-1.28916	0.941811	0.725826
Mark1	0.819036	0.946218	1.05026	-0.731588	-0.731588	1.74863	1.63554	1.11619	-0.731588	-0.731588	-0.731588	-0.731588	-0.731588	-0.731588	-0.731588	-0.731588
Mars2	-0.241204	-0.356621	-0.688437	-0.409765	0.532823	0.575378	1.00106	1.34456	-1.1863	-1.41461	-1.03385	-1.57288	0.446082	0.376914	1.26146	1.3654
Mavs	0.235906	0.293548	-0.208297	-0.0911581	0.176284	0.235842	1.46548	1.42493	-1.03203	-2.02749	-1.17281	-1.5305	0.157999	0.371867	0.710482	0.989942
Max	-0.356314	-0.124768	-1.33844	-0.811922	1.69055	0.574323	2.00765	1.13559	0.155122	-0.737959	-0.886786	-1.47549	-0.208932	-0.30154	0.310895	0.36802
Mb21d1	-0.0124501	-0.350199	-0.109387	0.0478408	0.190761	-0.467648	1.31002	1.81821	-1.11584	-1.65938	-0.686501	-1.57854	-0.00804677	0.40259	1.088	1.13057
Mbtps1	-0.962453	-0.813217	0.753581	0.0442049	0.142078	2.35397	1.06435	0.797135	0.419186	-0.609012	0.89591	-1.38359	-1.15075	-0.774078	-0.49773	-0.279586
Mc1r	-0.721082	-0.610174	-0.326789	-0.875569	0.236002	2.43047	0.671238	1.18601	-0.197327	0.371252	0.371537	-1.69989	0.558226	0.276844	-1.2968	-0.373956
Mcmdc2	-0.0635499	-0.000691303	-1.19151	-0.705234	-0.25812	0.0632994	-0.990137	-0.4531	-1.26067	-0.0896908	0.211261	-0.818361	1.60556	0.617936	2.37247	0.960537
Mcph1	0.175202	-0.090063	-0.225126	0.00491164	0.579484	-0.0652132	0.688554	1.3358	-1.24044	-1.46482	-1.10429	-2.03828	0.656589	0.588808	0.928888	1.26999
Meaf6	0.899003	-0.569547	1.45462	0.722341	0.272611	1.40496	0.195452	0.391702	-1.03099	-0.943097	-1.20357	-1.69773	-1.11191	-0.381015	0.641062	0.956105
Med18	0.779269	0.723377	-0.282252	0.111268	0.289614	-0.064343	1.45011	1.52467	-0.261118	-0.896503	-0.604884	-1.98478	-0.985445	-1.35571	0.599356	0.957372
Meiob	-0.745517	0.292841	0.385902	0.202526	1.51222	1.74998	0.909387	0.995765	-1.20782	-1.20782	-0.227816	-1.20782	-1.20782	0.70252	-0.179989	-0.766543
Men1	0.336485	0.639357	0.24398	0.594792	1.03826	0.601967	0.613438	0.569822	0.632411	-0.779008	-0.658644	-2.03825	-1.21963	-1.96591	0.629584	0.76134
Methig1	-0.973175	0.55875	-0.159713	1.18642	0.0680908	1.29139	1.18814	1.55751	0.0677027	-0.973175	-0.973175	-0.973175	-0.973175	-0.973175	-0.973175	1.05394
Metrn	-0.129168	-0.145406	-0.401576	-0.00039315	0.19833	0.713142	1.90363	1.8759	-0.816926	-1.6013	-0.412716	-1.47309	-0.889888	-0.02062	0.486192	0.713892
Mettl13	-0.202521	-0.234884	-0.469715	-0.287418	0.967484	0.798598	1.1412	0.86519	-0.588757	-1.4032	-1.43681	-1.36075	-0.289174	-0.472523	1.57931	1.39396
Mettl25	-0.459337	-0.0523605	-0.402437	1.30045	0.701369	-0.231408	1.10444	1.72121	-0.342332	0.126067	-1.91324	-1.58589	-1.15379	0.578827	0.153634	0.454791
Mex3a	-0.582744	-0.963604	0.669559	0.267582	-0.158962	0.409527	1.22943	1.22324	-1.38745	-1.78164	0.153803	-1.63173	0.0715937	0.49413	1.02374	0.963523
Mfap4	-0.0344113	-0.424097	-0.295729	1.11882	-0.484095	0.565879	0.84357	2.71666	-0.484844	-1.84238	-0.176708	-0.17036	-0.929919	-0.235433	0.240195	-0.40715
Mfsd10	-0.369384	0.151767	0.189341	1.19831	0.651139	0.765189	1.04595	1.58999	0.116669	-1.00457	0.3063	-2.06631	-0.392414	-1.4745	-0.975245	0.267777
Mfsd3	-0.323532	0.0953569	0.219496	0.882979	0.155614	0.74924	1.327	2.16684	-0.275816	-0.773527	-0.373381	-1.33498	-1.68303	-1.20009	-0.0163929	0.38423
Mga	-0.475976	-0.576384	-0.956711	-0.842609	0.959729	0.62091	0.526269	0.252039	-0.0212668	-0.254138	-1.12524	-2.17737	0.976827	1.7073	1.05819	0.328434
Mgme1	0.880645	0.788807	0.0698201	0.8146	0.964725	-0.789229	0.151458	0.607379	-0.585085	-1.27784	-0.864348	-2.19949	-0.578455	-0.403407	1.24001	1.18041
Mical2	0.346852	-0.286547	0.713097	0.64926	-1.29095	1.12618	0.412856	0.982207	-0.689436	-2.23503	1.89647	-0.203853	-0.622064	-0.382542	-0.393515	-0.0229906
Mif4gd	0.0957953	0.447312	1.23535	1.37355	0.457822	0.209632	0.545684	1.3631	0.109478	-0.751281	-1.00899	-1.22467	-1.88936	-1.42779	-0.049133	0.513496
Mios	0.668263	-0.538904	1.20457	0.633099	-0.516225	0.0462007	0.146189	0.890762	-1.23258	-1.86006	-0.424125	-1.41863	-0.557854	0.285595	1.02925	1.64445
Mipep	-0.0691212	-0.100942	0.234826	0.295961	0.193755	0.973232	1.44039	1.75844	-0.537813	-2.1138	-1.61296	0.0282684	-0.84595	-0.490746	0.51321	0.333248
Mir143	0.222384	-0.641754	0.796129	1.25472	-0.971811	2.56387	0.56194	0.671382	-0.398066	-1.1894	0.362767	-0.460481	-1.00312	-0.506971	-0.818312	-0.443279
Mir1900	-0.521023	0.278236	-0.521023	-0.521023	-0.521023	1.84198	2.86188	-0.521023	0.565101	-0.521023	-0.521023	-0.521023	-0.521023	-0.521023	-0.521023	0.184054
Mir26a-1	0.501462	-0.561084	-0.118213	0.526077	-0.419471	2.53953	1.82431	-0.0872491	-0.955088	-0.0867545	-0.183177	-0.955088	-0.955088	-0.955088	-0.550297	0.435216
Mir27a	0.125676	0.506475	-0.0736834	1.50715	0.320023	0.552937	0.420828	1.58028	-0.407406	-1.16644	-0.948166	-0.944341	-1.40203	-1.66406	0.950668	0.642098
Mir3092	0.0645439	-0.0256342	0.567212	-0.562311	-1.5243	2.73807	0.506717	0.673144	-0.753335	-0.419627	0.761931	-1.18088	-0.794814	0.413508	-0.546573	0.0823586
Mir323	-0.537151	-0.537151	-0.537151	0.858338	-0.537151	1.65783	1.55775	-0.537151	-0.537151	-0.537151	2.37189	-0.537151	-0.537151	-0.537151	-0.537151	-0.537151
Mir335	0.501791	-0.36675	1.8712	1.4959	0.00120601	0.627307	0.0538559	1.24024	-1.3905	0.113639	-0.0533848	-1.3905	-1.3905	-0.0872687	-1.03991	-0.186347
Mir574	-0.62289	-0.576116	0.772806	1.70645	0.484516	1.54334	0.547985	0.165972	-0.354643	-1.19318	1.22465	-1.19318	-1.19318	-1.19318	-0.559222	0.439871
Mir599	-0.274303	1.63387	-0.0681767	0.311317	-1.24994	1.43876	0.031534	0.320031	-0.843599	-0.338092	0.687586	-1.65659	-1.65659	0.628182	1.10931	-0.0732873
Mir760	-1.04277	-0.402782	-1.04277	1.06238	0.262249	1.79541	0.311619	0.719287	2.00114	-1.04277	-0.415856	-1.04277	-1.04277	0.179285	-0.385261	0.0863775
Mkl1	0.609771	0.561416	0.609776	0.538153	-0.924688	2.5299	-0.302018	0.107276	-0.451207	-1.20151	0.510407	-1.18661	-1.15226	-0.821584	-0.350048	0.923228
Mknk1	0.0286161	-0.161474	0.36429	-0.0399319	0.0773477	2.18284	0.122056	0.663063	0.145302	-0.839188	0.628393	-0.76369	-1.93323	-1.77257	0.342467	0.955714
Mkrn2os	0.861446	0.825658	-0.326037	-0.39949	0.361466	-0.454121	-0.135711	0.354274	-0.39773	-1.79641	-0.464043	-2.10385	0.109806	1.62541	1.33582	0.603517
Mlh1	0.414484	0.220623	0.65389	1.18573	-0.115862	-0.0828084	0.690635	1.51949	-0.752432	-1.36681	-0.792628	-2.26269	-0.865112	0.118863	0.429259	1.00536
Mllt1	-0.230899	-0.132994	-0.589664	-0.327874	1.26849	1.40294	0.886591	0.694953	-0.578493	-1.22693	-1.29032	-2.1601	0.86321	0.314772	0.566267	0.540048
Mlycd	0.3865	0.469076	-0.577138	-0.0136092	1.22547	0.744607	1.27625	1.04702	0.232763	-0.597204	-0.687378	-1.42256	-1.52172	-1.85821	0.632529	0.663602
Mon1a	-0.272319	0.0866475	-0.176251	0.114257	1.05949	0.480153	1.17918	1.879	0.565464	-0.178771	-0.642471	-1.4147	-1.92881	-1.26658	-0.176131	0.691838
Morc2a	0.0409374	-0.184955	0.140107	0.109531	0.691787	-0.00313998	0.625114	0.271223	-0.129279	-0.927934	-1.21629	-2.79906	0.464883	0.333454	1.54953	1.03409
Mpp3	-1.08501	-1.51212	-0.659957	-1.03684	0.357132	1.16656	0.72673	1.64479	-0.243204	0.110517	-0.0510241	-0.473164	0.725675	1.67341	-1.29488	-0.0486079
Mri1	-0.774593	-0.689682	-0.675115	-0.611761	0.774653	1.46219	1.46749	1.17134	-0.922244	-1.3165	-0.573675	-1.57665	0.510391	0.721652	0.273694	0.758809
Mrpl15	0.72722	0.49164	0.234313	0.57442	0.243067	0.689871	0.498512	1.2643	-0.362292	-1.35571	-0.616632	-1.9712	-1.21769	-1.25752	1.18105	0.87666
Mrpl16	0.270017	-0.0236587	0.186393	0.249263	0.670316	0.510708	0.850144	0.947256	-0.758499	-1.17552	-0.734729	-2.53171	-0.726895	-0.190002	1.30003	1.15688
Mrpl19	0.0819013	0.216617	-0.449101	-0.397511	0.671118	-0.241864	0.508261	0.538967	-0.808882	-1.64267	-1.40664	-1.47423	0.90691	0.323727	1.76251	1.41088
Mrps11	-0.0699978	0.324519	-0.458425	1.08446	0.983236	-0.0960028	1.56025	1.17704	0.151161	-1.14134	-0.597513	0.290983	-1.40195	-2.16409	0.516386	-0.158736
Mrps23	0.456673	0.506714	0.203363	0.201862	1.23257	0.349629	0.862959	0.621389	0.360843	-0.991374	-1.40753	-1.05973	-1.41073	-1.86342	1.21843	0.718353
Mrps34	0.301499	-0.0806303	0.414524	0.0273812	-0.304132	1.55281	0.557038	1.02945	0.472813	-1.06244	-0.60257	-1.49669	-1.12293	-1.70179	0.411074	1.60459
Mrs2	0.202106	0.0269471	0.226925	0.927452	-0.42364	0.54308	1.15176	1.80788	-1.16716	-2.02385	-0.278469	-1.74315	-0.192314	0.115943	0.33889	0.4876
Msh5	0.551118	-0.305929	0.315354	1.99366	-0.347052	1.81744	-0.400923	0.190698	-0.268479	-0.841009	0.149877	-2.3746	0.425407	-0.385257	-0.224067	-0.296226
Msl3l2	0.0224775	-0.599367	-0.435826	0.444267	0.900912	1.31828	0.742066	1.37403	0.499317	-1.09327	-1.11101	-1.60719	-0.218254	-1.68807	0.564638	0.887006
Mta1	0.57416	0.431821	0.740234	0.714801	0.0382789	0.501946	0.855171	1.24167	-0.680499	-2.02584	-0.433123	-2.13445	-0.627233	-0.376269	0.166886	1.01245
Mtg1	0.931583	0.225585	1.00601	0.783407	-0.273531	0.970267	0.331302	0.830604	-0.785021	-1.35682	-0.771611	-2.03336	-0.540251	-1.11652	0.51386	1.28449
Mtg2	-0.468766	-0.515244	0.480459	0.574923	0.427984	0.25743	1.55345	1.81686	-0.942591	-1.77749	-1.46541	-1.0028	0.131312	-0.254406	0.539377	0.64491
Mthfd1	0.119257	0.0385261	0.199685	0.501166	0.300459	0.177085	1.17699	1.25626	-1.46263	-2.21326	-0.683669	-1.6001	0.15081	0.382019	0.842717	0.814683
Mthfd1l	-1.21828	-1.19762	-0.653206	-0.66336	0.41234	0.389952	1.66698	1.02145	-0.799056	-1.41234	0.225839	0.772884	0.78122	1.64348	-0.426298	-0.543985
Mvb12b	0.126873	-0.179741	1.03187	1.16042	-1.08016	0.0829368	1.08814	1.65002	-1.10699	-1.93079	-0.306393	-0.836552	-0.327654	-0.679668	0.273974	1.03372
Mybbp1a	0.181054	-0.087268	0.372315	-0.0712845	-0.383408	1.41836	-0.444773	-0.478569	-0.647945	-1.63626	-0.497828	-1.83974	1.88476	1.18198	0.551634	0.496956
Mybl2	0.618993	0.33265	0.0782907	0.558221	-0.104	0.184712	0.0746626	0.750156	-1.23163	-1.73764	-0.977736	-1.88828	0.467828	-0.0551532	1.40912	1.5198
Myh11	0.105735	-0.570373	2.08332	0.34874	0.212071	1.39554	0.0780028	1.00687	-0.0530211	-1.34287	0.700859	-1.95637	-0.401835	-0.516814	-0.690054	-0.399802
Myh7	0.0820896	0.271406	0.956758	-0.817776	-0.868029	-0.74932	0.592783	0.52442	-0.189759	1.0764	0.709683	-2.22609	0.416005	-0.318504	-1.19974	1.73967
Myl1	0.883975	-0.638164	-0.638164	-0.638164	-0.638164	1.79649	1.68548	-0.638164	1.59995	-0.638164	-0.638164	-0.638164	-0.638164	-0.638164	1.05391	-0.638164
Myl7	0.473339	1.96799	0.664811	-0.810679	1.07801	1.2431	1.14946	0.719403	-0.810679	-0.810679	-0.810679	-0.810679	-0.810679	-0.810679	-0.810679	-0.810679
Myo15	0.700126	0.180222	0.319034	1.62329	-0.0295615	1.25075	0.0471847	1.02329	-0.537289	-0.413804	-0.230954	-2.0582	-1.07153	-1.34583	-0.525065	1.06834
Myo19	0.641679	0.00885719	0.456129	0.246876	-0.469043	0.820989	-0.390622	0.473139	-1.27874	-1.97529	-0.311829	-1.81729	0.259633	0.855656	0.895301	1.58456
Mypop	0.140578	0.621039	0.393969	1.15335	0.52041	1.36309	0.128982	0.912937	0.0912598	-1.37253	-0.779075	-1.69791	-1.21989	-1.15599	-0.421577	1.32136
Myrf	0.703358	0.154762	-0.895621	-0.824986	0.183031	0.0594842	-0.490656	-0.451255	-0.168079	-0.474022	-0.68958	-1.52987	0.46341	-0.313536	2.17885	2.0947
N4bp3	0.610203	0.0521406	0.255528	0.963906	0.516885	-0.353754	0.724546	1.97468	-1.13578	-1.12681	-1.21685	-1.46541	-0.964416	-0.521484	0.814297	0.872309
Naa16	0.209129	-0.342544	0.259402	0.222357	0.487759	0.961839	0.0641081	0.458953	-1.34509	-1.36449	-1.65683	-1.49772	-0.145687	1.08481	1.52177	1.08224
Naa25	-0.147027	-0.36479	-0.150594	-0.00567917	0.104658	0.842343	1.14776	0.650466	-1.07109	-1.63327	-0.694693	-2.14616	0.657469	1.44329	0.620106	0.747218
Nags	-0.522755	-0.522755	1.01665	-0.522755	-0.522755	1.61999	-0.522755	2.66997	-0.522755	-0.522755	-0.522755	-0.522755	-0.522755	-0.522755	0.966446	-0.522755
Naip1	-0.512073	0.742709	0.855167	1.20167	2.21624	-0.17716	-0.217901	0.260705	-0.249295	-1.07073	-1.07073	-1.07073	-1.07073	-1.07073	0.171327	1.06227
Nap1l4	0.184992	0.237676	-0.286639	0.113183	0.74395	-0.70026	1.41698	1.3876	-0.207925	-1.3733	0.0580867	-2.0544	-0.558787	-1.06986	1.09885	1.00984
Naprt	-0.718563	-0.742023	-0.50096	-0.299499	-0.0164894	0.304028	0.934017	1.265	-1.09252	-0.596373	-0.783258	-1.4745	1.42377	-0.572925	1.10687	1.76343
Nat10	0.33034	0.155438	0.00913057	0.446302	0.57981	1.16075	0.161494	0.438361	-0.751823	-1.35374	-0.932649	-2.63278	-0.0944104	0.280178	0.941954	1.26164
Nat8l	-0.122021	-0.299862	-0.681573	-0.146661	-0.0059995	0.361811	1.69346	1.90009	-1.10304	-1.36278	-1.02079	-0.773982	-0.391713	-0.337561	0.833643	1.45698
Nav3	-0.847284	-1.10152	-0.925614	-0.921202	1.22356	1.15701	1.18273	1.68808	-0.781972	-0.907519	-0.58357	-1.16675	0.378554	0.820511	0.298699	0.486298
Ncbp1	-0.205396	-0.286292	-0.769824	-0.44732	0.93573	1.28059	0.592478	0.778596	-0.351853	-0.622496	-0.95672	-2.68987	0.624508	0.907064	0.641211	0.569593
Nceh1	0.0182192	0.0877876	0.366699	0.446001	1.04666	-0.335483	0.701045	1.07459	-0.206875	0.492023	-1.45494	-2.71302	-1.05466	0.223011	0.546315	0.762626
Ncoa5	-0.0264447	0.430263	-0.211159	0.0517999	1.18682	0.499688	1.33649	0.965317	-0.275035	-1.56427	-0.467618	-2.09322	-0.713982	-0.918832	0.517036	1.28314
Ndufa4l2	-0.484065	-0.491208	0.780985	0.843265	-0.308101	1.48099	0.705469	1.62946	-0.877454	-1.52926	0.695483	-1.17407	-1.6346	-0.0723196	0.118668	0.316751
Ndufaf6	-0.436785	-0.453414	-0.797893	-0.665767	0.899548	0.317457	1.21408	1.74797	-0.763071	-1.30249	-1.38504	-0.968742	-0.240175	0.572911	1.18514	1.07627
Ndufaf7	-0.0263686	0.219964	0.374323	0.501716	0.640648	-0.410475	1.74121	1.8984	-0.711961	-1.17474	-1.38177	-1.46848	-0.987726	-0.0251584	0.613951	0.19646
Necab3	-0.536627	0.0115941	-0.0727951	0.25651	0.0739311	0.161633	2.257	1.50394	-1.64103	-0.248767	-0.183525	-1.60966	-0.716773	-0.386059	0.0306276	1.1
Neil1	-0.132426	0.327861	1.25504	1.11046	0.0155039	0.627294	0.65226	1.33397	0.487658	0.0803435	-0.784099	-1.74166	-1.97844	-1.23925	-0.257825	0.24329
Nfs1	-0.422488	-0.0982098	-0.382509	0.122071	1.52807	0.821856	1.34963	1.125	-0.138738	0.552169	-0.97495	-0.908892	-2.00945	-1.42419	0.519148	0.341483
Nle1	0.178063	0.152324	-0.203488	0.159408	1.04856	0.579077	0.999332	1.04021	-0.496942	-1.52411	-1.18621	-1.47698	-0.973707	-0.912318	1.31649	1.30029
Nlrp5	-0.464967	-0.464967	-0.464967	-0.464967	-0.464967	1.17847	-0.464967	3.20815	-0.464967	-0.464967	-0.464967	-0.464967	-0.464967	-0.464967	0.677215	0.515774
Nmd3	0.471345	0.0149822	0.000587962	-0.458871	-0.0966837	0.418298	0.132288	0.276381	-1.07981	-1.49719	-0.860727	-2.09358	1.13503	1.38861	1.05031	1.19903
Noa1	-0.414081	-0.434932	-0.337436	-0.346229	0.656256	1.61412	1.10699	1.03236	-0.965223	-1.52008	-1.37702	-1.23466	0.0184693	0.00664749	1.15442	1.04039
Nodal	-0.332877	-0.871384	-0.207273	0.252384	1.30274	0.621167	1.39649	-0.506034	-0.349514	-1.17518	0.610363	-1.17518	0.431748	-1.17518	-0.863067	2.0408
Nol10	0.361471	0.0872093	0.221204	0.183472	0.54513	0.118159	0.744088	1.05276	-1.11337	-1.86383	-1.02993	-1.8875	-0.430475	0.752781	1.41757	0.841249
Nol6	-0.183349	-0.00781514	-0.622927	-0.287536	1.12208	1.85287	0.871942	0.856763	-0.498693	-1.43648	-1.58253	-1.46399	0.233332	-0.352857	0.597131	0.902067
Nol8	0.00537079	0.135279	-0.174383	-0.0346484	0.43773	-1.02768	0.8608	0.802447	-1.27414	-1.46802	-0.791536	-1.52379	0.0505086	1.23379	1.7262	1.04207
Nol9	-0.160785	-0.254228	-0.785145	-0.669139	0.808783	2.04557	0.637256	0.755723	-0.631475	-1.41277	-0.985541	-1.45784	0.0458449	-0.157221	0.960156	1.26081
Nolc1	0.0975498	-0.123415	-0.126557	-0.491005	0.375213	0.508873	0.196226	0.323927	-0.936486	-1.43212	-0.694206	-2.31123	1.352	1.16035	1.19564	0.905246
Nom1	0.453399	0.331894	-0.181516	-0.334094	0.440339	0.278519	0.093652	0.330901	-0.260623	-1.15455	-1.15353	-2.64099	0.462513	0.531128	1.49978	1.30318
Nomo1	0.356784	0.114983	0.691062	0.408619	-0.166765	2.0069	0.0904211	0.175943	-0.659707	-1.67967	-0.637989	-1.81354	-0.845607	-0.23182	1.10481	1.08559
Nop9	-0.181978	-0.335127	-0.406619	-0.121306	0.843462	0.948507	1.46126	1.35986	-0.822542	-1.4993	-1.02391	-1.98434	0.425885	-0.0645916	0.731032	0.669714
Nox1	0.297118	-0.490318	-0.646966	-0.944578	0.30886	-0.608073	-0.209327	-0.155367	-0.116467	0.0749765	-0.715664	-1.53193	1.22288	-0.338556	1.25041	2.60301
Npepl1	-0.176336	0.0506207	0.506789	0.74495	0.49676	0.557202	1.25012	1.36553	0.381222	-1.63679	-1.09565	0.250372	-1.51867	-1.86205	0.534582	0.151351
Npffr1	0.58875	-0.114225	0.817136	-0.942819	0.183589	1.50692	1.39522	1.79479	-0.942819	-0.942819	-0.942819	-0.942819	-0.942819	-0.942819	-0.0915402	0.519092
Nphs2	-0.385355	-0.315126	-1.2416	-0.588564	0.962475	1.15513	-0.261263	-0.476351	-0.29735	0.800233	-1.2416	-1.2416	-0.0164551	-0.35705	2.08984	1.41464
Npm2	0.069416	-1.14692	-0.950011	-0.868711	0.422159	1.5637	0.158949	-0.637339	1.0902	0.294552	-0.773595	-2.01131	-0.139557	1.1825	0.64206	1.10391
Npm3-ps1	0.00157736	-0.0672745	0.177196	0.137345	0.956312	-0.694721	1.45033	1.56687	-0.864017	-1.69797	-1.31694	-0.883258	0.00792753	-0.832682	1.15537	0.90393
Nptxr	-0.476181	-0.890293	-0.890293	-0.679738	0.0233949	2.75274	1.00621	1.33032	-0.585844	-0.396541	0.426478	-0.890293	0.294756	-0.034691	-0.890293	-0.0997387
Npw	-0.468823	0.309653	-0.369096	-0.910904	1.15773	2.0715	0.904255	1.51885	-0.809814	-1.1376	-0.192472	-1.1376	-1.1376	-0.216422	-0.146348	0.564685
Nr1d1	-0.751011	-0.947545	-0.747403	-0.547098	0.494916	2.02754	0.794126	0.858977	-1.07286	-1.27976	-0.673829	-1.12274	0.996054	0.519731	0.463111	0.987799
Nr2f6	-0.976445	-0.844753	-0.477568	-0.0757897	-0.0419042	2.16868	1.58562	1.69836	-0.256432	-0.64335	0.491765	-0.542503	-0.121988	-1.03688	-0.943149	0.0163475
Nrtn	-0.584913	-0.75732	-0.744718	-0.76955	0.558868	2.4941	0.186289	1.9489	-0.822459	-0.736605	-0.164279	-0.960535	-0.423083	0.203582	0.187748	0.383983
Nsun5	0.0664228	0.0315172	-0.00281443	0.341117	0.847142	0.357892	0.847396	1.12235	-0.949964	-1.7148	-1.32825	-1.71934	-0.200947	-0.286964	1.20343	1.38581
Nt5m	0.0787327	0.260969	-0.6168	-0.0482565	1.4899	0.754794	1.35289	1.51912	0.0413731	-0.648618	-0.583797	-1.6489	-1.64706	-1.05059	0.234749	0.511498
Ntrk1	-0.630595	1.00541	0.238134	-0.630595	-0.630595	0.578617	2.83164	1.17115	0.481	-0.630595	-0.630595	-0.630595	-0.630595	-0.630595	-0.630595	-0.630595
Nubp2	0.218111	0.325751	-0.00111379	0.163176	1.16959	1.26364	0.514597	0.475312	0.358604	-0.725157	-1.15314	-1.76666	-1.46863	-1.40933	1.1672	0.86805
Nudc	0.527534	0.275853	0.696577	0.179562	0.52721	0.529137	-0.461938	-0.0426711	-0.0918395	-1.19154	0.251841	-3.05147	0.00295063	-0.344721	0.979937	1.21358
Nudt14	-0.0984947	0.0534253	0.141231	0.349599	1.37734	-0.231738	0.969437	1.71694	0.0792605	0.537307	-0.601232	-1.06205	-2.14309	-1.58302	0.270601	0.224493
Nup133	0.0131871	-0.0514088	-0.278562	0.307892	0.468265	0.123592	1.21115	1.45689	-1.0923	-1.83698	-1.14995	-1.8255	0.552532	0.727988	0.698364	0.674847
Nutm1	0.734283	-0.33589	0.329608	0.445963	-0.498701	1.50372	-0.243675	0.845651	-1.16615	-2.66611	-0.743903	0.225096	0.577486	0.144132	-0.272094	1.12058
Nvl	0.102116	-0.123662	0.440336	0.450579	0.697432	0.551337	1.21395	1.09533	-1.0229	-1.21536	-1.39899	-1.88811	-1.0445	1.15489	0.772733	0.214816
Nxph4	0.508014	-0.464946	0.369574	1.93251	-0.198098	2.08514	-0.159915	0.836747	0.305981	-0.389266	-0.480112	-1.20738	-1.20738	-1.20738	-0.826002	0.10252
Nxt1	0.442301	0.893503	-0.403023	0.474401	1.05784	-0.763716	1.14152	1.02407	0.386832	-1.52205	-0.590181	-1.64375	-0.389788	-1.62084	1.00597	0.506896
Obsl1	0.0410532	0.290125	0.47314	0.855405	0.0743442	0.882386	0.871852	1.60678	-0.325281	-1.37951	-0.586636	-1.91485	-1.12238	-1.16529	0.370153	1.02871
Ogfod3	0.309883	-0.206966	0.638229	0.900407	1.06514	0.0581957	1.07273	1.19001	0.19663	-0.959775	-0.861947	-0.462881	-1.90857	-1.92081	0.827806	0.0619255
Olfr178	0.199076	-0.720639	0.336224	-0.720639	0.632189	-0.720639	0.683369	0.375327	-0.720639	-0.720639	-0.720639	-0.720639	-0.720639	-0.720639	2.34655	1.91302
Olfr190	-0.361871	-0.361871	2.12471	-0.361871	-0.361871	-0.361871	2.94148	-0.361871	-0.361871	-0.361871	-0.361871	-0.361871	-0.361871	-0.361871	-0.361871	-0.361871
Olfr460	-0.218749	-0.591582	-1.03104	-1.03104	1.05989	1.24265	-0.721035	0.178904	0.16333	-0.546786	-1.03104	-1.03104	0.131213	-0.191896	2.12938	1.48883
Onecut2	-0.260834	0.144458	0.35045	0.100635	-0.0163309	0.259969	2.68081	0.846798	-0.243206	0.483058	0.401991	-1.87216	-0.541734	-1.27442	-0.959035	-0.100447
Opa1	0.198005	0.188968	-0.470317	-0.263994	1.18385	-0.783027	0.983782	1.00469	-0.610192	-0.963582	-1.39918	-1.94999	-0.303475	1.09351	1.27723	0.813726
Osbpl6	0.275604	-0.609344	0.088872	0.694661	0.26936	0.179448	1.30278	0.630284	-1.30557	-1.35265	-2.04577	0.990335	-1.01228	1.36847	0.515149	0.0106536
Otor	-0.628622	0.645413	0.724421	-0.628622	-0.628622	-0.628622	2.96632	0.774483	-0.628622	-0.628622	-0.628622	-0.628622	-0.628622	-0.628622	0.680294	0.495286
Oxsr1	0.938144	0.838512	0.166768	1.07837	0.298723	-0.166112	0.287968	0.625129	-0.617896	-1.18926	-0.515547	-2.72628	-0.385578	-0.499799	0.936175	0.930681
P2ry2	-0.755424	-0.648419	-0.869717	-0.763202	0.336592	0.422241	0.980099	1.39385	-0.988204	-1.06036	-0.995798	-1.18358	0.80216	0.463647	1.34392	1.52219
P3h2	0.13316	0.0951416	1.51574	0.994199	-1.34484	0.816758	0.600147	1.38967	-1.26491	-1.51458	-0.200699	-1.03726	-0.665326	-0.526747	-0.0784849	1.08804
P3h3	-0.736258	-0.321495	0.028077	-0.257256	0.542385	0.585095	2.22542	1.86774	-0.21903	-0.415743	0.0958936	-1.91611	-1.05716	-0.30287	-0.274146	0.155454
P4htm	0.085523	-0.923561	0.0987386	0.0219858	-1.34468	-0.374574	1.15954	1.97084	-0.960076	-1.54344	-0.570376	0.414681	0.0826813	0.560715	-0.327929	1.64993
Pabpc4	-0.686425	-0.642005	-0.646629	-0.833473	0.595579	1.72239	1.17006	1.05809	-0.917506	-1.4125	-0.154739	-1.4352	1.4442	0.30692	0.203499	0.227721
Padi3	0.353505	-1.33489	-0.332216	-0.483104	-0.38463	0.638083	0.0985251	0.0562758	-0.804594	-0.282921	1.98513	-1.64358	1.62213	0.714253	-1.00928	0.807319
Pald1	0.0731448	-0.389517	0.782884	1.09285	-0.406877	0.782124	1.04738	1.56174	-0.921405	-2.12273	-0.540906	-1.46147	-0.261938	-0.306609	0.217483	0.85384
Pan3	-0.704365	-0.451682	-1.20244	-1.02378	1.08754	0.946934	0.715047	0.666286	-0.781002	-0.296309	-0.919566	-1.60313	1.00637	1.83937	0.392174	0.32856
Pank4	0.34931	0.293768	0.025913	0.463217	0.732319	0.359694	0.691489	1.55769	0.293533	-0.949705	-0.835735	-1.88784	-1.7626	-1.06794	0.862336	0.87455
Patz1	0.266417	0.181589	0.492852	0.571352	-0.217048	1.19517	0.714048	1.18255	-0.513502	-1.43795	-0.656673	-1.67484	-1.43781	-0.823631	0.690055	1.46743
Pcdhb5	0.0757847	-0.266514	1.01928	0.322373	-0.1081	2.20517	-0.184664	0.27153	0.511184	-0.44968	0.28439	-1.16319	-1.89624	-1.66196	0.4938	0.546838
Pcid2	-0.582711	-0.28003	-0.316879	0.125155	1.09641	2.20214	0.892227	1.15275	-0.361332	-1.46063	-0.880481	-1.32496	-0.831276	-0.490648	0.551496	0.508766
Pcsk4	0.051025	-0.482546	-0.490075	-0.343754	0.69002	1.79499	0.822843	1.00397	-0.806231	-1.19537	-1.1523	-1.27772	-0.661397	-0.515059	1.27267	1.28894
Pcsk6	-0.313498	-0.55777	0.212339	0.138393	-0.782257	-0.187709	1.76371	2.30336	-1.12038	-1.19561	-0.69781	-1.11304	-0.0962334	0.492477	0.317346	0.836682
Pcyox1l	0.143424	0.36608	0.258723	0.278971	0.198884	0.793629	1.14981	1.36917	-1.08019	-1.47481	-0.969021	-1.66083	-0.696716	-0.853461	0.761574	1.41475
Pdcd11	-0.145483	-0.393011	-0.401501	-0.479589	0.458386	1.70973	0.200211	0.526126	-0.950281	-1.56132	-0.876769	-1.80329	0.594544	1.08708	0.929663	1.10551
Pdcd7	0.534284	0.709419	0.0706611	0.352274	0.0537956	0.189626	0.819102	1.37778	-0.42186	-0.575265	-0.223185	-2.16794	-1.93206	-0.693794	0.651415	1.25574
Pde12	0.388282	0.248243	0.252199	0.315615	0.951432	-0.375959	1.29278	1.5312	-0.358135	-1.42297	-1.2058	-1.7139	-0.635222	-1.02343	0.990459	0.765212
Pdf	-0.375321	-0.489248	-0.33741	-0.0817198	0.132978	1.76272	1.26596	1.91559	-0.816503	-0.74354	-0.551964	-0.245697	-1.33426	-1.15408	-0.126297	1.1788
Pdia2	-0.122568	-0.0512692	-0.214481	-0.175977	-0.83818	1.7419	0.308617	1.73038	-1.57257	-1.53872	-0.851153	0.427265	-0.396474	-0.286263	0.472235	1.36726
Pdxk	-0.593115	-0.524696	-0.95289	-0.712304	0.917987	2.1243	1.00132	1.06064	-0.672282	-0.847279	-1.10034	-1.48041	0.222765	0.364905	0.525516	0.665882
Pear1	-0.108798	-0.416328	-0.219378	0.310023	0.493897	2.48242	0.413414	1.64085	0.0342037	-0.801485	0.568263	-1.02959	-1.20251	-1.15493	-0.710487	-0.299568
Peo1	0.0944417	-0.349454	-0.280081	-0.524114	0.642527	1.50999	-0.0157186	0.51108	-0.553495	-0.949933	-1.21895	-1.93483	-0.115856	-0.0115443	1.56118	1.63476
Pex10	0.737888	0.0466566	-0.38357	-0.373422	0.881863	0.68166	1.06076	1.48591	-0.382231	-1.277	-0.284568	-1.05136	-1.44243	-1.50704	0.336004	1.47088
Pex16	0.250974	0.410258	0.248557	0.624205	0.909666	0.523894	0.547952	1.03492	0.600664	-0.33271	-0.796192	-1.98184	-1.36662	-1.97763	0.350169	0.953736
Pex6	0.370275	0.753941	-0.170121	0.175628	0.632195	1.8092	0.151519	0.321944	0.590257	-0.583985	-1.17845	-1.45436	-1.22082	-1.81171	0.519263	1.09522
Pfas	-0.0201542	-0.00383514	-0.488647	-0.155831	0.779885	0.908746	0.929813	1.05963	-1.08756	-1.76563	-0.958559	-1.97451	0.459272	0.424853	0.859386	1.03314
Pfkfb3	-0.333791	-0.62495	-0.0964279	0.112547	-0.249448	0.724755	1.07178	0.854823	-1.48218	-1.69442	-0.811801	-1.47929	0.810848	0.952099	1.18935	1.0561
Pgm2l1	-0.331749	-0.682371	-0.324749	-0.536539	1.02599	1.00342	0.358317	0.685515	-0.33349	-0.947689	-1.541	-1.95925	0.0985595	1.16181	1.37636	0.946873
Pgp	0.0326872	0.0583852	-0.334975	0.0279559	0.589535	1.26073	1.2812	1.20971	-0.451606	-1.60561	-1.16215	-1.35838	-0.580603	-1.10743	1.13555	1.00499
Phf12	0.37046	0.70102	0.354486	0.889425	0.147651	0.83235	0.29618	1.12639	-0.188764	-1.74605	0.0894204	-1.91479	-1.39892	-1.00913	0.178427	1.27185
Phka1	0.0959451	0.0194031	0.63549	0.875754	0.236944	0.291149	0.766295	2.3123	-0.224705	-1.01178	0.245288	-1.42078	-1.4947	-1.51131	-0.0758224	0.260522
Phlda2	-0.084884	1.13953	0.0719695	0.467713	1.95767	0.545704	0.468994	-0.510029	-0.363432	-1.13675	-1.13675	-1.13675	-1.13675	-1.13675	0.617198	1.37331
Phldb1	-0.601032	-0.518358	0.0916447	0.281512	1.34837	1.14691	1.15717	1.4673	-0.0483052	-0.59211	0.0573565	-2.41372	-0.847393	-0.817426	-0.00910475	0.297189
Phtf2	-0.410787	-0.500589	-0.411758	-0.157092	0.421831	-0.341539	1.1361	1.36313	-1.11424	-1.26986	-1.3624	-1.35415	0.643678	0.766268	1.43694	1.15447
Phykpl	0.298617	-0.541783	0.490215	0.877373	-0.355029	0.568439	0.340876	1.38853	-1.41701	-2.12896	-0.47981	-1.11073	-0.652176	0.585017	0.895395	1.24104
Pi4ka	-0.550036	-0.389894	0.0299172	0.198495	0.268343	2.04377	1.34476	1.62102	-0.482323	-0.843413	-0.973776	-1.724	-0.762308	0.128298	-0.375113	0.46626
Pick1	-0.54052	-0.470888	-0.362825	-0.368136	0.703437	1.90053	1.47807	1.70541	-0.195487	-0.652176	-0.635958	-1.21357	-0.770103	-1.33542	0.292684	0.46494
Pigb	0.165187	-0.335526	-0.578743	-0.120489	0.697755	1.59676	0.00376359	1.13801	-0.651455	-1.56898	-0.699445	-1.23616	-1.05312	-0.0985364	0.923038	1.81794
Pigw	0.146157	-0.609503	-0.00255417	0.0451549	0.195157	1.71571	0.273275	0.538656	-0.913928	-1.52006	-0.697876	-1.79792	-0.420832	0.177014	1.25997	1.61157
Pim2	0.3826	-0.594631	-0.199698	-0.119281	-0.63672	0.167855	-0.0723581	0.358609	-0.227826	-0.842659	-0.92041	-2.38695	1.33362	1.47385	1.06229	1.22172
Pim3	0.252245	-0.0392204	0.780288	1.12493	-0.340529	0.558152	1.15289	1.2646	-1.42044	-2.00055	-0.469713	-1.34266	-0.553907	-0.465708	0.668107	0.831508
Pin1rt1	-0.00694799	0.838545	-0.733292	2.22118	-0.733292	1.59027	-0.733292	0.997784	-0.733292	0.99877	-0.733292	-0.733292	-0.733292	-0.733292	-0.733292	-0.0399832
Pip5k1c	-0.981927	-0.874694	-0.203502	-0.140538	0.82641	1.19967	1.87981	1.91793	-0.649517	-1.45874	-0.141961	-0.905213	0.2044	0.0656052	-0.658423	-0.079308
Pkdcc	-0.00922013	-0.0505012	0.266498	0.585097	-0.739671	-0.509751	2.0311	2.02308	-1.27694	-1.74984	-0.0496444	-0.466291	-0.462723	-0.362815	0.424524	0.347099
Pkmyt1	0.484356	0.521004	-0.115279	0.703065	-0.147082	0.376841	1.10553	1.65478	-0.977178	-1.72669	-0.223224	-2.35987	0.167679	0.173316	-0.121189	0.483935
Pla2g4d	-0.494575	-0.494575	0.820729	-0.494575	-0.494575	1.33624	3.0001	-0.494575	-0.494575	-0.494575	-0.494575	-0.494575	-0.494575	-0.494575	0.777832	-0.494575
Pla2g6	0.208799	0.526336	0.267703	0.785204	-0.118603	2.93823	0.220354	0.428681	-0.55829	-1.24366	-0.272967	-0.930225	-0.973703	-1.07535	-0.408179	0.205668
Plch1	-0.934475	-1.0343	-0.65065	-0.372648	1.43327	1.06485	1.21164	1.9742	-0.574132	-0.572406	-0.803411	-1.5546	0.394782	0.178844	0.170377	0.0686625
Plekhj1	-0.965698	-0.744522	-1.27505	-0.804899	1.45918	0.217925	2.07072	1.70948	-0.034184	-0.203958	-0.335656	-1.26548	-0.157472	0.214341	-0.0381016	0.153376
Plvap	-0.555127	-0.298058	-0.816049	-0.331165	0.889806	1.33222	-0.13728	1.15706	-0.777554	-0.642279	-0.241802	-2.44367	0.25852	1.06808	0.285531	1.25176
Plxna3	-1.03496	-1.02625	-0.169395	0.0223719	0.392211	2.40876	1.23477	1.4704	-0.200284	-0.521088	0.531977	-0.837298	-0.844572	-0.690482	-0.840868	0.104706
Pm20d2	0.0791008	-1.06329	1.5622	-0.482441	0.617076	1.67758	0.680646	1.65934	-0.22342	-1.06329	0.147549	-1.06329	-1.06329	-1.06329	-0.428324	0.0271433
Pnldc1	-0.623301	-0.545251	0.921282	1.09011	-0.659374	1.92524	0.882552	1.4579	-0.761388	-1.00499	-0.000484095	-1.31212	-1.30076	0.363752	-0.185725	-0.247452
Pnpla3	-0.0867514	-0.118905	-0.409897	-0.871822	0.313511	0.520442	1.76802	0.82295	-1.52795	-0.774533	0.59973	-2.05383	1.0166	-0.575936	0.530439	0.847936
Podxl	-0.469148	-0.935069	-0.529284	-0.615873	1.6401	1.16822	0.72773	1.33599	-0.684521	-1.0621	-0.926941	-1.65383	0.250566	-0.045948	0.87881	0.921295
Pold1	0.944152	1.05497	0.350977	0.897862	0.231469	0.584066	0.229454	0.788984	-0.29586	-1.1341	-0.731485	-2.33773	-0.971291	-1.14527	0.457591	1.07621
Pold2	0.266771	0.403894	0.406712	0.235352	0.89598	-0.00576443	1.16785	0.974942	-1.06367	-2.35864	-0.84846	-1.60108	0.367956	-0.374342	0.76466	0.767836
Polg	-0.202721	0.0206642	0.662224	1.08092	0.405475	0.191832	1.31765	1.66531	0.142136	-1.46248	-0.4813	-1.07696	-1.35532	-1.68939	0.174582	0.607383
Polg2	-0.463856	-0.809902	-0.85932	-0.548073	0.970503	1.44152	1.31394	1.40671	-0.360804	-0.822319	-1.25485	-1.43687	-0.450793	0.023537	0.884859	0.965722
Poli	-0.172015	-0.105748	0.0626669	-0.303069	1.15087	0.39333	1.14855	1.49336	-1.05062	-1.35613	-1.16279	-1.96385	-0.254945	0.506892	0.634063	0.979439
Polr1b	-0.635499	-0.601061	-0.850542	-0.648734	1.01802	1.10035	1.20946	1.05091	-1.0215	-1.39197	-1.00626	-1.31859	1.0426	0.845609	0.684892	0.52232
Polr3b	-0.0381853	0.348565	0.416204	0.605203	1.27661	0.585372	0.533576	1.3604	0.182372	-0.805759	-1.28358	-1.74218	-1.77939	-0.835332	0.981048	0.195071
Polr3e	0.187591	-0.216415	-0.136279	0.118337	0.862974	0.789175	0.794413	1.04606	-0.948484	-1.74605	-0.874339	-1.85048	-0.152487	-0.469211	1.14835	1.44684
Polr3g	-0.00429947	-0.0797867	-0.861725	-0.742127	1.35714	-0.269122	0.722636	0.578999	-0.525466	-0.88163	-1.47672	-1.84545	0.978298	0.81048	1.40991	0.828858
Polr3h	-0.676442	-0.674686	-0.878982	-0.71935	1.12924	1.07069	1.34046	1.1632	-0.856032	-1.26183	-0.657421	-1.61344	0.965	0.602054	0.563992	0.503542
Polrmt	0.27789	0.68694	-0.236942	0.222423	1.12608	1.24686	0.27597	0.626897	0.490176	-0.60588	-0.87952	-1.73333	-1.46433	-1.71842	0.567863	1.11732
Pomgnt2	-0.743513	-0.762019	-0.52986	-0.600772	0.812271	0.689476	1.95276	1.99411	-0.569939	-1.02506	-0.818409	-1.19005	-0.209	-0.18623	0.425215	0.761015
Pomk	-0.74011	-0.386678	-0.622492	-0.227192	1.61451	0.971231	1.69105	1.6138	-0.531481	-0.461547	-1.19844	-1.62076	-0.375393	-0.197512	0.244771	0.226243
Pomt1	-0.205599	-0.213119	-0.259369	-0.0266256	0.730099	0.5777	1.65891	1.59536	-1.09515	-1.88099	-0.948156	-1.20126	-0.156749	-0.197601	0.478888	1.14366
Pomt2	-0.144169	0.285183	0.522607	0.681091	0.342639	-0.823018	1.42406	1.7933	-0.917346	-1.69023	-1.11863	-0.824972	-1.14696	0.558764	0.138397	0.919283
Pop5	-0.0604852	0.284974	-0.653343	0.115749	0.552647	-0.0289169	0.925166	1.33215	-0.741059	-0.8734	-1.35712	-1.99499	0.246848	-0.562031	1.59228	1.22153
Pparg	-0.873671	-1.00912	0.0676773	-0.703473	0.905967	0.675874	1.73356	2.24089	-0.0550111	-0.208815	-0.727463	-1.26882	-1.02939	-0.0805969	0.397948	-0.0655482
Ppargc1b	-0.0174858	-0.313071	-0.497472	-0.913661	-0.0152368	1.15373	0.141271	0.3513	-1.3012	-1.15319	-1.05879	-1.26394	0.684459	1.1366	1.26817	1.79851
Ppif	-0.195585	-0.0991368	-0.717477	-0.264587	1.04058	0.605632	1.64499	1.6169	-0.701985	-1.61938	-1.08749	-1.48228	-0.0185593	-0.181595	0.690581	0.769394
Ppifos	-0.631091	-0.176885	-0.195617	-0.0934405	0.388506	0.285228	1.43064	1.73512	-0.66727	-1.77913	-1.06911	-1.52365	0.0408102	0.220463	0.881786	1.15364
Ppm1g	0.193914	-0.0319054	0.152367	-0.221662	0.0787695	1.1634	0.135658	-0.0487197	-0.895844	-1.79308	-1.37206	-1.66508	1.2979	0.895079	1.302	0.809265
Ppp1r12b	0.434373	0.302489	1.88821	1.66484	-1.19417	0.868693	0.253869	0.648092	-0.433786	-0.92894	0.259019	-1.26336	-1.29656	-0.0721661	-1.14752	0.0169149
Ppp1r12c	-0.180757	0.0994026	0.17201	0.260187	0.823652	0.555368	1.01037	1.72353	0.289292	-1.00683	-0.475532	-1.86205	-1.3681	-1.47371	0.614817	0.818333
Ppp1r14a	0.516478	0.21493	-0.164162	1.35696	-0.495058	2.11532	0.748337	0.346457	-1.08337	-1.08337	-0.235518	-1.08337	-1.08337	-1.08337	-0.194141	1.20726
Ppp2r4	0.340937	0.536843	0.503862	0.438718	0.590227	1.84312	0.539847	0.292679	0.186384	-1.6515	-1.03558	-1.53129	-0.99308	-1.3984	0.743822	0.593419
Ppp6r1	0.420273	0.583145	0.0250683	0.362287	0.44738	1.82717	-0.105544	0.3013	1.01394	-0.837403	-0.549266	-2.04611	-1.34385	-1.36412	0.745631	0.520111
Prickle1	-0.550107	-0.545133	-0.483355	-0.718317	0.273799	1.69375	0.485997	0.675624	-1.32563	-1.1376	-1.18074	-0.889504	0.5995	0.201262	1.1577	1.74276
Prm1	0.012626	-0.601184	-0.57971	-0.947462	1.40623	1.61196	1.00672	1.15001	-0.241619	-0.947462	-0.947462	-0.947462	-0.947462	-0.947462	1.18709	0.732645
Prmt3	-0.750362	-0.715887	-0.909246	-0.297471	1.2329	1.02486	1.70126	1.85856	-0.790387	-1.29309	-0.570557	-0.871257	0.024179	0.753598	-0.374012	-0.0230986
Prmt5	0.347419	-0.066631	0.741736	0.312225	0.0773047	1.44876	0.172561	0.590776	-1.03213	-2.31357	-0.166743	-1.84501	-0.115987	-0.0761631	0.86062	1.06483
Prmt6	-0.139212	0.0129502	-0.266352	-0.0289489	0.947136	-0.797985	1.70063	1.77119	-0.353805	-0.765268	-1.14924	-1.58139	-0.186104	-1.02385	0.934193	0.926055
Prokr1	0.139337	-0.843772	0.458736	-0.459742	0.360361	-0.146835	1.67591	0.762499	-0.690315	-0.938469	-0.489071	-0.484925	-2.00256	2.05406	0.477675	0.127108
Prpf4	-0.176151	0.169691	-0.809549	-0.375914	1.00085	-0.679204	1.45596	1.42174	-0.931074	-1.11029	-1.21162	-1.66106	0.913389	0.542896	0.851216	0.599115
Prpf40b	-0.372442	-0.114343	0.417545	0.437391	0.296779	0.783408	0.797455	2.05526	-0.28349	-1.49367	0.261104	-1.81685	-0.966595	-1.08611	0.0235651	1.06099
Prpf8	0.0120341	-0.0240613	0.0979171	-0.271145	-0.0113596	1.10159	-0.0642553	-0.459151	-0.28744	-1.94165	-1.37417	-1.23813	1.80782	1.42962	0.889105	0.333285
Prpsap1	0.0904416	0.364153	-0.297107	0.391818	1.14681	1.94373	0.90313	0.620455	0.0372105	-0.994311	-0.937339	-1.72547	-0.905136	-1.48082	0.185965	0.656466
Prr3	0.574332	0.069381	-0.318853	-0.378782	0.607795	1.9262	0.396339	0.428322	-0.528484	-0.906765	-1.03505	-1.48498	-0.969008	-1.04089	1.15624	1.50421
Prr7	-0.488193	-0.572459	-0.356072	-0.439524	0.611973	1.27118	1.65552	2.07512	-0.164646	-0.732357	-0.364149	-1.4817	-0.874903	-0.908724	-0.00177996	0.770714
Prrt2	-1.0788	-1.45057	0.582832	-0.0106453	-0.0457483	2.72631	1.09333	0.155865	-0.71703	-0.657955	0.338827	-0.622313	-0.603522	-0.676589	0.480319	0.485686
Prss36	-0.692268	-0.363887	-0.257707	-0.0613723	1.00783	1.08278	1.96076	1.37778	-0.888132	-0.94542	-0.516193	-1.65848	-0.804177	-0.455967	0.388687	0.825759
Prtn3	0.530475	-1.04423	1.67006	-0.243574	0.113902	1.4745	1.35967	-1.04423	0.11347	0.833316	-1.04423	-1.04423	-1.04423	-1.04423	0.70628	-0.29269
Psd	0.634798	0.907268	0.267167	0.761854	-0.620764	1.45392	-0.283509	1.12084	-0.462013	-1.71426	-0.0353773	-1.57572	-1.19319	-0.73976	0.198248	1.2805
Psen2	-0.412171	-0.186002	0.686772	0.335166	0.78393	0.319085	1.6806	1.82374	-0.187496	-0.238343	-0.784423	-1.2693	-1.81935	-1.24827	0.146408	0.369653
Psmg1	0.573517	0.802235	0.496083	0.810961	0.567444	-0.73992	0.808113	1.18524	-0.983675	-1.26544	-0.448926	-1.99476	-0.77051	-0.980061	0.894127	1.04557
Ptcd2	0.467988	0.705313	-0.146372	0.525741	0.981835	0.554669	0.972199	0.618951	-0.237608	-0.628456	-1.42159	-1.50085	-1.25352	-1.64493	1.43373	0.5729
Ptch1	-0.0354885	-0.58283	0.262242	-0.26044	0.0759186	1.96843	0.0113193	0.0715944	-1.13481	-1.45754	-1.02674	-1.32335	0.417629	0.126915	1.26936	1.61779
Ptger3	-0.612782	-0.665955	-0.732801	-0.75145	1.07614	1.02282	1.25837	1.96252	-0.687487	-0.726708	-0.894886	-0.894886	-0.894886	-0.312026	0.594711	1.2593
Ptges	-0.179868	-0.716893	0.78963	-0.0875576	-0.930497	1.74642	1.97574	0.907063	-0.535639	0.307773	-1.13914	0.091598	-1.39661	-1.04426	-0.357164	0.569397
Ptges2	0.047937	0.243265	-0.560982	-0.128001	1.23342	1.00118	1.02488	1.25298	0.341574	-0.32343	-0.829178	-2.04944	-1.22129	-1.38463	0.549263	0.802456
Ptpn13	-0.957171	-1.10836	0.1376	-0.476876	-0.193534	2.13377	1.51795	1.9255	-0.681364	-0.972094	-0.230612	-0.539741	-0.487293	0.0637961	-0.0271564	-0.104405
Ptpn4	-0.2522	-0.397582	-1.01622	-0.602708	1.46524	-0.850076	0.608326	1.23361	-0.447436	-0.548918	-1.55323	-1.09281	0.159398	0.741395	1.85892	0.69429
Pus7l	-0.714466	-0.855397	-0.467897	0.00428996	0.48557	0.385646	1.86399	2.06588	-1.28631	-1.30352	-0.744151	-0.953148	0.263543	0.440045	0.414322	0.401608
Pvt1	-0.600088	-0.209302	-1.7551	-1.17648	0.617741	1.67732	1.10568	1.45247	-0.939728	-1.4059	0.307051	0.0407615	-0.270071	0.635683	0.395291	0.124669
Qdpr	0.461348	0.373136	0.0162074	0.0999847	1.1284	1.51728	0.0687135	-0.11841	0.515596	-1.01811	-1.20575	-1.32165	-1.42814	-1.36552	1.28697	0.989944
Qpctl	0.549306	0.167915	0.66839	0.172987	0.581904	1.25173	0.16849	1.08569	-0.356469	-0.910653	-0.0294616	-1.84704	-1.59775	-1.53654	0.332331	1.29918
Qsox2	-0.894218	-0.586867	-0.793235	-0.523026	1.31075	0.642159	1.54153	1.94766	-0.75537	-0.760419	-1.06875	-1.34584	0.067789	0.254157	0.389188	0.574488
Qtrtd1	0.379806	0.253667	0.175008	0.335493	0.571305	-0.259258	0.641766	1.16448	-1.04672	-2.0646	-0.850569	-1.68093	-0.477718	0.305776	1.28596	1.26653
Rabggta	-0.864045	-0.627953	-0.568117	-0.235223	1.04297	1.31522	1.73928	2.03004	-0.399533	-1.07807	-0.68297	-1.19911	-0.451272	-0.19464	-0.0447256	0.218154
Rad1	-0.191134	0.435406	-1.15033	-0.885836	1.35455	0.115359	1.33285	1.20241	-0.447898	-0.59212	-1.09235	-1.63329	-0.626756	-0.117832	1.41181	0.885171
Rad9b	-0.784666	-0.448495	-0.607186	-0.256988	0.564622	0.50997	0.979287	1.61908	-1.55346	-0.878543	-1.06084	-1.35539	0.136555	1.31946	0.781897	1.03471
Ramp2	-0.560713	-0.998076	0.258381	-0.553321	0.931905	1.10061	1.33875	1.34723	-0.676533	-0.998076	-0.998076	-0.998076	-0.998076	0.80921	-0.511884	1.50675
Rasd2	-0.582581	-0.68718	-0.72004	-0.864609	1.17354	1.61369	1.99205	1.59692	-0.727526	-0.905679	-0.820065	-0.21889	0.0189183	-0.0712333	-0.277133	-0.520176
Rasgrf1	0.0904523	-0.39688	-0.765242	-0.67041	0.0565481	0.206456	0.714715	-0.269076	-0.515538	-0.731667	0.813131	-1.65843	2.79021	-0.0524783	0.933748	-0.545537
Rbak	0.109257	0.262812	-0.434976	0.28581	0.462682	-0.821094	1.05899	1.40027	-0.0496113	-0.556932	-1.00144	-2.25872	-1.11116	0.214037	1.25722	1.18286
Rbl2	0.318733	-0.00204684	1.46313	0.787153	0.15031	0.925644	0.529581	0.913827	0.727795	-0.164216	-0.498731	-2.23945	-1.55589	-1.2478	-0.46567	0.357636
Rbmxl2	-0.75255	0.0153453	0.878481	1.41249	0.291343	2.65287	-0.75255	0.0931389	-0.75255	-0.75255	0.751869	-0.75255	-0.75255	-0.75255	-0.75255	-0.0751406
Rbpjl	0.263792	-1.11642	0.889675	0.0073264	-0.474621	1.91799	0.444408	0.646652	-1.3144	-1.05346	1.29102	-1.73405	-0.100576	-0.554686	0.169568	0.717778
Rcan1	-0.711682	-0.531379	-0.981373	-0.742159	1.67994	0.549675	1.6532	1.38844	0.034769	-0.418381	-1.2808	-1.30934	-0.193039	-0.539199	0.889245	0.512079
Rcor1	0.199461	-0.500228	0.312026	0.404035	0.553074	0.668466	1.03178	0.932445	-1.17602	-0.71429	-0.898376	-2.55254	-0.335579	0.0460039	0.583461	1.44627
Rcor2	-0.683306	-0.531364	-0.214467	-0.297885	1.67764	0.30138	1.4413	1.83665	-0.0602144	-0.465776	-1.02261	-1.81541	-0.653325	-0.316612	-0.0150063	0.819023
Reep6	-0.460268	-0.728739	-0.520655	-0.684042	-0.015813	1.96289	0.369959	0.717436	-1.00509	-1.21342	-0.755993	-0.833462	0.0645094	0.293015	0.621443	2.18823
Retn	-0.637275	1.08212	-0.637275	0.978641	-0.637275	1.90442	1.78853	1.25631	-0.637275	-0.637275	-0.637275	-0.637275	-0.637275	-0.637275	-0.637275	-0.637275
Rev1	0.613802	-0.179142	-0.0197946	-0.605051	0.518806	1.37573	-0.365157	0.213511	-0.808929	-0.922225	-1.48894	-1.52768	-0.201827	-0.00454087	1.66394	1.7375
Rexo1	0.345914	0.445351	0.288031	0.607241	0.482255	1.82693	-0.0490078	0.350511	0.174868	-1.2461	-0.827177	-1.8745	-1.31937	-1.07174	0.686741	1.18006
Rfng	-0.0982896	0.214816	-0.0857614	0.385657	0.0638092	0.879525	1.12878	1.60217	-0.82495	-0.997899	-0.611338	-2.54666	-0.558225	-0.00389856	0.360333	1.09194
Rftn1	-0.027788	0.275382	-0.00438846	-0.078903	0.217826	-0.268596	0.858283	0.859843	-1.30891	-1.54211	-0.972484	-1.34682	0.190125	-0.394959	1.78108	1.76243
Rfx5	-0.567589	-0.308413	1.19568	1.04381	0.774026	0.472752	1.1695	1.65634	-0.462348	-0.707749	0.096958	-0.903685	-1.88634	-1.39791	-0.262558	0.0875251
Rgs11	-0.539354	-0.565445	-0.448013	-0.370516	0.662783	1.49251	1.27838	2.20461	-0.729977	-0.822964	-0.585267	-1.1122	-0.680357	-0.918183	0.291922	0.842066
Rhag	0.28891	0.0534008	-0.9462	-0.845548	-0.0757245	0.19231	-1.41831	-0.813199	-1.22633	-0.863655	0.0801905	0.181335	1.08354	1.52399	2.07206	0.713236
Ring1	0.270433	0.485976	0.749678	0.53413	0.600594	0.418622	0.994039	0.891317	-0.123352	-0.532138	-0.959191	-1.58711	-1.50486	-1.95704	0.531166	1.18774
Rita1	-0.587649	0.045645	-1.20449	-0.341227	1.65844	-0.00925352	1.48585	1.43918	0.244036	-0.466248	-0.985574	-1.53588	-0.528821	-0.877045	0.923442	0.739601
Rnaseh2a	0.179394	0.621898	-0.573296	-0.497967	1.02442	0.483794	0.864073	0.540835	-0.755949	-1.1134	-1.17167	-2.47304	0.437994	0.448558	1.09231	0.892055
Rnf149	0.203132	0.132158	0.283155	0.127374	0.886057	-0.601228	0.847191	1.57875	-0.356123	-0.605471	-0.148957	-1.85069	-1.86185	-0.693452	0.540905	1.51905
Rnf151	-0.269135	-0.762021	-1.16707	-0.220267	-0.0416342	-0.077332	-0.070776	0.974169	-0.32625	-1.09213	-0.0958767	-1.52169	0.700852	0.0256045	1.76809	2.17547
Rnf220	0.784523	1.18177	0.703032	0.747439	-0.0436958	0.525649	-0.154615	0.969337	-0.0773952	-1.03391	-0.591224	-2.21392	-1.01331	-1.40714	0.665668	0.957797
Rnmtl1	0.479194	1.05817	0.167865	0.443572	0.603136	-0.617625	0.75155	1.02641	-0.145207	-1.49931	-1.34287	-1.94396	-0.796202	-0.386039	1.15055	1.05077
Rogdi	-0.695626	-0.44637	-0.50615	-0.499022	0.604709	1.89308	1.16046	2.08706	-0.308221	-1.00611	-0.671781	-1.4049	-0.524782	-0.298106	0.116029	0.499726
Ror2	-0.531146	-0.453451	-0.550313	-0.512768	0.83444	1.31206	1.86013	1.78706	-0.344179	-1.0716	-0.548148	-1.24106	-0.825928	-0.744538	0.490426	0.539015
Rprd1b	0.711348	0.489983	0.0840976	0.360483	0.26779	0.215562	0.705173	1.31051	-0.869749	-1.99605	-1.17155	-1.9162	0.124958	-0.230179	0.734434	1.17939
Rps19bp1	-0.267886	-0.0771632	-0.912567	-0.610015	1.39345	0.528125	1.46193	1.28127	-0.365044	-1.18716	-0.936618	-1.31726	-0.401097	-0.864703	1.32047	0.954284
Rps6ka1	0.140263	-0.299286	0.547445	0.261934	0.299262	1.50737	1.06864	1.28892	-1.42822	-1.52769	-0.921945	-1.55033	-0.467343	-0.214131	0.0875026	1.20761
Rpusd2	0.0830298	-0.414925	-0.593562	-0.52028	-0.0816016	0.603812	0.297877	0.614093	-1.18863	-1.69623	-0.905095	-1.26227	1.57751	0.905562	1.19103	1.38966
Rpusd3	-0.0157489	0.511418	-0.151707	0.598221	0.644028	0.625209	1.11983	1.46672	1.10356	-0.996126	-0.839178	-1.92654	-1.52455	-0.873983	-0.317152	0.576012
Rragb	-0.580842	-0.979717	-0.752002	-0.657207	0.916099	0.517158	2.03345	2.08015	-0.460624	-0.768449	-0.937884	-1.02041	-0.325988	0.410678	0.270479	0.255115
Rrp12	0.070393	-0.170307	-0.104543	-0.0804948	0.542514	1.19907	0.67111	0.801722	-1.10214	-1.89807	-0.88244	-1.90573	0.215311	0.314572	1.02663	1.3024
Rrp1b	-0.257231	-0.394154	-0.3237	-0.318132	0.427524	0.700535	0.872052	1.10544	-1.44273	-1.83599	-0.712917	-1.54517	0.812561	1.18838	0.789073	0.934464
Rsad1	-0.848905	-0.763285	-0.915426	-0.90903	1.21346	1.3039	1.01525	1.25448	-0.569499	-0.879334	-1.06779	-1.36391	0.279441	0.240561	1.02905	0.981036
Rsc1a1	-0.856905	0.631886	-1.00029	-0.839367	-0.368177	-0.649736	0.481722	1.5062	0.775735	-1.27602	0.305275	-1.89472	1.07516	0.249525	1.2779	0.581814
Rtn4rl1	-0.588307	-0.51317	0.864156	0.358737	-0.156906	1.05983	1.29253	2.04343	-0.830898	-1.50439	-1.0189	-1.50439	-0.193629	0.38834	0.277733	0.0258401
Rufy3	-0.297206	0.15492	0.35939	0.446477	-0.0818037	0.326739	0.346336	1.27185	-0.782118	-0.578932	-1.07128	-2.4262	-0.777826	0.263857	1.46357	1.38222
Rxrb	0.153671	0.323577	-0.423484	0.142994	1.15922	1.03499	0.874082	1.2153	0.393485	-0.629077	-1.02235	-1.91047	-1.35271	-1.37553	0.557421	0.858863
Sac3d1	-0.594588	-0.640694	-0.495858	-0.117155	0.411442	1.44981	1.41768	2.13745	-0.747655	-1.69907	-0.321376	-0.970488	0.427107	-0.470022	-0.21699	0.430406
Samd7	-0.301055	0.457342	-0.2039	1.69755	0.00576044	2.17374	-0.952576	0.600178	-0.952576	0.601062	-0.952576	-0.952576	-0.952576	-0.952576	-0.228317	0.913092
Sash3	-0.0382963	0.732901	0.308387	1.63772	0.530425	1.35545	0.366888	-0.018982	-0.785431	-0.657333	-0.0885489	-2.36316	0.707449	-0.885181	-1.17035	0.368072
Sbk1	0.11894	-0.342393	0.0926652	0.777959	-0.031353	0.651862	1.51333	2.27377	-1.19803	-0.610383	-0.252357	-0.929687	-1.11428	-1.24567	-0.482987	0.778623
Scand1	-0.759511	-0.793852	-0.610763	-0.402859	0.19233	2.40351	0.572578	1.53629	0.272846	0.504776	0.148517	-0.953456	-0.00953858	-1.33601	-1.22441	0.459549
Scarf2	-0.401538	-0.563493	-0.679056	-0.567467	0.259278	2.8071	1.01333	1.17635	-0.165966	-0.523622	0.188771	-1.38077	-0.505273	-0.731509	-0.377432	0.451298
Scd4	0.0762297	-0.690083	-0.424236	-0.123879	-0.252813	1.94142	-0.804809	-0.739938	-1.21464	-0.325664	-1.00743	-0.998511	1.45188	0.973829	0.646324	1.49232
Scp2d1	0.173669	0.793655	0.752355	-0.186908	0.417523	-0.614543	-0.986976	0.391866	-1.3208	-1.71987	-1.35456	-0.515077	1.19179	0.251789	1.53207	1.19402
Scube3	-0.20217	-0.567204	1.30217	1.05499	-0.60084	2.20716	0.593713	0.962946	-0.616304	-0.679158	0.183338	-1.432	-1.36049	-0.531554	-0.479897	0.165294
Sdad1	0.410231	0.324024	-0.315857	-0.195483	0.651866	-0.222198	0.0769712	0.478606	-0.635097	-1.28537	-1.36452	-1.72106	-0.21618	0.350524	2.07628	1.58727
Sec61a2	0.215372	0.140149	-0.589571	-0.468927	0.663794	0.0434162	0.404464	0.603647	-0.0928839	-0.274794	-1.64155	-2.48739	-0.083329	0.843229	1.33996	1.38441
Secisbp2	-0.341763	-0.147886	-0.0793527	0.246016	0.756466	0.894841	0.704567	1.8736	-0.844548	-0.486467	-0.466176	-2.41232	-1.08561	-0.0401727	0.377273	1.05153
Sema4a	-0.770933	-0.919793	-0.605751	-0.451829	0.836959	0.956213	1.05243	1.64134	-0.792812	-1.17425	0.312982	-0.622859	-0.610683	-1.26834	0.912494	1.50483
Sema4d	0.33945	0.207472	1.25115	0.183638	-0.671873	1.61047	-0.917618	0.970321	-1.01867	-1.556	0.116921	-1.7807	-0.16279	-0.223198	0.419027	1.2324
Sema6b	-0.665197	-0.642879	-0.364049	-0.430009	-0.203513	1.4565	1.13966	2.6295	-0.470521	-0.829159	-0.841168	-0.937306	-0.677744	0.561916	-0.130671	0.404648
Senp5	-0.0790785	-0.854757	-0.851	-1.06052	0.517319	1.00074	0.793596	1.14878	-0.616055	-1.44385	-0.388449	-1.18437	-0.550025	0.689831	1.7984	1.07944
Setd4	-1.26603	-0.955591	-0.186798	-0.118828	0.752655	2.07167	1.06512	1.54733	-0.0689434	-0.839407	-1.01488	-0.398447	-1.35681	0.127407	0.112287	0.529263
Setd7	-1.13505	-0.955868	-1.30431	-1.07201	0.759118	1.23931	1.05305	1.07413	-0.490761	-0.818534	-0.56956	-0.474029	1.45766	1.40435	-0.113783	-0.0537176
Sez6l2	-0.0356775	1.25694	0.481218	-0.0126252	0.60668	1.21842	1.51551	-0.424455	0.204801	-1.39972	-1.39972	-1.39972	-1.39972	-0.272413	0.116609	0.943889
Sf1	0.118476	-0.0606234	-0.658717	-0.647952	0.230364	1.46557	0.137561	0.308984	-0.752861	-1.21686	-1.21077	-1.89193	1.26979	1.40453	0.710143	0.79429
Sf3a1	0.626221	0.538098	0.37988	0.582785	0.378333	-0.758676	1.1095	0.994733	-0.13087	-1.42011	-0.343096	-2.74646	-0.316777	-0.265542	0.475598	0.896375
Sftpb	-0.267358	0.33058	-0.693463	-0.973448	0.479312	1.14428	-0.0925805	0.0364922	-0.793205	-1.16546	-0.630689	-1.85291	0.621994	1.72084	1.51199	0.623628
Sfxn5	0.0045124	-0.24947	-0.346246	-0.208498	0.0464006	1.55317	0.0112467	1.05624	-0.923809	-1.68294	-1.05973	-1.18976	0.128709	-0.246188	1.31033	1.79603
Sgpp2	0.0718847	-0.337852	-0.335307	-0.512928	1.02668	-0.598322	-0.835387	0.226411	-1.43507	-1.65728	0.172566	-0.657225	1.9843	1.26701	1.14226	0.478268
Sgsh	-0.158752	0.20032	-0.1569	0.468941	0.764863	0.968465	0.873359	1.72054	0.121949	-0.443305	-1.02609	-2.23635	-0.904545	-1.03075	-0.268858	1.10713
Sh2b2	-0.641744	-0.653159	-0.487189	-0.294284	0.743128	0.422389	1.40119	2.10728	-1.05125	-1.30919	-0.791423	-1.13293	-0.0354038	-0.0984042	0.519971	1.30102
Shmt1	0.383093	0.673349	-0.231388	0.114071	0.351511	-0.111427	0.399541	0.257274	-0.919092	-1.64753	-1.61574	-1.81752	1.16682	0.812788	1.30522	0.879026
Shprh	-0.00281736	-0.216946	-0.596887	-0.196026	0.434799	-0.862216	1.24751	1.21412	-1.18084	-1.30437	-0.953542	-1.55677	0.751527	1.35148	1.04796	0.823019
Shq1	-0.401577	-0.259536	-0.8411	-0.540605	1.69592	1.07311	0.807079	0.815768	-0.445262	-0.958319	-1.33931	-1.53654	0.15508	-0.584941	1.22599	1.13425
Siglech	-0.656649	-0.412806	-0.701363	-1.03829	0.743385	1.80495	0.260473	0.925281	-0.507209	0.421488	-1.82899	-0.0184946	-1.19886	1.63538	0.147389	0.424317
Sik1	0.0844885	-0.057341	0.951615	0.390057	-0.31838	0.449332	0.366762	0.941453	-1.34958	-1.69102	-0.853582	-1.72207	-0.313699	0.352701	1.08839	1.68086
Six5	-0.532251	-0.135301	0.136006	0.669395	-0.00371847	1.00715	1.86405	2.00521	-0.530491	-1.2797	0.243677	-1.11159	-1.27963	-0.927753	-0.0930802	-0.0319639
Slamf7	-0.545035	-0.545035	-0.545035	-0.545035	-0.545035	2.10063	1.98	1.426	-0.545035	-0.545035	-0.545035	-0.545035	-0.545035	-0.545035	-0.545035	1.0338
Slc10a4	-0.841126	-1.13136	-1.12121	-0.37181	0.485587	0.399196	1.24597	1.22943	-1.0726	-1.2951	-0.974317	-0.00845627	0.437057	0.580819	0.555303	1.88262
Slc11a2	0.308794	0.172368	0.0118237	0.523079	0.216793	0.450937	1.2079	1.60839	-0.643046	-1.244	-0.531567	-1.23895	-1.93793	-0.843612	0.67023	1.26879
Slc12a4	0.182033	0.176746	0.715454	0.453371	0.0767027	1.84099	0.144432	0.533756	-0.151309	-1.28506	0.238047	-2.06077	-1.57058	-0.882052	0.664536	0.92371
Slc19a1	-0.354861	-0.341771	-0.667129	-0.483348	0.884677	1.60099	0.929691	0.925942	-0.95051	-1.48218	-0.926737	-1.6365	0.231519	0.126026	1.0196	1.12459
Slc1a5	-0.991249	-0.699261	-0.918449	-0.659969	1.25685	1.84781	1.4884	1.41305	-0.529659	-1.10413	-0.404607	-0.848264	-0.527773	0.0106592	0.0508954	0.615695
Slc20a2	-0.156334	-0.449597	-0.222825	-0.127164	0.566525	1.3044	0.983064	0.89434	-1.11836	-1.83005	-0.810319	-1.88235	0.484763	0.691757	0.774077	0.898072
Slc22a1	-0.676625	1.46437	-0.676625	-0.676625	0.778631	2.4883	0.833685	-0.676625	0.778088	-0.676625	-0.676625	-0.676625	-0.676625	-0.676625	0.423179	-0.676625
Slc22a13b-ps	0.525858	0.474685	-1.00996	-0.728	-0.365655	-0.173671	-0.6944	1.1057	-0.282166	-0.207656	-0.0839701	-2.29324	0.236283	0.252899	1.22696	2.01632
Slc22a18	-0.0629951	-1.33044	0.61149	-0.471198	0.533873	2.04835	1.24935	0.179894	0.533178	0.684488	0.460744	-1.33044	-1.33044	-1.33044	0.0785069	-0.523909
Slc22a21	-0.660935	-1.04463	0.00825938	-0.19196	-0.0178016	1.12987	1.17066	2.1436	-1.44085	-1.31297	0.398105	-1.28628	0.355778	0.318648	-0.144527	0.575029
Slc25a10	0.947682	0.888879	-0.129961	0.607866	0.576534	0.928655	0.0679603	1.13544	-0.11166	-0.858884	-0.674617	-2.24141	-1.27353	-1.25022	0.51984	0.86743
Slc25a22	-0.212685	-0.34431	-0.604456	-0.3607	0.487774	1.83766	0.990658	1.11449	-0.950322	-1.48322	-0.698164	-1.22203	-0.428544	-0.504793	0.914478	1.46416
Slc25a23	-0.835409	-0.755913	-0.74155	-0.920159	0.552466	2.32882	0.865002	0.637043	-0.88969	-0.758841	-0.844408	-1.21655	0.860452	0.613796	0.266574	0.838364
Slc25a28	-0.423007	-0.0629982	-0.249478	-0.0976952	1.39419	-0.362601	1.65661	1.62107	-0.509645	-1.46357	-1.23975	-1.27671	0.0794048	-0.654537	0.92157	0.667155
Slc25a29	0.318484	0.135986	-0.0237211	-0.227149	-0.258303	1.83449	0.621943	0.726452	-0.591139	-1.42384	-0.467003	-0.160169	-1.58521	-1.40635	0.912724	1.5928
Slc25a33	0.286695	-0.0904095	-0.40136	0.00696507	0.173598	1.51497	0.651618	0.952411	-0.720425	-1.28374	-0.956934	-1.39262	-1.15913	-0.535798	1.28318	1.67098
Slc25a34	-0.986882	-0.196306	1.45572	-0.054546	-1.33305	0.868704	1.09873	0.761908	-1.66605	-0.046488	1.21339	0.258836	-1.66605	0.204932	-0.407731	0.494873
Slc25a43	-1.03285	-1.16743	-0.589944	-0.573173	0.369993	2.17752	0.597576	1.10963	-0.847793	-0.996629	-0.108268	-0.918013	0.166745	1.66634	-0.0772272	0.223522
Slc26a5	-0.625579	0.732061	2.25808	-0.625579	1.22003	1.38135	1.28985	-0.625579	-0.625579	-0.625579	-0.625579	-0.625579	-0.625579	-0.625579	-0.625579	-0.625579
Slc26a6	0.0628008	0.430586	-0.424396	0.169086	0.744174	0.987659	0.725459	1.50181	0.40795	-0.423099	-0.485302	-2.19387	-1.0657	-1.69316	0.398165	0.857836
Slc29a2	0.0662275	-0.252865	0.0569804	-0.350907	-0.227485	1.13696	-0.00477923	0.478358	-1.28316	-1.47569	-0.831329	-1.49394	0.43368	0.233817	1.57319	1.94093
Slc2a5	-0.926344	-0.153012	0.716233	0.527235	-0.926344	1.36001	0.164711	0.777007	-0.926344	-0.926344	2.10379	-0.926344	-0.926344	-0.926344	-0.13184	1.12027
Slc30a1	-0.342312	-0.614081	-0.925062	-0.763667	0.737205	-0.136878	0.972378	1.0176	-0.322387	-0.832245	-0.995778	-1.36522	0.107201	-0.226889	1.85134	1.83879
Slc35b2	-0.952194	-0.780145	-1.03972	-0.491049	1.28752	0.519214	2.19371	1.68135	-0.409259	-0.958225	-0.772373	-0.605097	0.0159052	-0.481839	0.421964	0.370237
Slc43a2	-1.06918	-0.745454	-0.525976	-0.488353	0.046448	1.22966	2.08143	2.12374	-0.675858	-1.05083	-0.437682	0.340736	-0.0810297	0.168083	-0.688522	-0.227206
Slc45a4	0.27541	-0.115588	0.2552	0.224748	0.387389	1.97407	0.53791	0.898368	0.332934	-0.992638	-0.402967	-1.42166	-1.66695	-1.59407	0.340003	0.967824
Slc51b	0.511913	-0.638729	0.683496	0.531358	1.05377	-0.638729	2.87434	0.732418	-0.638729	-0.638729	-0.638729	-0.638729	-0.638729	-0.638729	-0.638729	-0.638729
Slc5a6	0.322123	0.265013	-0.11155	0.145686	0.207027	0.0297239	0.743399	0.880551	-1.2548	-1.5664	-1.05681	-1.75718	-0.149682	0.0928074	1.65275	1.55734
Slc6a15	-0.516165	-1.04568	-0.884777	-0.933822	1.35708	1.0207	0.545301	1.55152	-0.472321	-0.458575	-1.08716	-1.00441	-0.307243	-0.39642	1.1459	1.48608
Slco1a4	-0.37227	0.216975	0.85557	2.04811	-0.622464	0.951097	-0.59615	1.4995	-1.31804	-0.190383	-0.315602	-1.31804	-1.31804	0.636033	0.259001	-0.415285
Slmo1	-0.0385575	-0.227132	-0.680299	-0.195519	0.0546012	0.870111	0.411854	1.13074	-1.13216	-1.34269	-1.21437	-1.3955	0.54187	-0.0487216	1.40674	1.85902
Slx1b	0.379635	0.300954	0.0364616	0.216741	0.672168	0.358911	1.08592	1.2118	0.810809	0.0493928	-0.859844	-2.24996	-1.16186	-1.7913	0.354889	0.585275
Slx4	0.647872	0.0500443	0.398039	0.203526	-0.0927073	1.74205	-0.288228	0.31369	-0.44471	-1.43382	-0.502456	-2.20832	-0.667738	-0.218059	0.976646	1.52417
Smarcd1	0.934513	0.634922	0.815902	0.61907	-0.76013	2.27907	-0.367684	0.158575	-0.226146	-0.971302	0.0203764	-1.52634	-1.08946	-1.19621	-0.197399	0.872235
Smco4	-0.358035	-0.615032	-0.260848	0.0994747	0.808418	0.240909	1.53066	1.24981	-0.831072	-1.35089	-0.906002	-1.78347	0.016409	-0.352881	1.27468	1.23786
Smg7	0.629363	0.578469	-0.654324	-0.0363983	1.28791	-0.821159	0.215931	0.449528	-0.336077	-0.799621	-1.62859	-2.10559	0.0259101	1.17215	1.0181	1.00439
Smg8	0.459495	0.733061	-0.0909311	0.16341	0.939292	-0.771961	1.36794	1.21765	-0.290867	-1.05327	-1.27005	-1.5876	-0.975721	-0.917885	1.2673	0.810132
Smim13	-0.448982	-0.677923	0.349429	0.383573	-0.193795	-0.081194	2.10067	2.06163	-1.06821	-1.65156	-0.200683	-0.905444	-0.409269	-0.14499	0.282423	0.604322
Smpd4	0.397495	0.812449	-1.15417	-0.133564	0.91139	0.498864	0.448936	0.957889	-0.221962	-0.933475	-1.62702	-2.23255	0.23731	0.075771	0.76537	1.19726
Smtnl2	-0.87651	-0.862992	-0.767856	-0.544847	0.561482	0.66721	0.99542	1.27908	-1.26338	-1.12677	-1.09655	-0.97447	0.895847	0.71203	1.2149	1.1874
Smyd3	0.851132	0.739231	-0.261217	0.825658	1.38326	1.427	-0.0538466	0.881175	-0.531328	-1.40277	-1.4179	-1.02231	-1.03623	-1.22627	0.494327	0.350091
Smyd5	-0.0865821	-0.0228376	-0.159445	-0.287915	0.901742	0.737303	0.782829	0.502033	-0.637502	-1.86064	-1.3798	-1.87461	0.716594	0.388828	1.37642	0.903577
Snapc4	-0.609274	-0.542491	-0.824372	-0.60405	1.15066	1.00401	0.94078	1.36773	-0.668836	-1.17111	-0.934949	-1.84512	0.557801	0.473929	0.612832	1.09246
Snora20	-0.0865458	-0.463845	0.305799	1.51865	0.991228	0.0879736	1.46625	0.417664	-1.26687	-0.62624	-0.858474	-1.7855	-0.835307	1.35946	-0.645876	0.421642
Snora21	0.83568	-0.737025	0.874447	2.07935	0.752727	-0.0506174	0.342231	0.0838272	-1.52543	-1.49419	-1.08375	-0.599678	0.0876716	1.06955	-0.83216	0.197364
Snora31	-0.396814	0.0025822	-0.329527	0.0699048	0.861011	0.559658	0.072538	1.00483	-0.200394	-0.895831	0.045722	-2.79085	1.78094	-0.675528	0.43446	0.457307
Snora34	0.439948	-0.801336	-1.135	-0.293286	-0.33864	0.581063	-1.01777	-0.50988	-0.516577	-0.791332	1.61476	-1.41009	1.03205	0.915794	1.87742	0.352878
Snora44	-0.15992	0.0599712	-0.591933	0.616988	0.746385	0.313347	1.40356	1.50935	0.744733	-0.62851	-0.424373	-2.05113	-1.11774	-1.30199	1.01797	-0.136701
Snora52	-0.455091	-0.0769261	0.501848	1.21218	0.221844	0.684037	1.25695	0.0559891	-1.84841	-0.40697	0.235311	-2.40796	-0.593151	0.100976	0.841499	0.677875
Snora5c	0.416967	-0.152289	0.320494	1.23953	0.468694	0.855921	0.721634	0.775365	0.317324	-0.869625	-0.3545	-2.08935	-1.7966	-1.2439	0.696779	0.693559
Snord110	-0.496601	-0.115058	-0.134347	-0.011849	-0.561311	1.28686	0.176556	-0.08351	-1.23786	-1.06968	-0.533468	-1.50834	0.0708927	2.29233	0.536556	1.38883
Snord19	-0.175934	-0.237755	-0.66554	-0.345107	0.593641	-0.383357	-0.196426	0.207418	-0.840443	-1.08837	0.779523	-2.00907	2.27342	1.25145	0.692216	0.144331
Snord1b	-0.204541	-0.305256	-0.474281	-0.0338867	-0.119351	0.291829	0.367527	0.221744	-1.0822	-1.4929	-1.31947	-1.31643	1.3155	1.35592	1.35293	1.44287
Snord1c	0.27163	0.0936297	0.770258	-0.0969	-0.408004	-0.397976	0.968924	-0.581802	-1.22844	-1.07874	-0.41406	-1.88756	0.914849	-0.193557	1.41934	1.8484
Snord52	-0.387789	-0.0335548	-0.0260457	0.461595	-0.747043	1.95573	0.466507	0.98486	-0.858739	-1.06016	-0.307523	-1.88086	-0.988717	1.40836	0.287473	0.725906
Snord55	-0.70292	-0.604852	-0.98261	0.195415	-0.139857	2.24507	0.940711	1.82172	-0.628866	0.00222722	0.213589	-1.33379	-0.758053	0.0228215	-0.864799	0.574196
Snord58b	-0.236194	-0.388196	0.782648	0.384459	-0.163807	0.446529	0.0555616	1.00768	-0.643462	-0.931161	-0.780054	-2.67801	0.117055	0.349034	1.39363	1.28428
Snrnp70	0.13972	-0.0738153	0.439217	-0.0680903	0.11713	-0.68565	0.419163	-0.110948	0.394373	-0.390357	0.750944	-3.34687	1.25851	0.374025	0.357398	0.425245
Snrpf	-0.207768	0.0449161	0.247365	-0.133939	0.305857	-0.985007	0.863131	-0.184898	0.0528382	-0.560688	0.183328	-2.91631	1.84899	0.365262	0.388482	0.688443
Snta1	0.51847	0.541481	0.414057	0.473823	0.460561	0.656458	1.1041	1.20834	0.113983	-0.557114	-0.494691	-1.80542	-1.86562	-1.70423	0.281563	0.654243
Snupn	-0.29926	0.0314258	0.146829	0.623712	0.499694	-0.399757	1.07144	2.05718	-0.999241	-0.786953	-0.921636	-1.89283	-0.937167	-0.0440801	1.10802	0.742627
Snx20	0.568242	-0.491964	-0.491964	1.66428	-0.491964	2.89963	-0.491964	0.771417	-0.491964	-0.491964	-0.491964	-0.491964	-0.491964	-0.491964	-0.491964	-0.491964
Socs1	-0.219589	-0.381319	0.280867	0.529631	0.431297	0.506207	1.05609	1.50769	-0.104174	-1.34238	-0.0744326	-1.35481	-1.77563	-1.01545	0.320191	1.63581
Sox12	-0.407488	-0.744577	-0.21445	-0.0833939	0.804933	1.15281	1.60298	2.06135	-1.0303	-1.55373	-0.490647	-1.14761	-0.223796	0.0251505	-0.273107	0.52188
Sox13	-0.173397	-0.485422	-1.18396	-0.975882	-0.0782288	1.22506	0.596931	1.92767	-0.505998	-1.061	-0.375253	-1.26899	0.0220865	-0.0876366	0.611168	1.81286
Spag4	-0.262687	-0.305655	-0.574555	-0.354035	0.333692	0.0404585	1.37514	2.05432	-0.941367	-0.957573	-0.6827	-1.58336	-0.43588	-0.201764	1.11369	1.38227
Spata18	-0.457598	-0.457598	-0.457598	-0.457598	-0.457598	2.54304	-0.457598	1.7779	-0.457598	-0.457598	-0.457598	-0.457598	-0.457598	-0.457598	1.62784	-0.457598
Spata2	0.809464	0.414026	0.434167	0.307857	0.584525	1.25209	-0.120333	0.381281	0.119429	-1.04196	-0.734534	-1.6736	-1.64322	-1.40202	1.01504	1.29779
Spata21	0.196298	-0.528446	0.615117	0.162161	0.22054	1.62334	-0.407295	1.59515	-0.370473	-1.08146	-0.0606892	-2.61231	-0.315939	0.703637	-0.114574	0.374944
Spats2	0.20172	0.833214	0.648844	0.688187	0.856438	1.09496	0.428845	0.977392	0.0704401	-1.14678	-1.09098	-1.89539	-1.66446	-0.965902	0.601075	0.362398
Speer8-ps1	-0.72863	0.582375	-0.72863	1.73558	1.05358	1.20936	1.121	-0.72863	-0.72863	-0.72863	-0.72863	-0.72863	-0.72863	-0.72863	-0.72863	1.58441
Spink2	0.436099	0.530909	0.608473	0.455634	0.980457	-0.719844	2.80941	0.65762	-0.719844	-0.719844	-0.719844	-0.719844	-0.719844	-0.719844	-0.719844	-0.719844
Spink4	-0.424821	0.0376731	-1.16715	-0.789714	-0.075242	1.80123	0.532675	-0.282563	-0.0756489	-1.16715	-1.16715	-1.16715	0.957151	1.90033	0.483262	0.60427
Sppl2b	-0.769011	-0.732688	-0.940635	-0.738858	1.00957	1.40556	1.28007	1.32439	-0.89639	-1.10124	-0.952026	-1.27624	0.749457	0.501747	0.421116	0.715191
Spr	-0.127891	0.205183	0.548377	0.817313	0.469503	0.453517	0.81038	1.15159	-0.00318475	-1.09716	0.452911	-2.26051	-0.76256	-1.89294	0.375763	0.85971
Sprn	0.411517	-0.463775	-0.433153	-0.957566	0.384976	1.96222	1.13243	0.673883	-0.286546	-0.957566	-0.957566	-0.957566	-0.957566	-0.957566	1.57899	0.784854
Sprtn	0.71918	0.349982	0.238793	0.443317	0.270384	0.206652	0.71967	0.768687	-0.0349639	-1.26742	-0.347214	-2.1196	-1.43351	-1.06107	0.929628	1.61748
Spry1	0.43666	0.568236	-0.936537	-0.433408	0.0860616	-0.542856	1.1622	1.7759	-1.01868	-1.26611	-0.719577	-0.929717	-0.492534	-0.537462	1.47607	1.37177
Srd5a1	0.075392	0.117404	-0.477208	-0.232313	0.949054	0.651369	0.604598	0.867287	-0.989476	-1.47097	-1.31359	-1.91171	0.516666	-0.0182565	1.27855	1.35321
Srm	-0.660394	-0.615045	-0.501222	-0.610933	0.56377	2.25031	1.0848	0.787488	-0.719526	-1.6685	0.265533	-1.19274	1.10765	-0.504844	0.105756	0.307897
Srpk3	0.94855	0.891323	0.335754	0.6693	-0.414085	0.823399	0.612917	0.558707	-0.415345	-0.492252	-1.2958	-2.04018	-1.43323	-0.750592	0.593967	1.40757
Sstr4	-0.829953	0.729197	-0.829953	-0.829953	1.28959	1.47486	1.36977	-0.829953	1.2888	-0.829953	-0.829953	-0.829953	-0.829953	-0.829953	0.771883	0.545473
St6galnac2	-0.0110966	-0.339181	0.105413	-0.231355	-0.29739	0.929253	-0.517269	-0.112772	-0.913194	-1.23398	-0.751691	-1.37054	0.911029	0.165407	1.05721	2.61015
St6galnac4	-0.914985	-1.00536	-0.894279	-0.839622	0.814112	0.92999	1.54826	1.61427	-0.751028	-0.902558	-0.893936	-1.18128	0.603236	0.57171	0.596496	0.704971
St7	-0.272187	-0.409397	0.190177	0.769008	-0.306616	0.391347	1.28765	1.6117	-1.65121	-1.91	-0.874006	0.0911274	0.371547	1.40323	-0.605431	-0.0869276
Stag3	-1.00967	-0.912111	-0.945284	-0.583185	1.46239	1.43718	1.32286	1.15071	-1.08105	0.108724	-0.838436	-1.23395	1.02363	0.36742	-0.210931	-0.058305
Stc2	-0.663219	-0.645494	-0.183911	-0.0851162	0.709045	0.101674	1.88413	2.49934	-0.742034	-1.05648	0.0404301	-0.86398	-1.11214	-0.147292	-0.072575	0.33763
Stk16	0.460703	0.463764	0.0391317	0.181465	1.04308	0.657985	0.537215	0.488526	0.117693	-0.428653	-0.87259	-1.91481	-1.56772	-1.58895	1.04617	1.33698
Stkld1	0.485067	0.337892	0.0973018	-0.156582	0.360241	0.320789	-0.431832	-0.238871	-0.107952	-1.31983	-0.778569	-2.12442	0.606696	-0.634914	1.97986	1.60512
[truncated: 171 more rows]

## Sheet: myc_up_VP
gene symbol	Zscore_DMSO_OHT1	Zscore_DMSO_OHT2	Zscore_VP1	Zscore_VP2	Zscore_VPOHT1	Zscore_VPOHT2	RPKMS_DMSO_1	RPKMS_DMSO_2	RPKMS_DMSO_OHT1	RPKMS_DMSO_OHT2	RPKMS_VP1	RPKMS_VP2	RPKMS_VPOHT1	RPKMS_VPOHT2
[truncated: 401 more rows]

[truncated: 5 more sheets: DEGs_R26, laptTA_DEGs, MDSR_UP laptta, Myc signature, YAPTAZ signature]
